# Supplementary material for: Patient-specific signaling signatures predict optimal therapeutic combinations for triple negative breast cancer
Source: Mol Cancer. 2024 Jan 16;23:17. doi: 10.1186/s12943-023-01921-9 (PMC10790458; doi:10.1186/s12943-023-01921-9)
Supplement: Supplementary file 3 — Additional file 3. Tables S1-S8. [file 12943_2023_1921_MOESM3_ESM.zip]

Archive with 8 entries (8 files):
- Table S1 (BR98, 613, BR45).xlsx
- Table S2 (PDX9, PDX2, BR58).xlsx
- Table S3 (PDX6, PDX304, PDX11).xlsx
- Table S4 (Mayo dataset subset a).xlsx
- Table S5 (Mayo dataset subset b).xlsx
- Table S6 (Mayo dataset subset c).xlsx
- Table S7 (BR98 INVIVO TREATMENT).xlsx
- Table S8 (PDX11 INVIVO TREATMENT).xlsx
