# Supplementary material for: Patient-specific signaling signatures predict optimal therapeutic combinations for triple negative breast cancer
Source: Mol Cancer. 2024 Jan 16;23:17. doi: 10.1186/s12943-023-01921-9 (PMC10790458; doi:10.1186/s12943-023-01921-9)
Supplement: Supplementary file 3 — Additional file 3. Tables S1-S8. [file 12943_2023_1921_MOESM3_ESM.zip › Table S1 (BR98, 613, BR45).xlsx]

## Sheet: 1.Raw data (BR98, 613, BR45)
	* Raw data of 3 TNBC patient-derived xenografts BR45, 613 and BR98 (3 samples each) collected in Hadassah Clinic.
Gene index	Gene Name	BR98 1	BR98 2	BR98 3	613 1	613 2	613 3	BR45 1	BR45 2	BR45 3	Phosphorylation Sites
1	SLC25A5	5814.61	4007.64	4727.15	7224.44	6292.61	7622.64	4882.78	3275.25	3103.06	SLC25A5-pY191
2	SLC25A5	1986.02	1830.04	2410.04	4045.74	2486.27	1238.94	1580.69	1626.18	1392	SLC25A5-pY195
3	SLC25A6	100	100	100	14776.1	1716.96	2162.4	100	100	100	SLC25A6-pY195
4	PKP3	34708.9	35798.3	63717.9	107930	101053	119968	21131.2	25612.3	25194.3	PKP3-pY176
5	GPRC5C	100	100	100	2443.87	1691.77	6875.21	2179.48	3330.73	7475.95	GPRC5C-pY414
6	LYN	4153.26	3293.8	4477.12	20834.6	19957	12607.5	11357.5	6280.77	8076.61	LYN-pY508
7	PAG1	3119.25	1161.02	4713.05	7577.5	4808.45	3865.57	2127.24	3381.63	6029.7	PAG1-pY227
8	IRS4	100	100	100	6081.5	6899.83	4087.49	100	100	100	IRS4-pY717
9	SRSF3	3992.91	3709.73	3245.32	2564.41	3798.63	2930.08	1293.3	2567.27	3895.61	SRSF3-pY32
10	TNS1	6446.63	5115	28409	26385.8	40792.4	38776.1	30671.4	21605.3	15952.7	TNS1-pY1404
11	CSTB	17725	15957.9	15025.9	6767.23	8900.18	9784.34	8336.56	10980.3	9751.69	CSTB-pY97
12	NECTIN4	2141.65	1375.93	4156.95	3768.1	6362.93	7684.04	1601.83	2313.29	4654.12	NECTIN4-pY502
13	TLN1	8012.38	11944.2	13387.4	16094	19132.7	25464	44149.5	16865.4	4962.82	TLN1-pY70
14	TLN1	3510.06	5233	5279.04	5273.74	4053.72	6323.9	6368.13	2680.31	1507.83	TLN1-pY70
15	MYH10	8960.47	8450.63	7370.35	1466.5	2545.71	936.89	2095.37	2964.24	1274.71	MYH10-pY761
16	MYH9	105402	111024	100307	63784.5	60800.6	69583.2	115048	62729.5	25838.8	MYH9-pY754
17	TNK2	2593.25	1163.08	2556.91	5952.28	9046.77	7645.4	1346.15	4980.76	3275.86	TNK2-pY284
18	HIPK2	304668	350981	360071	389815	461411	460352	94203.8	303287	373687	HIPK2-pY361
19	KIRREL1	8666.53	7431.96	17486.2	14654.9	14501.4	12075.9	13520.1	11026.7	8224.33	KIRREL1-pY622
20	KIRREL1	8482.98	6477.72	8012.77	11768.4	11532.1	12818.3	6802.73	9387.73	8782.59	KIRREL1-pY625
21	RAB13	9061.69	9266.1	19931.1	8217.84	13296.8	8912.32	3886.81	3146.62	6234.19	RAB13-pY5
22	CLTC	8692.97	8800.74	11080.7	5575.79	6707.24	8390.75	6329.33	5384.88	7917.24	CLTC-pY1096
23	ANXA2P2	56183.3	55066.4	72418.6	53447.4	48924.3	82122.9	12936.7	50599.5	61673.2	ANXA2P2-pY30
24	AFAP1L1	2906.36	3482.79	2399.16	7503	10762	12782.3	1485.93	3203.9	921.74	AFAP1L1-pY446
25	SHC4	100	100	100	1464.71	1259.64	2172.11	2128.76	8591.17	5388.98	SHC4-pY424
26	CALM1	1778.53	1066.83	1996.77	2472.75	2209.24	5441.52	2230.83	2341.62	2538.28	CALM1-pY100
27	NEDD9	2239.45	1745.28	10635.7	1532.53	2122.02	2042.7	5903.87	6640.19	4723.49	NEDD9-pY345
28	S100A11	5457.11	5238.19	11687.7	9303.71	7624.53	12143.8	4338.09	6717.14	12337.2	S100A11-pY30
29	S100A11	7815.9	4807.89	8015.44	6337.9	6966.65	11898.1	3997.3	6770.04	8852.26	S100A11-pY32
30	FAM20B	7466.9	4575.55	6180.23	15890.3	12973.9	17280.4	4122	6710.62	9030.53	FAM20B-pY138
31	IGF1R	9387.73	9286.28	17326.7	11940.5	14330.7	12891.7	10797.6	11465.2	16833.7	IGF1R-pY1161
32	IGF1R	8770.41	6130.93	10425.2	9477.03	8762.01	11627.6	6184.08	11529.6	13714.5	IGF1R-pY1165
33	IGF1R	5410.54	3995.18	8725.35	11033.4	9523.5	10122.9	7379.79	6299.59	12742.3	IGF1R-pY1166
34	IGF1R	8519.13	3683.16	8696.96	6870.94	8455	6336.37	8076.7	8723.84	11094.1	IGF1R-pY1165
35	ACTG2	5805.14	5825.43	8250.38	8115.28	4014.13	1627.97	1689.94	2084.38	1541.01	ACTG2-pY189
36	PIK3R1	48464	38963.6	44522.3	40639.4	45477.1	51244.6	36822.6	36906.6	27193.7	PIK3R1-pY580
37	MUC1	100	100	100	9587.15	15705.1	13252.4	6215.88	5596.94	5710.61	MUC1-pS1207-pY1212
38	MUC1	1931.16	2215.8	1917.87	38345.5	52265.7	57353.9	27582.2	17707.2	17643.9	MUC1-pY1212
39	MUC1	100	100	100	2114.43	2425.05	3184	2559.57	1478.82	2116.85	MUC1-pY1203
40	MUC1	100	100	100	3650.41	5743.19	7576.69	6299.62	2474.44	2608.5	MUC1-pY1209
41	MUC1	100	100	100	10077.8	16528.4	15336.6	7521.43	6192.53	5494.56	MUC1-pY1209-pY1212
42	SSBP1	6135.56	6292.45	5676.5	12638.4	18481.9	12168	7721.5	7592.62	6433.8	SSBP1-pY99
43	RPS12	5269.72	2302.12	3369.63	2022.93	1719.76	1937.82	1852.08	2626.7	2491.4	RPS12-pY127
44	VCL	51604.6	48294.6	48024	12791.8	12611	16697.5	10159.6	15086.7	10876.6	VCL-pY107
45	KRT19	7616.28	11224.3	11900.1	100	100	100	1783.84	1335.44	1442.99	KRT19-pY130
46	KRT19	3314.36	2167.27	3440.6	100	100	100	100	100	100	KRT19-pY131
47	PRKCD	2373.81	3281.14	1294.58	2769.19	2671.49	4955.15	1573.86	1289.36	1067.24	PRKCD-pY630
48	IRS4	100	100	100	15111.5	18372.4	10560	100	100	100	IRS4-pY921
49	PRAG1	7047.72	5055.7	36318.4	11977.3	13045.9	10028.7	100	100	100	PRAG1-pY413
50	PRAG1	2046.97	1219.24	7286.47	1377.47	2161.4	2735.76	100	100	100	PRAG1-pY413
51	TLN2	101509	68780.5	109532	19200.8	30912.7	17795.3	21015.9	18589.7	13753.8	TLN2-pY1665
52	HSP90AA1	3263.91	3513.25	5945.68	6107.06	5385.36	6812.48	2233.22	4452.13	9487.25	HSP90AA1-pY197
53	TES	4588.89	3388.72	2853.82	9220.08	7157.33	11483.8	1315.12	2011.41	2042.26	TES-pY251
54	EEF1A2	26693.5	31468.1	30445.8	58865.3	38075	44538.3	28893.5	28157.7	22035	EEF1A2-pY141
55	EPHB4	4550.62	1837.2	2126.01	5078.17	5133.96	3962.88	1504.33	2380.36	2174.03	EPHB4-pY614
56	INPP5D	6823.74	6823.07	20971.9	12362.6	10280.1	15022.8	3820.51	8377.51	15748.8	INPP5D-pY865
57	SPTBN1	6589.98	7274.11	5638.06	3456.18	2867.42	2846.84	1716.14	1714.44	861.965	SPTBN1-pY493
58	CLTC	2733.03	4330.37	4693.15	2400.81	2860.04	4933.51	1908.89	5401.01	9617.53	CLTC-pY900
59	DDR1	2303.32	2715.72	6499.14	4993.42	8584.46	10966.1	1519.52	2851.14	9279.15	DDR1-pY484
60	ADAM9	2127.34	1577.46	4446.4	2683.16	2871.81	4166.38	18706.8	12330	24096.5	ADAM9-pY769
61	EEF1A1	6056.94	6983.77	7240.66	15578.3	10950.5	11015.5	4387.81	8381.77	9524.45	EEF1A1-pY177
62	PIK3R1	15859.3	9170.97	12933.1	8216.43	10199.3	10838.3	5294.1	4607.64	3633.5	PIK3R1-pY467
63	VIM	11556.1	10468.3	11890.8	8370.97	13612.2	16072	15734.2	9821.01	10515.1	VIM-pY117
64	VIM	9777.37	9463.54	9890.3	5128.47	7362.36	5212.64	4639.3	3672.64	2264.12	VIM-pY117
65	CTNND1	1744.59	3091.8	5388.24	2707.08	3437.42	3982.03	3107.35	4267.37	5935.6	CTNND1-pY280
66	PXN	51813.6	49441.2	73826.5	16413.4	12872.6	13383.9	8966.58	22448.4	24099.9	PXN-pY88
67	CGN	100	100	100	1841.07	1252.24	1848.32	100	100	100	CGN-pY105
68	PKM	1417.43	3934.37	3511.71	18400.8	2876.98	3939.75	3045.62	4672.88	4067.74	PKM-pY370
69	GSK3A	222095	225692	273985	234831	257730	214705	66763.4	158246	181801	GSK3A-pY279
70	GSK3A	88319.5	143347	105377	104809	101910	105033	34032.9	30975.1	15007.7	GSK3A-pY279-pS282
71	DSP	1283.19	2163.16	4085.83	4699.53	2892.07	3487.62	1417.98	3485.54	2337.06	DSP-pY172
72	ATP1A1	6539.5	4808.56	4318.28	13590.1	9863.32	6462.16	4254.21	5343.72	4134.48	ATP1A1-pY260
73	MAPK7	5641.91	3842.64	10056	3784.61	5337.56	4097.62	2368.03	2951.13	1707.43	MAPK7-pY221
74	HSP90B1	2229.1	1141.1	2429.06	17700.8	14903.8	9753.2	1148.16	1763.51	2434.12	HSP90B1-pY401
75	LNPEP	100	100	100	3958.58	3425.78	3142.79	7685.17	4236.26	1810.72	LNPEP-pY70
76	ENO2	2852.06	1957.81	3480.54	1899.31	1821.63	2242.22	3513.16	2745.59	1209.25	ENO2-pY25
77	TNS2	100	100	100	1926.7	2092.1	1564.41	1185.22	2078.76	839.427	TNS2-pY483
78	ASS1	2846.56	1639.32	2504.59	3560.78	2134.21	2114.44	4336.53	2744.3	4738.59	ASS1-pY359
79	PRKCD	2991.85	4590.41	3895.21	9407.39	8367.15	6663.57	3921.73	4016.76	6196.27	PRKCD-pY374
80	EGFR	4738.93	2413.38	4005.4	1267.24	1672.22	2119.32	100	100	100	EGFR-pY1172
81	EGFR	16300.6	7749.68	8776.87	6118.72	5747.9	12984.5	100	100	100	EGFR-pY1197
82	USP20	3540.23	3313.86	5823.3	2500.95	3482.4	2738.28	100	100	100	USP20-pY227
83	EIF4A1	2537.24	3047.99	4408.9	1558.59	1548.54	1573.19	2050.16	2184.98	3384.82	EIF4A1-pY70
84	ACTB	28271.9	29365	49136.4	34299.7	34023.4	30427.7	11484.8	19440.1	25014	ACTB-pY198
85	MAPK13	37436.2	29323.1	13968.6	16867.6	23268.9	21789.3	100	100	100	MAPK13-pY182
86	CFL1	9203.44	3312.27	10195.1	10139.4	12345.5	18814.5	8354.47	5936.09	3781.04	CFL1-pY140
87	TJP2	48814.5	12077.6	108323	94836	93760.5	146588	45350.3	100463	196494	TJP2-pY1118
88	MAPK14	56192.2	75359.7	26991.3	23726.7	19674.6	52831.7	22811.1	10941.3	6130.86	MAPK14-pT180-pY182
89	MAPK14	110065	76308.5	59627.4	42463.5	76425.5	122520	6965.52	41413.9	41555.3	MAPK14-pY182
90	PGAM4	35399.5	40720.9	46376.3	161207	33312.9	36251.8	35948.6	43610.7	29172.4	PGAM4-pY92
91	TTYH2	1665.29	2058.24	1626.94	2487.4	4294.58	2626.07	1574.96	1592.5	1081.58	TTYH2-pY528
92	MAPK3	18310.9	26463.5	57004.2	31352.3	58500.5	73332.5	173522	67251.9	32452.1	MAPK3-pT202-pY204
93	MAPK3	206937	167226	780305	552326	816847	1.03785e+06	260793	566819	493848	MAPK3-pY204
94	BRK1	8969.14	9291.98	5777.75	5951.93	9822.51	7588.54	5659.93	8658.13	8629.84	BRK1-pY63
95	CDK5	4773.54	3830.72	7327.09	27468.8	23082.8	15773.3	8624.09	10601.2	16155.6	CDK5-pY15
96	CDK2	112188	233503	100970	24830.7	38723.9	24699	674395	191121	133788	CDK2-pT14-pY15
97	CDK2	22449.8	22884.9	27201.4	25458.5	34374.4	20992.6	29611.6	82671.2	150407	CDK2-pY19
98	CDK2	793900	812208	1.19008e+06	788691	1.03329e+06	533352	594125	2.17935e+06	2.9583e+06	CDK2-pY15
99	CDK1	2809.84	6184.03	5827.83	3245.35	4945.29	1731.58	6792.18	2005.06	6715.13	CDK1-pY19
100	RPLP0	5870.74	8363.87	8976.31	12382.8	16081.9	11164.1	11202.7	11777	8483.16	RPLP0-pY24
101	MPZL1	5154.79	5462.68	13625.5	5473.7	7940.16	3793.69	3094.27	2208.69	3055.09	MPZL1-pY263
102	PTPN11	50482.1	64768.2	63545.3	69509.9	71798.4	80993.6	56250.6	35099.1	11507.9	PTPN11-pY62
103	PTPN11	12710	13290.7	14173.7	17735.2	16957	19348.9	15554.7	7246.41	3531.86	PTPN11-pY63
104	TUBB	100	100	100	2820.25	1250.93	1246.29	1768.94	1187.84	1356.55	TUBB-pY50
105	NCK2	3712.51	3565.15	9127.24	6835.58	5328.08	13019.7	3444.5	6052.53	2247.81	NCK2-pY110
106	CLTC	2330.96	4345.23	3036.92	2203.79	4065.22	1635.11	2277.81	4122.61	4539.55	CLTC-pY883
107	DYRK1B	1.31311e+07	1.3208e+07	1.33119e+07	1.45332e+07	1.61684e+07	1.18255e+07	6.23498e+06	1.20995e+07	1.37172e+07	DYRK1B-pY273
108	SDC4	8177.44	6694.25	8278.65	24476.5	21978.5	20969.2	38711.9	27862.7	29221.4	SDC4-pY197
109	YES1	10777.7	12203.5	14324.9	16762.4	19748.1	13927.3	11155.6	10261.5	16947.2	YES1-pY222
110	YES1	4919.32	6439	6748.73	5337.95	8649.99	6105.41	2596.68	4371.42	5796.51	YES1-pY223
111	PIK3R1	7884.66	5998.34	7392.26	4660.57	5451.4	4696.93	2986.54	2798.55	3096.73	PIK3R1-pY452
112	TNK2	10606.4	5550.39	13928.5	16641.9	17551.3	18995.5	5674.42	19410	16302	TNK2-pY518
113	TNK2	65894	38005.3	91769.6	78296.4	88890.4	67960.9	27692.1	91621.1	90462.8	TNK2-pY518
114	TSG101	2584.8	1232.15	1453.35	15822	17076.9	17964.7	10956.7	2624.4	4082.44	TSG101-pY390
115	DAPP1	2087.97	1178.4	18217.3	9420.77	13375	12560.9	100	100	100	DAPP1-pY139
116	DYRK1A	11511.7	14657.8	14387.7	9643.36	12258.1	9370.58	5021.74	6718.98	5989.46	DYRK1A-pY145
117	KRT18	4248.95	4271.88	5491.8	3070.15	3914.89	4289.35	1354.19	2214.3	2477.83	KRT18-pY94
118	LMNA	1914.92	1327.54	2973.96	1552.5	1208.7	2732.57	1483.54	3383.16	2625.43	LMNA-pY45
119	PRPF4B	1.64607e+06	2.05256e+06	2.67942e+06	1.50094e+06	1.88211e+06	1.34873e+06	1.43166e+06	2.42556e+06	2.98988e+06	PRPF4B-pY849
120	ACTB	7896.24	5365.36	8194.37	4230.07	4532.02	3567.95	1334.26	1930.23	2541.53	ACTB-pY218
121	CNP	2040.4	1460.98	2201.85	4677.56	5464.14	2700.52	2025.35	1909.87	3074.14	CNP-pY110
122	YES1	6647.57	6791.86	6653.05	7828.87	8293.5	7913.81	4192.33	6361.94	9177.86	YES1-pY222
123	ARHGAP42	2425	3154.83	4731.01	2681.22	3186.38	3295.71	2398.74	1174.7	1550.85	ARHGAP42-pY792
124	PIK3R1	18751.6	15846.1	17379.4	10889.6	9877.44	9747.77	4792.24	8424.68	8363.46	PIK3R1-pY452
125	LCK	439346	232087	897263	604119	764840	908312	158807	233108	380615	LCK-pY394
126	PALLD	3270.13	1448.22	3376.24	2069.64	958.255	3267.25	2283.37	2982.16	794.571	PALLD-pY974
127	EPHA1	15706.8	10324.6	33982	26193.2	27918.4	37875.7	12268.3	20382.1	22614.8	EPHA1-pY781
128	ABL1	8528.1	9242.5	11382.8	4158.63	7589.35	3808.04	1125.41	2448.04	2403.79	ABL1-pY393
129	EPHB3	100	100	100	4287.46	4511.27	5615.96	4663.77	3510.29	2722.95	EPHB3-pY600
130	ANXA2P2	189213	201348	292864	121315	118767	131275	48672.5	85619.2	80057.3	ANXA2P2-pY24
131	PTK6	18785.9	16300.9	26803.5	17437.9	11539.7	22952.4	4205.46	17040.5	7713.23	PTK6-pY447
132	STAM2	1957.52	1603.58	1858.36	2063.14	1874.64	1853.86	2518.96	2032.13	1178.82	STAM2-pY374
133	CTNNA1	19977.1	23508	22153.4	10174	15555.4	11458.3	5355.05	7905.28	3915.28	CTNNA1-pY619
134	ANXA5	47036.8	39351.1	50559.4	154642	172651	179728	93900.6	103431	64370.9	ANXA5-pY94
135	ANXA5	10939.2	14511.7	13429.4	26056	32451.4	19688.2	50095.7	14365.3	10306.8	ANXA5-pY94
136	INPP5D	301615	289233	940131	417074	470975	375488	85258.2	235617	457924	INPP5D-pY865
137	NCK1	12602	8918.66	10107.9	12508	7285.16	23794.5	3284.77	7860.81	4178.56	NCK1-pY105
138	PIK3R1	41540.9	36867.6	46616	40921.1	39554.5	80837.5	8781.99	18537.6	20338.1	PIK3R1-pY467
139	PIK3R1	20262.1	14863.3	23584.8	12507.1	11324.4	19130.2	3403.6	8620.36	8650.79	PIK3R1-pY470
140	TC2N	1410.34	1370.4	2060.37	7665.63	7681.75	9157.87	5667.04	1737.73	6443.09	TC2N-pY154
141	DYRK3	7863.08	11442.4	12861.6	52582.1	53035	53668.2	8307.01	10811.2	13328.5	DYRK3-pY369
142	PROM1	100	100	100	1079.39	2005.72	1091.17	1773.66	2358.72	2299.02	PROM1-pY828
143	CTNNA1	9296.54	9031.32	11433.6	9025.11	10196.3	11212.9	3027.61	4487.95	3266.72	CTNNA1-pY177
144	ARHGAP35	5911.69	11056.3	5797.61	2754.88	4482.84	2712.56	8430.76	1879.14	945.871	ARHGAP35-pY1105
145	CDKL5	2932.74	2694.51	9545.73	1266.61	1451.71	2559.25	2261.43	2033.16	1370.12	CDKL5-pY171
146	DDR1	50807.8	61281.4	67916.3	18660.5	28272.1	27221.7	12596	22877.6	55813.7	DDR1-pY792
147	DDR1	76040.6	74402.6	109092	16082.8	29583.6	28811.9	11849.1	29741.3	70749.9	DDR1-pY792-pY796
148	DDR1	80626.8	74738	90131.9	25657.6	50250.1	44656.7	23752.3	36110.1	87637.9	DDR1-pY796
149	DDR2	12427.2	15171.4	19163.1	7215.15	5755.47	6316.23	1644	5957.43	4833.45	DDR2-pY736
150	DDR2	10824.8	10200.4	15137.9	10011.8	7357.98	8178.51	3002.98	3217.03	5571.21	DDR2-pY736-pY740
151	PKP4	1365.74	1184.04	4376.68	3577.42	4144.2	3703.74	2163.71	7392.48	6725.99	PKP4-pY478
152	PLCG1	2124.22	1624.53	2623.26	4489.95	8089.01	4605.91	2005.27	2971.58	1130.6	PLCG1-pY783
153	VCL	141139	133468	133032	70202.5	84395.4	84171.2	71697	62528.9	45035.9	VCL-pY692
154	CASKIN2	7611.96	9895.74	15631.4	24673.7	28965.6	16266.9	5214.53	7604.62	3826.91	CASKIN2-pY253
155	KIAA1217	5251.95	7251.69	6616.47	10253.2	10120.8	10482	6241.87	4982.7	3464.26	KIAA1217-pY244
156	ALDOA	1439.16	2114.19	1799.59	2561.95	1982.16	2032.61	1167.11	1228.49	1249.4	ALDOA-pY3
157	MAPK11	6636.04	4458	2626.28	3431.4	2793.49	6057.35	100	100	100	MAPK11-pY182
158	MAPK12	18219.7	13803.9	18580.4	128774	102581	58127.8	10127	27137.5	12463.8	MAPK12-pY185
159	TMED7	3201.71	1539.05	3946.09	3543.35	2933.92	1905.62	3247.82	1351.38	1791.43	TMED7-pY50
160	PKP1	4489.33	5512.78	3438.67	9567.29	7248.61	8375.62	8167.97	5254.85	5031.92	PKP1-pY214
161	KIT	100	100	100	15776.8	12299.4	19099.2	4246.96	8556.41	11171.7	KIT-pY703
162	HGS	3164.16	2450.39	4687.66	3448.63	4392.83	3940.77	3234.83	4301.36	4212.51	HGS-pY524
163	RPL15	1643.16	3573.7	2766.38	13685.9	15186	15952.9	10974.5	5090.18	1840.93	RPL15-pY59
164	ACP1	24358.3	25238.1	24870.5	11920.1	16613.7	12088.2	7427.03	10881.4	10423.8	ACP1-pY132
165	FRK	6520.11	8589.46	8530.13	20823.6	23794.6	23990.1	5983.51	7284.02	19500.8	FRK-pY132
166	SIRPA	100	100	100	10205.5	10148.5	9301.11	4557.87	2481.69	3765.22	SIRPA-pY496
167	PLCG2	100	100	100	2155.37	1491.76	1661.77	100	100	100	PLCG2-pY482
168	EPHA2	24890.5	10881.3	44601.5	28709.6	36813.7	36631.7	20778.1	22157	31168	EPHA2-pY575
169	LDHA	6064.62	6557.77	4488.75	1685.62	4327.67	3445.38	2094.48	2295.92	2331.86	LDHA-pY239
170	BRK1	995.929	2324.13	2613.98	2264.55	3644.06	2667.74	2310.27	3157.97	2460.37	BRK1-pY63
171	PROM1	100	100	100	2417.66	1999.23	2205.76	3308.03	1702.7	2284.46	PROM1-pY828
172	BCAR1	4412.96	1280.38	5737.7	3398.76	5615.43	2964	2843.31	2844.15	2087.06	BCAR1-pY387
173	PRKCD	17134.5	14750.5	9140.65	6210.28	7885.94	6196.94	1197.78	4309.88	3044.49	PRKCD-pS304-pY313
174	PRKCD	14631.5	14650.3	7467.96	5794.86	10748.7	5174.38	1591.83	2099.19	2520.87	PRKCD-pS307-pY313
175	PRKCD	97956.5	95597.9	61409.2	73989.6	143740	72859.5	10868.7	19724.9	22172.8	PRKCD-pY313
176	CLDN4	100	100	100	35028.1	32960.6	48652.1	8121.89	6633.59	10387.8	CLDN4-pY208
177	PRKCD	30595	25025.9	19045.4	24499.7	36626.4	23379.6	3684.72	6388.84	7574.91	PRKCD-pY313
178	GAREM1	100	100	100	2649.71	2212.1	4035.09	100	100	100	GAREM1-pY453
179	MPZL1	3610.73	4136.07	5388.92	6769.68	8479.25	6025.35	6683.48	5365.65	6495.4	MPZL1-pS260-pY263
180	MPZL1	265038	201584	510502	226600	268235	217277	74979.9	129320	194839	MPZL1-pY263
181	VCL	3.83854e+06	3.74106e+06	3.69155e+06	1.68546e+06	2.46989e+06	2.42828e+06	2.09563e+06	2.20899e+06	1.8556e+06	VCL-pY822
182	PSMA2	28929.5	31441.5	32904.7	66759.6	55365.3	52164	29132.1	33665.6	8083.72	PSMA2-pY57
183	HSP90AB1	2328.56	3420.42	1335.04	1689.37	4009.03	2739.37	1239.44	2445.49	1807.63	HSP90AB1-pY484
184	CILK1	89504.1	125522	109883	140956	150350	112212	21521	42632.7	65510.5	CILK1-pT157-pY159
185	CILK1	24080.6	43624.6	40748.8	41870.8	49827.8	34355.2	3916.23	11316.6	21294.9	CILK1-pY159
186	LYN	2164.73	1400.09	3074.36	11603.7	15634.5	10158.6	2318.36	3071.87	3247.78	LYN-pY194
187	KRT19	2557.32	3228.59	5539.5	100	100	100	2966.6	2165.28	2639.42	KRT19-pY391
188	ANXA4	14273.9	14880.4	13374.6	8938.14	10037.7	9595.9	15856.2	7162.25	4810.46	ANXA4-pY296
189	ANXA2P2	11634.7	11388.2	13161.7	12509.8	11642.1	14796.1	25510	15157	9751.54	ANXA2P2-pY316
190	ANXA2P2	2422.85	1431.99	2587.36	2970.1	2745.96	2346.53	5685.86	3122.13	1447.15	ANXA2P2-pY318
191	PTK2	14939.6	10184.3	14004.9	12027.9	22920.4	18211.6	9062.3	5860.9	6898.05	PTK2-pY925
192	LSR	100	100	100	1343.2	2080.04	2974.84	2497.02	2053.2	1526.89	LSR-pY535
193	LSR	10833.7	11924.1	20590.3	33519.5	39435.7	47807.7	36107.2	43016.9	56157.3	LSR-pY551
194	PIK3R2	6427.63	6490.7	6128.84	3382.59	3358.98	3568.17	2369.48	1095.21	1047.85	PIK3R2-pY464
195	PIK3R1	34737.3	28553.5	32872.3	17594.3	20339.8	16132.6	13783.4	10630.1	6033.06	PIK3R1-pY467
196	GPRC5C	100	100	100	2384.32	3188.14	4515.73	2972.83	1843.64	3846.06	GPRC5C-pY317
197	GPRC5C	100	100	100	1718.46	1888.73	1925.15	1988.57	1033.84	1480.68	GPRC5C-pY312
198	IRS4	100	100	100	61060.7	62277.8	41509.3	1978.27	1486.98	1097.2	IRS4-pY828
199	CLDN3	100	100	100	6717.91	6927.72	12932.8	1900.81	2551.97	2494.13	CLDN3-pY214
200	PKP4	2972.97	2403.8	10593	16599.5	10459.5	14638	4468.65	11324.1	9528.64	PKP4-pY1168
201	EEF1A2	1270.82	3108.4	3177.44	5979.99	3652.27	4449.65	3003.95	4642.37	2011.59	EEF1A2-pY29
202	CLTC	13085.3	7934.07	9059.12	5368.49	7889.33	5271.66	13652.3	4696.91	4705.6	CLTC-pY1477
203	POTEF	4585.91	4300.25	2678.42	28726	2108.91	2341.42	1407.66	4521.49	1362.44	POTEF-pY940
204	COQ5	3158.22	3929.61	3099.58	10600.1	10883.5	10942	6946.99	5514.12	3990.71	COQ5-pY283
205	ANXA2P2	5991.43	5217.36	3973.47	2762.69	2407.39	8384.78	2540.74	5755.39	7347.44	ANXA2P2-pY238
206	ANXA2P2	10856	12358.6	8648.05	11179.2	10057.8	8943.7	3200.63	5891.64	4850.18	ANXA2P2-pY238
207	ANXA2P2	29091.2	42979.3	35128.3	17385.8	20449.4	10351.7	8734.95	11776.3	10577.6	ANXA2P2-pY238
208	MAPK9	2098.36	4249.27	4513.54	4590.72	2994.18	1653	1602.62	1860.48	1021.23	MAPK9-pY185
209	EFNB2	3509.97	2321.52	4306.09	4170.43	6260.3	5977.01	5259	6322.3	6754.01	EFNB2-pY304
210	TSG101	100	100	100	3262.2	4969.39	5844.52	2562.94	1968.53	3066	TSG101-pY390
211	MAPK10	2488.83	2903.15	4034.01	2626.61	1130.12	1434.78	100	100	100	MAPK10-pY223
212	CRKL	3087.57	2437.08	7622.82	6696.95	5980.11	5915.52	3507.87	5130.19	4906.54	CRKL-pY132
213	SPTBN1	7324.4	6946.94	9615.15	3002.77	4847.79	4465.75	3688.56	5780.3	5370.84	SPTBN1-pY1805
214	HIPK3	101061	141950	133259	27485.4	25544.6	33412.8	16887.5	49447.7	46663.6	HIPK3-pY359
215	SKAP2	15063.2	11392.9	13487.3	6757.72	5871.82	6301.32	3047.11	3640.65	4344.27	SKAP2-pY151
216	DDB1	2222.78	4838.29	4156.13	3895.43	2654.47	3060.38	1529.94	3389.25	3639.21	DDB1-pY718
217	RAB8A	10384.1	9333.49	15633	23986.9	28179.5	18597.7	4524.65	6120.56	8440.62	RAB8A-pY5
218	EPHA2	6128.54	2110.56	8067.74	6814.63	7790.83	7303.46	1495.39	3251.57	6378.1	EPHA2-pY588
219	EPHA2	15710.6	9717.96	19653.3	10435.8	16246.1	14383.4	14123	9379.87	12578.3	EPHA2-pY594
220	MAPK1	69909.5	149538	394229	295927	379258	553176	755375	450220	161166	MAPK1-pT185-pY187
221	MAPK1	373341	295374	1.80121e+06	1.5859e+06	2.27389e+06	2.53297e+06	337118	1.24823e+06	933398	MAPK1-pY187
222	PDLIM4	1944.95	1407.37	3933.46	4215.76	3773.21	3748.58	2253.08	3463.55	3375.37	PDLIM4-pY191
223	CALM1	14816.4	15717.3	20050.7	18864.9	19803.5	25208.7	17881	15947.8	16876.9	CALM1-pY100
224	HBA1	5352.13	6628.96	7545.55	33712.8	8545.9	18713	3987.55	4985.56	4405.18	HBA1-pY25
225	PXN	31778.7	16903.5	124927	30840.7	43042.5	49665	28931	80989.1	84546.5	PXN-pY118
226	FLNA	4529.14	4636.15	7727.26	2130.11	2159.92	2693.13	3374.88	2476.36	1074.65	FLNA-pY2388
227	LYN	100	100	100	11717	12722.8	20512.4	2562.87	2213.92	3330.34	LYN-pY397
228	WASL	110992	88554.6	139882	107216	87961.2	101852	59728.2	159415	109610	WASL-pY256
229	EPHA4	8673.48	8687.61	14476.2	10923.5	11404	12340	4767.48	6151.83	5994.62	EPHA4-pY779
230	EPHA2	33783.7	12465.2	64923.3	30553.3	34895.4	36127.4	12561.7	17399.1	24400.3	EPHA2-pY772
231	HSPE1	14308.5	14095.7	13819	6866.64	7548.54	7493.47	11870.7	8910.9	10567.9	HSPE1-pY76
232	UQCRFS1P1	11171.1	13710	10282.4	5909.6	4909.03	5088.55	28716.1	19642.9	10966.1	UQCRFS1P1-pY100
233	PEAK1	52469	15187.8	143080	120820	166718	179284	103517	141722	54994.3	PEAK1-pY635
234	FER	2996.35	1185.62	3104.42	4669.74	1737.29	3408.1	8773.7	3208.05	901.679	FER-pY402
235	G6PD	12131.3	9701.11	14542.3	6232.51	5926.5	12303.6	2210.87	4655.6	4399.71	G6PD-pY401
236	PTPRA	223171	144685	537204	454250	568676	419637	379230	218810	211211	PTPRA-pY798
237	CLDN3	100	100	100	34943.2	50788.6	104608	23561.9	28988.8	47563.8	CLDN3-pY198
238	MPP5	4461.41	4062.11	6686.97	7061.69	8866.07	9759.1	9373.52	6703.18	8786.4	PALS1-pY243
239	EPHB4	11892.9	4752.58	17140.6	38670.3	35464.6	43778.2	20735.3	19017.7	22673.2	EPHB4-pY590
240	DYRK2	227309	314710	274893	139676	160661	140716	86549	160126	267462	DYRK2-pY382
241	ABL2	11265.6	8230.82	9131.01	16314	18306.8	25437.3	3990.58	6559.99	10493.3	ABL2-pY231
242	ITGB1	14809.8	13328.5	13395.4	16598.3	25144.5	27212.4	30252	19258.3	11638.4	ITGB1-pY783
243	YES1	6417.39	8414.97	5277.78	7067.22	6976.91	8219.42	15619.7	9400.69	11376.1	YES1-pY446
244	EPHA6	2141.06	2074.9	1280.74	4404.59	8732.59	4072.42	3921.17	3376.15	2029.13	EPHA6-pY850
245	SERINC5	2159.68	2047.54	1648.15	3735.71	5085.68	5284.27	4945.58	2421.9	2891.56	SERINC5-pY345
246	GLS	2170.07	1925.62	3282.08	2508.48	2148.85	3067.76	3275.74	975.752	958.584	GLS-pY304
247	TNK2	3269.6	1422.11	7501.98	7866.09	7797.66	7209.6	994.217	7329.19	4341.4	TNK2-pY827
248	STAT3	602630	566403	868415	152178	157299	101015	90858.9	194160	222823	STAT3-pY705
249	PERP	100	100	100	2165.11	2233.86	2446.13	1963.2	2113.64	4115	PERP-pY188
250	DSP	9238.01	8298.09	12186.5	22986.2	28703.3	26918.3	7292.99	13833.1	14585.1	DSP-pY95
251	PDHA1	5115.56	4983.05	5643.09	1720.32	1727.99	3917.79	2806.7	4150.43	4319.37	PDHA1-pS293-pY301
252	HSP90AA1	3134.65	1846.06	8304.45	13859.4	8786.85	7876.88	1767.45	1831.52	4145.29	HSP90AA1-pY284
253	PTK2B	2543.17	1199.3	4874.08	4327.03	4640.8	7022.14	1589.88	3575.23	6459.01	PTK2B-pY580
254	PTK2B	5847.94	2658.63	23555.2	12572.9	26343.2	16324.9	8335.98	19664.9	20493	PTK2B-pY580
255	ARHGDIA	4137.71	1658.16	3250.79	4968.82	3231.81	7614.73	1627.37	7033.95	11411.3	ARHGDIA-pY133
256	YWHAE	4894.72	3661.53	5251.12	21222.6	4005.68	6065.45	4006.88	8118.38	6536.43	YWHAE-pY131
257	YWHAE	2327.96	3269.52	3741.47	18895.7	1564.36	1934.98	5786.35	5668.31	3643.74	YWHAE-pY131
258	YWHAZ	3280.1	1355.22	2382.05	3810.92	4100.47	4310.55	1185.88	2219.05	2305.39	YWHAZ-pY128
259	DCTN3	10447.7	10774.3	10025.4	8322.74	10119.4	9174.67	5452.06	6033.68	3664.42	DCTN3-pY72
260	PTK2	24729.1	28384.7	29653.3	152812	170978	226650	20707.1	65615.7	114567	PTK2-pY570
261	PTK2	140957	96470.1	248549	259680	382604	382022	46007.7	123479	145616	PTK2-pY576
262	PTK2	10660.6	4385.06	9271.35	10880.3	21629	24231.3	3853.95	9021.55	14332.2	PTK2-pY577
263	EGFR	8178.12	4366.56	10895.9	6369.11	4730.68	7579.97	2125.03	1354.29	1819.04	EGFR-pY1092
264	DSC3	100	100	100	2121.55	2193.83	2376.87	100	100	100	DSC3-pY816
265	DSC3	100	100	100	2956.87	6930.76	4985.27	2377.61	2785.85	1702.68	DSC3-pY818
266	PTPRC	4201.12	2993.75	4872.42	2322.72	2241.44	2145.7	1234.57	2349.2	1065.44	PTPRC-pY683
267	CAV1	1795.69	2112.49	5583.56	1627.64	3146.5	3947.7	6324.86	3957.77	3463.98	CAV1-pY14
268	GMDS	3013.06	3126.91	4858.89	7193.87	7676.89	5545.83	2835.91	4306.11	5273.01	GMDS-pY324
269	PSMB2	11905.3	5963.81	7617.93	13522.7	12228	14567.4	6328.68	12288.2	14350.5	PSMB2-pY146

## Sheet: 2.Lambda
* Threshold values for λα(k) are 3.5 and -3.5 (see Methods), i.e., a process, α, is considered active in sample k if λα(k)≥3.5 or λα(k)≤-3.5
Samples	λ1(k)	λ2(k)	λ3(k)	λ4(k)	λ5(k)	λ6(k)	λ7(k)	λ8(k)
BR98 1	-15.5233	0.832093	-0.0824093	1.04778	-0.836367	1.08322	1.20106	-2.80029
BR98 2	-15.4196	-0.107825	-1.9118	3.86509	-0.342522	-0.585473	-0.674145	2.02058
BR98 3	-15.8335	0.165728	1.72865	-4.85093	1.01971	-0.503817	-0.367151	0.843108
613 1	8.01486	8.78681	-0.544774	0.945538	4.37985	-0.214532	1.03916	-0.0777254
613 2	7.90478	8.16732	-0.0546519	-0.150943	-1.78954	-2.43063	-2.12618	-1.1312
613 3	8.78301	8.2161	0.596509	-0.765052	-2.65546	2.54608	0.972351	1.31448
BR45 1	7.55518	-9.34157	-6.9306	-1.45566	-0.499814	-0.730916	0.980561	-0.0235783
BR45 2	6.29402	-9.01296	1.09297	0.463061	1.30756	2.46712	-2.48158	-0.424107
BR45 3	7.06914	-9.33137	5.89235	1.05724	-0.595242	-1.64446	1.49734	0.269264

## Sheet: 3. R^2
* Graph showing Process 1 and 2 are significant in this dataset

## Sheet: 4.G values
* Threshold values for Giα are: (0.05,-0.05) for Gi1 and (0.07,-0.06) for Gi2 (see Methods), i.e., a tyrosine phosphorylated peptide , i, is considered to particiapte in process α if Giα≥positive limit or Giα≤negative limit. Values exceeding threshold values are highlighted for the two significant processes. Graph showing G limits for the two significant processes are also demonstrated.
Gene index	Gene name	Phosphorylation Sites	Gi1	Gi2	Gi3	Gi4	Gi5	Gi6	Gi7	Gi8
1	SLC25A5	SLC25A5-pY191	-0.00521044	0.00717591	-0.050163	0.00516509	-0.01146	0.017038	0.0735555	-0.0427915
2	SLC25A5	SLC25A5-pY195	-0.0117945	-0.00180461	-0.0278815	0.0178477	0.123995	-0.0762183	-0.00883157	-0.063464
3	SLC25A6	SLC25A6-pY195	0.0779558	0.181485	-0.0222207	0.0597852	0.255156	-0.00926375	0.12964	0.0246809
4	PKP3	PKP3-pY176	-0.00154455	0.0477896	0.000426296	-0.0222286	0.0086163	-0.0003327	0.00499845	0.0542884
5	GPRC5C	GPRC5C-pY414	0.14413	-0.0474368	0.0826106	0.0398986	-0.055805	0.104161	0.133437	0.105128
6	LYN	LYN-pY508	0.0395857	0.00700314	-0.045051	-0.00204079	0.0299137	-0.0916473	0.0472574	-0.0594527
7	PAG1	PAG1-pY227	0.0130589	-0.00665042	0.0781196	-0.0598529	0.0926032	-0.0441238	0.0819297	-0.116301
8	IRS4	IRS4-pY717	0.0867265	0.20028	-0.0135918	0.0252743	0.0150858	-0.0759522	-0.0521258	-0.0172945
9	SRSF3	SRSF3-pY32	-0.021572	-0.0119855	0.057576	0.0730423	-0.039038	-0.0323238	-0.0129442	-0.0321085
10	TNS1	TNS1-pY1404	0.0346207	-0.0122325	-0.030865	-0.174988	-0.00427104	-0.0252533	-0.0476016	0.0349797
11	CSTB	CSTB-pY97	-0.0355444	-0.0383782	-0.00859756	0.0407776	-0.0460706	0.0311995	-0.00128667	-0.0195561
12	NECTIN4	NECTIN4-pY502	0.0144404	0.014581	0.081294	-0.0686942	-0.0697933	-0.0240986	0.0319183	0.011283
13	TLN1	TLN1-pY70	0.0112487	-0.02141	-0.168454	-0.0571887	-0.0264127	0.0612908	-0.0545047	0.0723646
14	TLN1	TLN1-pY70	-0.0144912	0.00234014	-0.121458	-0.0254753	-7.65597e-05	0.0340522	0.0332487	0.0959592
15	MYH10	MYH10-pY761	-0.0764195	-0.0380842	-0.0558021	0.0424371	0.0141204	-0.0319408	-0.140048	-0.112867
16	MYH9	MYH9-pY754	-0.0351351	-0.030266	-0.132154	0.00715364	-0.0060482	0.0507723	-0.00140875	-0.00573366
17	TNK2	TNK2-pY284	0.028097	0.0251347	0.07218	-0.0119033	-0.00770009	0.0685788	-0.099412	-0.123362
18	HIPK2	HIPK2-pY361	-0.0166562	-0.00527623	0.073877	0.078272	-0.00975406	0.00695476	-0.03862	0.028037
19	KIRREL1	KIRREL1-pY622	-0.00326125	-0.0190244	-0.040271	-0.0675953	0.0381923	-0.0233446	-0.0136431	-0.00743828
20	KIRREL1	KIRREL1-pY625	0.00231694	-0.0108721	0.00416026	0.0224341	-0.00186257	0.0277909	0.0139386	-0.0337815
21	RAB13	RAB13-pY5	-0.034211	0.0179217	0.0208346	-0.0472913	-0.0333042	-0.121609	0.0208834	0.0341638
22	CLTC	CLTC-pY1096	-0.0245423	-0.0275041	-0.00200423	0.00166327	-0.0494839	-0.0174912	0.0597035	0.0383919
23	ANXA2P2	ANXA2P2-pY30	-0.0237045	-0.00511519	0.0987743	0.0509757	-0.00896047	0.0727701	-0.00312462	0.0524142
24	AFAP1L1	AFAP1L1-pY446	0.00872085	0.0732994	-0.0449027	0.0504971	-0.0395034	0.122758	-0.150408	0.0117029
25	SHC4	SHC4-pY424	0.132017	-0.0937028	0.0703123	0.0526779	0.0272395	0.137576	-0.0833944	0.0025863
26	CALM1	CALM1-pY100	0.0162381	-0.0131526	0.00963626	-0.0397925	-0.0498419	0.0985034	0.0921355	0.0104949
27	NEDD9	NEDD9-pY345	-0.0134908	-0.0910792	0.00594824	-0.173308	0.0224503	-0.000791053	-0.0603584	0.0266315
28	S100A11	S100A11-pY30	-0.00192997	-0.015408	0.0695608	-0.0308787	0.00605847	-0.00115149	0.067236	0.078395
29	S100A11	S100A11-pY32	-0.00671516	-0.0159237	0.0509729	-0.00139231	-0.0496568	0.0627622	0.056315	-0.0148604
30	FAM20B	FAM20B-pY138	0.0131626	0.0177542	0.0425548	0.0319403	0.000133496	0.0319587	0.0647772	-0.0442452
31	IGF1R	IGF1R-pY1161	-0.00518867	-0.0323943	0.0202701	-0.0260451	-0.00540066	-0.0538313	0.0187068	0.0249729
32	IGF1R	IGF1R-pY1165	-0.00219768	-0.0322319	0.0495697	0.00361138	0.00148389	0.038223	0.0311409	-0.0179379
33	IGF1R	IGF1R-pY1166	0.0113136	-0.0215945	0.0283304	-0.0340257	0.0139543	-0.0582573	0.0970927	-0.000243726
34	IGF1R	IGF1R-pY1165	-0.000576807	-0.0452873	0.0175005	-0.0345046	-0.00120438	-0.0283366	0.0402187	-0.129803
35	ACTG2	ACTG2-pY189	-0.0483133	0.0183643	-0.0279903	0.020806	0.173334	-0.0914361	-0.0295687	-0.0598779
36	PIK3R1	PIK3R1-pY580	-0.0157936	-0.0186522	-0.0405648	0.0160768	-0.0243975	0.0356565	0.00964288	-0.0307544
37	MUC1	MUC1-pS1207-pY1212	0.184514	0.0031189	-0.013367	0.0148318	-0.0387974	-0.026763	-0.0529003	-0.0257707
38	MUC1	MUC1-pY1212	0.109939	0.00703128	-0.050947	0.0218762	-0.0508881	-0.0134773	0.00192322	0.0181119
39	MUC1	MUC1-pY1203	0.127565	-0.019783	-0.0251805	0.00516677	-0.0446589	-0.0169448	0.0564386	0.0166395
40	MUC1	MUC1-pY1209	0.155646	-0.0113152	-0.0720424	-0.0201906	-0.0849694	-0.00577676	0.0283278	0.0127744
41	MUC1	MUC1-pY1209-pY1212	0.188117	0.00252756	-0.0284997	0.00711119	-0.0447718	-0.00931654	-0.0549344	-0.0212081
42	SSBP1	SSBP1-pY99	0.013612	0.00486556	-0.0347762	0.0369191	-0.0202993	-0.0384591	-0.0438904	-0.0366977
43	RPS12	RPS12-pY127	-0.0305023	-0.0356206	0.0113569	0.016691	0.00748312	0.053278	0.0597171	-0.124962
44	VCL	VCL-pY107	-0.068178	-0.0211351	-0.0154328	0.0380489	-0.0190191	0.0635274	0.00538617	0.00393292
45	KRT19	KRT19-pY130	-0.15194	-0.16844	-0.0385003	0.00335615	-0.0018454	-0.0272483	0.0472689	0.0592732
46	KRT19	KRT19-pY131	-0.151041	-0.00923366	-0.0113679	-0.0199318	-0.0127399	0.00623918	0.0570052	-0.0407771
47	PRKCD	PRKCD-pY630	-0.00771944	0.0264994	-0.060371	0.0997477	-0.0722704	0.0711547	0.048239	0.0593894
48	IRS4	IRS4-pY921	0.108369	0.251154	-0.0134077	0.0249746	0.00656188	-0.0827143	-0.0640293	-0.0129525
49	PRAG1	PRAG1-pY413	-0.0998858	0.248656	0.0134834	-0.179481	0.0315581	-0.0787535	-0.0228908	0.0699608
50	PRAG1	PRAG1-pY413	-0.0780311	0.151374	0.0194652	-0.174548	-0.055407	-0.00103425	-0.00196758	0.052861
51	TLN2	TLN2-pY1665	-0.0771067	-0.0185392	-0.0479269	-0.0166968	-0.0211292	-0.0382938	-0.0283316	-0.0897349
52	HSP90AA1	HSP90AA1-pY197	0.00193845	-0.0141766	0.0930753	0.00935536	0.0102665	-0.027337	0.0458325	0.0688317
53	TES	TES-pY251	-0.000684727	0.0645851	0.0119282	0.0656034	-0.0186721	0.0688	0.0562456	-0.0177856
54	EEF1A2	EEF1A2-pY141	-0.00294016	-0.00415022	-0.0441779	0.0359017	0.0467254	0.0153163	0.0270507	0.0302199
55	EPHB4	EPHB4-pY614	-0.000686978	0.0217329	0.0118348	0.0499204	0.00632037	0.0237	0.0211471	-0.174745
56	INPP5D	INPP5D-pY865	-0.00946424	-0.00715829	0.102471	-0.0527559	0.0260241	-0.0103556	0.035756	0.0969942
57	SPTBN1	SPTBN1-pY493	-0.0568112	0.0213597	-0.0720423	0.0416298	0.021334	0.0396634	-0.0215377	-0.00452161
58	CLTC	CLTC-pY900	-0.00909537	-0.0497447	0.103329	0.0444328	-0.0474945	0.0274944	0.000198516	0.132338
59	DDR1	DDR1-pY484	0.00967438	0.0147372	0.126979	-0.0375085	-0.0756343	-0.0669148	0.0279797	0.121466
60	ADAM9	ADAM9-pY769	0.0359863	-0.1306	0.0177684	-0.0822225	-0.0230761	-0.0260178	0.106502	0.0206247
61	EEF1A1	EEF1A1-pY177	0.00484302	-0.000497746	0.0355169	0.0558965	0.0546371	-0.00495815	0.00327707	0.0245528
62	PIK3R1	PIK3R1-pY467	-0.0352683	0.0148187	-0.0399683	-0.00931457	-0.0418058	0.0303506	0.0286942	-0.0733728
63	VIM	VIM-pY117	-0.00693417	-0.0310316	-0.0468027	-0.00598518	-0.0874736	-0.00181589	0.0360128	0.00286405
64	VIM	VIM-pY117	-0.0420101	0.00289586	-0.0702787	0.00565357	-0.0229416	-0.0148133	-0.0430499	-0.0352121
65	CTNND1	CTNND1-pY280	-0.000486671	-0.044277	0.0401906	-0.0346615	-0.0137782	-0.0371226	-0.0275348	0.141912
66	PXN	PXN-pY88	-0.0680244	-0.0408607	0.0548907	0.0294638	0.0457903	0.015541	0.000595968	0.0110954
67	CGN	CGN-pY105	0.058913	0.134091	-0.0106242	0.0193209	0.0129427	0.0253443	0.0379021	0.0443402
68	PKM	PKM-pY370	0.016083	-0.00595405	-0.0059745	0.062136	0.246556	-0.00720739	0.0446044	0.180028
69	GSK3A	GSK3A-pY279	-0.026945	-0.00513545	0.0484598	0.0539681	0.012123	-0.0156687	-0.0282436	-0.000371945
70	GSK3A	GSK3A-pY279-pS282	-0.0423399	0.0437237	-0.0880225	0.0411061	0.00221331	0.0237125	-0.0482992	0.0667827
71	DSP	DSP-pY172	0.00206695	-0.00165764	0.0356291	-0.0267601	0.100973	0.0303075	-0.0764584	0.125359
72	ATP1A1	ATP1A1-pY260	0.00222903	0.0117223	-0.0260614	0.0647495	0.0684927	-0.0146557	-0.000488687	-0.101832
73	MAPK7	MAPK7-pY221	-0.0358748	0.00985546	-0.0199171	-0.0755564	0.0034634	0.0095716	-0.0689189	-0.0455066
74	HSP90B1	HSP90B1-pY401	0.0359106	0.0874303	0.0470001	-0.00691334	0.058144	-0.0551277	0.0195257	-0.0996726
75	LNPEP	LNPEP-pY70	0.147444	-0.041321	-0.1102	-0.011173	0.0470629	0.0273492	-0.0474143	-0.0444234
76	ENO2	ENO2-pY25	-0.0186944	-0.0334992	-0.0775529	-0.0570288	0.00758931	0.0740416	-0.00998862	-0.0418104
77	TNS2	TNS2-pY483	0.110558	-0.00932279	-0.0263557	0.022654	0.0483195	0.0465238	-0.136352	-0.0547464
78	ASS1	ASS1-pY359	0.00444885	-0.0514803	-0.0121054	0.00272812	0.0502338	-0.0450522	0.143311	-0.0778385
79	PRKCD	PRKCD-pY374	0.0123745	0.000115381	0.0050457	0.0550677	0.0266317	-0.0792948	0.0196737	0.0551286
80	EGFR	EGFR-pY1172	-0.0956469	0.141965	-0.00795061	-0.0268325	-0.0784449	0.0330719	0.0525645	-0.0423746
81	EGFR	EGFR-pY1197	-0.106098	0.227153	-0.016937	0.0161509	-0.101052	0.0983579	0.118499	-0.0157819
82	USP20	USP20-pY227	-0.0889705	0.171588	-0.0100641	-0.0393947	-0.033775	-0.0504986	-0.0202082	0.034787
83	EIF4A1	EIF4A1-pY70	-0.0306993	-0.0518777	0.0213527	-0.00499575	0.00493771	-0.0463267	0.037362	0.0551167
84	ACTB	ACTB-pY198	-0.0255096	0.000369193	0.0409082	0.00387651	0.0232894	-0.0342911	-0.00349748	0.0292374
85	MAPK13	MAPK13-pY182	-0.121892	0.281051	-0.0402716	0.108512	-0.104412	-0.00409295	0.0357202	-0.0301029
86	CFL1	CFL1-pY140	0.00295421	0.0161876	-0.0494555	-0.101609	-0.0490774	0.0833729	0.0480557	-0.0953425
87	TJP2	TJP2-pY1118	0.0281614	-0.0339505	0.126062	-0.134262	0.00404029	0.0376654	0.0941715	-0.0959732
88	MAPK14	MAPK14-pT180-pY182	-0.0500662	0.0197896	-0.134467	0.08988	-0.0917127	0.123026	0.0924676	0.0731434
89	MAPK14	MAPK14-pY182	-0.0384508	0.0305336	0.110498	0.111809	-0.111854	0.124897	-0.0499757	-0.0328144
90	PGAM4	PGAM4-pY92	-0.00610881	-0.00897327	-0.0423759	0.0485256	0.213318	0.0147017	0.0655284	0.0159
91	TTYH2	TTYH2-pY528	-0.000478456	0.0168277	-0.0464082	0.0355343	-0.0328882	-0.0340253	-0.0875982	-0.0164623
92	MAPK3	MAPK3-pT202-pY204	0.0184286	-0.0604393	-0.122292	-0.12011	-0.0671129	0.012724	-0.0550096	0.102265
93	MAPK3	MAPK3-pY204	0.0141215	-0.01267	0.0554574	-0.108132	-0.0140891	0.031271	-0.0635101	0.0543505
94	BRK1	BRK1-pY63	-0.0112108	-0.0302072	0.0029614	0.0905275	-0.0558269	-0.00709421	-0.0384055	-0.0415452
95	CDK5	CDK5-pY15	0.0388082	0.000639523	0.032665	-0.00688946	0.0626161	-0.0778699	0.0221351	-0.0336563
96	CDK2	CDK2-pT14-pY15	-0.0358423	-0.163715	-0.163319	0.0645523	-0.0441469	-0.0749031	-0.00282182	0.0246914
97	CDK2	CDK2-pY19	0.0116829	-0.0947343	0.0957237	0.0679349	0.0140219	-0.0675657	-0.034803	-0.0327809
98	CDK2	CDK2-pY15	-0.00968125	-0.089501	0.0916982	0.0625283	0.0441073	-0.0642311	-0.076702	-0.0395468
99	CDK1	CDK1-pY19	-0.0192729	-0.0519568	-0.0404928	0.0146256	-0.0034608	-0.275538	0.0565072	0.0757
100	RPLP0	RPLP0-pY24	0.00856638	-0.0208496	-0.0375259	0.0111375	0.00999733	-0.0370031	-0.0735832	0.0268289
101	MPZL1	MPZL1-pY263	-0.0350435	0.0108691	-0.0106135	-0.0703689	0.0188162	-0.141918	-0.0210044	0.0119575
102	PTPN11	PTPN11-pY62	-0.0207606	0.0171894	-0.133304	-0.0104203	-0.0033582	0.0564113	-0.0538954	0.0343786
103	PTPN11	PTPN11-pY63	-0.0145894	0.0181989	-0.125181	-0.0188393	-0.0077973	0.0281273	0.00769415	0.0114393
104	TUBB	TUBB-pY50	0.110455	-0.0219286	-0.0359321	0.0288802	0.107091	-0.0330804	0.0737138	-0.0163569
105	NCK2	NCK2-pY110	-0.00498449	0.0136656	-0.0178772	-0.0869097	0.0150028	0.158576	-0.0509511	0.0912762
106	CLTC	CLTC-pY883	-0.0127708	-0.0483965	0.0231052	0.0779613	0.000760527	-0.106966	-0.123811	0.0160641
107	DYRK1B	DYRK1B-pY273	-0.0217964	-0.0376847	0.0187343	0.08428	0.0121208	-0.0320291	-0.0128734	-0.0282125
108	SDC4	SDC4-pY197	0.0424274	-0.0569442	-0.0388266	0.00878626	0.0170852	-0.0194153	0.0471304	-0.0414224
109	YES1	YES1-pY222	-0.00316606	-0.0175983	0.00573393	0.0243781	-0.00128616	-0.0911635	0.0250998	0.0102265
110	YES1	YES1-pY223	-0.015164	-0.00255004	0.0387303	0.0383984	-0.0306181	-0.0579858	-0.0523106	0.0300968
111	PIK3R1	PIK3R1-pY452	-0.0345115	0.00142709	-0.0155591	0.0125133	-0.0195796	-0.0232002	0.0297292	-0.0442586
112	TNK2	TNK2-pY518	0.00906344	-0.0122054	0.0803329	-0.0186152	0.0226477	0.0646626	-0.04377	-0.0711264
113	TNK2	TNK2-pY518	-0.0072168	-0.0246719	0.0810555	-0.00354211	0.0359502	0.0104604	-0.0508322	-0.0806915
114	TSG101	TSG101-pY390	0.0668305	0.0354613	-0.0930637	-0.0114811	-0.0592809	-0.0506975	0.159008	-0.107056
115	DAPP1	DAPP1-pY139	-0.0512593	0.246463	0.0349135	-0.26842	0.00533602	-0.0597714	-0.0401459	0.0805636
116	DYRK1A	DYRK1A-pY145	-0.0324696	0.00165584	-0.00869888	0.0350386	-0.00619215	-0.0282826	-0.0463143	0.0208747
117	KRT18	KRT18-pY94	-0.0310382	0.00983958	0.031445	0.0128224	-0.0327465	0.0069277	-0.0121321	0.0274599
118	LMNA	LMNA-pY45	-0.00774502	-0.0439227	0.0487424	-0.0405147	0.00384249	0.128837	0.0175138	0.0259873
119	PRPF4B	PRPF4B-pY849	-0.0217424	-0.0691138	0.0240251	0.0400463	0.010658	-0.0553702	-0.0286895	0.0197842
120	ACTB	ACTB-pY218	-0.0478526	0.0188092	0.0316075	0.0127232	0.0046029	-0.0324575	0.0241379	-0.0545824
121	CNP	CNP-pY110	0.0133922	0.00457077	0.0131152	0.00817898	0.0268296	-0.111995	0.0180376	-0.0851852
122	YES1	YES1-pY222	-0.00685405	-0.016981	0.034291	0.0546431	-0.0080985	-0.0238732	0.0199991	0.00272919
123	ARHGAP42	ARHGAP42-pY792	-0.02388	0.00823487	-0.0465859	-0.0445084	-0.03096	-0.0656385	0.0468669	0.0814524
124	PIK3R1	PIK3R1-pY452	-0.0405465	-0.00830736	0.0202886	0.0471515	0.0144066	0.0154991	0.00834386	-0.0274083
125	LCK	LCK-pY394	-0.0146814	0.0190617	0.0594038	-0.0719666	-0.0287903	-0.0132137	0.0515431	-0.0159329
126	PALLD	PALLD-pY974	-0.0221939	-0.0207961	-0.063007	-0.0741609	0.039047	0.246191	0.0425999	-0.0381
127	EPHA1	EPHA1-pY781	0.00167933	-0.00545693	0.0485562	-0.0733994	-0.00188354	0.0290884	0.0123117	0.0107902
128	ABL1	ABL1-pY393	-0.0575362	0.0286963	0.0387661	0.0294246	-0.0149381	-0.0614383	-0.103264	-0.0198469
129	EPHB3	EPHB3-pY600	0.152853	-0.0193598	-0.0450192	0.00367736	-0.0101722	0.0282936	-0.0111925	-0.00374469
130	ANXA2P2	ANXA2P2-pY24	-0.0497218	-0.00543781	0.0171359	0.0145499	0.00867501	0.0139182	-0.00991081	0.0375111
131	PTK6	PTK6-pY447	-0.0330694	0.00909686	0.0437264	0.00687732	0.0434139	0.161471	-0.0575463	0.0362973
132	STAM2	STAM2-pY374	-0.00620593	-0.0226795	-0.0666566	-0.00277307	0.0179257	0.0313868	-0.0024451	-0.0442434
133	CTNNA1	CTNNA1-pY619	-0.0510738	0.0154446	-0.0404479	0.0283601	-0.0203251	0.0175256	-0.104684	-0.00550101
134	ANXA5	ANXA5-pY94	0.0307129	-0.00396454	-0.0420261	0.00524635	-0.00501066	0.0358493	-0.0274826	-0.029477
135	ANXA5	ANXA5-pY94	0.0140305	-0.0211537	-0.141957	-0.00888191	-0.00213437	-0.0879068	0.000407403	-0.00229818
136	INPP5D	INPP5D-pY865	-0.0296632	-0.0040587	0.112053	-0.0330003	0.0334651	-0.0716013	-0.0147873	0.0477979
137	NCK1	NCK1-pY105	-0.0202119	0.0266123	0.0106613	0.0307405	-0.00732366	0.202808	0.037923	0.0262136
138	PIK3R1	PIK3R1-pY467	-0.0266674	0.0344965	0.0464867	0.0282349	-0.0466184	0.0852522	0.0347614	0.0549445
139	PIK3R1	PIK3R1-pY470	-0.0397493	0.0145033	0.0592856	0.0132701	-0.0147259	0.0823639	0.0189936	0.0127995
140	TC2N	TC2N-pY154	0.0481701	0.00709131	-0.013134	-0.0275339	-0.0476777	-0.127116	0.182576	0.0560197
141	DYRK3	DYRK3-pY369	0.0272204	0.0539168	0.0142362	0.0253366	0.0044165	-0.0368616	-0.012514	0.0824796
142	PROM1	PROM1-pY828	0.113171	-0.0578591	0.0107274	0.0287412	-0.015406	-0.0525007	-0.0957937	-0.0656018
143	CTNNA1	CTNNA1-pY177	-0.0293537	0.0299749	-0.00658151	0.00709153	-0.0133601	0.0336682	-0.0324381	0.0142996
144	ARHGAP35	ARHGAP35-pY1105	-0.0481637	-0.0116401	-0.193216	0.0179935	-0.0506652	-0.0719837	-0.0317589	0.0313794
145	CDKL5	CDKL5-pY171	-0.0460548	-0.0303222	-0.0238146	-0.134435	-0.0242601	0.0606865	-0.00226832	0.0871936
146	DDR1	DDR1-pY792	-0.0491145	-0.0362621	0.0808749	0.0536174	-0.0589034	-0.0617969	0.0316422	0.0527069
147	DDR1	DDR1-pY792-pY796	-0.0622845	-0.0449913	0.109752	0.0343852	-0.0758924	-0.0425593	0.0108962	0.0307827
148	DDR1	DDR1-pY796	-0.0420863	-0.0411311	0.0690765	0.0419137	-0.091736	-0.063672	0.0356103	0.00459047
149	DDR2	DDR2-pY736	-0.0590745	0.00520354	0.0650665	0.0419474	0.0495931	0.0433627	-0.0592213	0.0507966
150	DDR2	DDR2-pY736-pY740	-0.0400814	0.0169549	0.0246629	0.00887603	0.0236661	-0.0417105	0.0851715	0.0323922
151	PKP4	PKP4-pY478	0.0241218	-0.0431886	0.0964747	-0.0740449	0.0524328	0.0103596	-0.0988985	0.0193839
152	PLCG1	PLCG1-pY783	0.0115997	0.0317765	-0.0408654	-0.0309458	-0.00328586	0.0176455	-0.15195	-0.0817933
153	VCL	VCL-pY692	-0.0411308	-0.020396	-0.0586975	0.0255196	-0.0295602	0.0149613	0.00341304	-0.0166499
154	CASKIN2	CASKIN2-pY253	-0.00632532	0.0491922	-0.0313448	-0.020858	0.0558772	-0.0339191	-0.131	0.0170779
155	KIAA1217	KIAA1217-pY244	-0.00359316	0.012262	-0.0629335	0.0169182	0.00110878	0.00125424	-0.0166279	0.0494384
156	ALDOA	ALDOA-pY3	-0.0104307	0.00726058	-0.0173479	0.0416147	0.0305954	-0.0196728	0.0105763	0.0614821
157	MAPK11	MAPK11-pY182	-0.0833712	0.188395	-0.0284962	0.0817245	-0.0863692	0.0938826	0.11449	-0.000630146
158	MAPK12	MAPK12-pY185	0.0255051	0.0648942	0.00294002	0.0382371	0.102095	0.0166301	-0.114891	-0.092841
159	TMED7	TMED7-pY50	-0.0140758	-0.00862593	-0.0524577	-0.0699275	0.0463413	-0.0891949	0.101614	-0.110821
160	PKP1	PKP1-pY214	0.0120253	-0.0130997	-0.0659834	0.0648748	0.00588222	-0.00316461	0.0584556	0.017572
161	KIT	KIT-pY703	0.193595	0.000668297	0.0635393	0.0527635	0.0205517	0.0429243	0.00120818	0.0200014
162	HGS	HGS-pY524	-0.00209256	-0.0286803	0.0151244	-0.0305443	-0.00535125	-0.00606926	-0.0192149	-0.0254308
163	RPL15	RPL15-pY59	0.0444595	0.0308689	-0.146226	-0.0125486	-0.00274224	0.0138278	-0.0834645	0.11024
164	ACP1	ACP1-pY132	-0.0439816	-0.0113388	0.00165526	0.0446897	-0.0193401	-0.0251331	-0.0367619	-0.0187199
165	FRK	FRK-pY132	0.0186328	0.0145333	0.0581425	0.0533121	-0.032103	-0.0832475	0.0602801	0.0696942
166	SIRPA	SIRPA-pY496	0.169266	0.0206271	-0.0288659	0.0155175	0.000922968	-0.0670586	0.0440606	-0.00918243
167	PLCG2	PLCG2-pY482	0.0604986	0.138239	-0.0123655	0.0239032	0.0325707	-0.00568324	0.0205214	0.0223239
168	EPHA2	EPHA2-pY575	-0.000969085	-0.0171193	0.0329572	-0.0947909	-0.0160284	-0.0198954	0.0503426	-0.0696539
169	LDHA	LDHA-pY239	-0.0419486	-0.0112563	-0.0161973	0.0557459	-0.122257	-0.0171411	-0.0450166	-0.0163815
170	BRK1	BRK1-pY63	0.00850355	-0.0255439	-0.00657347	-0.0052772	-0.00529404	-0.0488974	-0.126566	0.12318
171	PROM1	PROM1-pY828	0.127275	-0.036445	-0.0411376	0.00986402	0.0124118	-0.0364513	0.0680722	-0.00347232
172	BCAR1	BCAR1-pY387	-0.00910758	-0.00429736	-0.0101758	-0.114098	0.00491417	-0.0252666	-0.0305197	-0.197383
173	PRKCD	PRKCD-pS304-pY313	-0.0585274	0.0296505	0.0422511	0.119806	-0.0150819	0.0496691	-0.0796628	-0.0705599
174	PRKCD	PRKCD-pS307-pY313	-0.0563488	0.0421858	-0.00464656	0.116834	-0.0573549	-0.075038	-0.0370308	-0.0753652
175	PRKCD	PRKCD-pY313	-0.0412294	0.0605563	0.0161126	0.106827	-0.05491	-0.0609382	-0.0632305	-0.0642211
176	CLDN4	CLDN4-pY208	0.216911	0.0426982	0.00731044	0.0247194	-0.0201299	-0.00673884	0.0458349	0.0278677
177	PRKCD	PRKCD-pY313	-0.0368245	0.05853	0.0223515	0.0894806	-0.0379897	-0.0373164	-0.0232285	-0.0694816
178	GAREM1	GAREM1-pY453	0.0721296	0.164582	-0.00803501	0.0117082	-0.0315951	0.0477264	0.0338723	0.0666222
179	MPZL1	MPZL1-pS260-pY263	0.00896327	-0.0242963	-0.01947	-0.00352492	-0.000270076	-0.0737622	-0.00353757	0.0106098
180	MPZL1	MPZL1-pY263	-0.0367834	-0.00414808	0.0559623	-0.0248322	0.00923244	-0.0501663	0.00899109	-0.00815803
181	VCL	VCL-pY822	-0.0405516	-0.0466697	-0.0411171	0.0438487	-0.0534878	0.00799709	-0.000793498	-0.0134947
182	PSMA2	PSMA2-pY57	-0.00572857	0.0240979	-0.10594	0.00572324	0.055655	0.0832108	-0.1056	-0.0158768
183	HSP90AB1	HSP90AB1-pY484	-0.0084957	-0.00421792	-0.00197474	0.124844	-0.0913454	0.00472979	-0.121723	-0.0135561
184	CILK1	CILK1-pT157-pY159	-0.0273647	0.0309089	0.0477599	0.0824692	0.0103338	-0.0642396	-0.0148553	0.0432506
185	CILK1	CILK1-pY159	-0.032584	0.047594	0.0934285	0.0814399	0.0114554	-0.0876694	-0.0497651	0.0930863
186	LYN	LYN-pY194	0.0375428	0.0505498	0.0218624	-0.0357001	0.00916999	-0.0470911	-0.0371615	-0.0649653
187	KRT19	KRT19-pY391	-0.0969248	-0.201884	-0.0197461	-0.0444519	0.0153563	-0.03744	0.0480267	0.0491658
188	ANXA4	ANXA4-pY296	-0.0295579	-0.0223116	-0.110578	0.00588682	-0.0257781	-0.00698452	0.0252994	-0.00952522
189	ANXA2P2	ANXA2P2-pY316	-0.00314238	-0.0441483	-0.085867	-0.01217	-0.0071708	0.0335167	0.0286346	0.0065116
190	ANXA2P2	ANXA2P2-pY318	0.0044478	-0.0331333	-0.10252	-0.0585255	0.033319	0.0250859	0.000165638	-0.0972748
191	PTK2	PTK2-pY925	-0.0147392	0.0169702	-0.0365198	-0.0137162	-0.0834155	-0.0439417	0.0229701	-0.0582356
192	LSR	LSR-pY535	0.122122	-0.0314919	-0.0381097	-0.00631736	-0.0713276	0.0536951	-0.0293516	0.00991018
193	LSR	LSR-pY551	0.0364178	-0.0456726	0.0219183	-0.0209093	-0.0170623	-0.0123747	0.00985507	0.0552924
194	PIK3R2	PIK3R2-pY464	-0.0522909	0.0259936	-0.0837995	0.00661092	-0.0291181	-0.022799	0.0675314	0.0121162
195	PIK3R1	PIK3R1-pY467	-0.0476074	0.00429096	-0.0790778	0.00254211	-0.00422569	0.00549806	-0.0177445	-0.0527463
196	GPRC5C	GPRC5C-pY317	0.139541	-0.025762	0.00605289	0.0123654	-0.0754037	-0.0317522	0.0774306	0.0294834
197	GPRC5C	GPRC5C-pY312	0.113913	-0.0178107	-0.0352778	0.00629833	-0.0224613	-0.0483865	0.052668	-0.00228793
198	IRS4	IRS4-pY828	0.191091	0.163331	-0.0532193	0.0143371	0.0335935	-0.0505332	-0.0639527	-0.0293236
199	CLDN3	CLDN3-pY214	0.157397	0.0370415	0.0161767	0.0213718	-0.0378991	0.0707316	-0.00308708	0.040848
200	PKP4	PKP4-pY1168	0.0290535	-0.00216822	0.0694642	-0.0957367	0.0944415	0.0465411	-0.0281371	0.052935
201	EEF1A2	EEF1A2-pY29	0.0121345	-0.00649056	-0.0399721	0.00689707	0.0922594	0.0434904	-0.0972138	0.150862
202	CLTC	CLTC-pY1477	-0.0276849	-0.0352048	-0.100543	-0.00804266	-0.0491092	-0.0603319	0.0659772	-0.113569
203	POTEF	POTEF-pY940	-0.0140426	0.0276932	-0.0323115	0.145373	0.353481	0.119103	0.0308952	-0.0693998
204	COQ5	COQ5-pY283	0.026976	0.0069652	-0.0617442	0.0350166	-0.00607871	0.00357428	-0.0128517	0.0186964
205	ANXA2P2	ANXA2P2-pY238	-0.0158951	-0.0410686	0.059955	0.0765901	-0.085424	0.153052	0.090819	0.0576994
206	ANXA2P2	ANXA2P2-pY238	-0.0277561	0.0156508	0.00322916	0.0872707	0.0203626	0.0131629	-0.027983	-0.00737104
207	ANXA2P2	ANXA2P2-pY238	-0.0544461	-0.00808463	-0.0169348	0.0633023	0.0320754	-0.0770508	-0.0639537	0.00442445
208	MAPK9	MAPK9-pY185	-0.0303152	0.0123169	-0.0521094	0.0146047	0.127384	-0.0619045	-0.0924472	0.0682942
209	EFNB2	EFNB2-pY304	0.0145581	-0.0379862	0.0141177	-0.0285381	-0.0375708	0.000907685	-0.00421671	-0.0497582
210	TSG101	TSG101-pY390	0.145074	-0.0013687	0.00301753	0.0132355	-0.0697932	-0.0252281	0.0208688	0.0123319
211	MAPK10	MAPK10-pY223	-0.0897639	0.140778	-0.0177716	-0.003213	0.0825869	-0.00970072	0.0698745	0.0869547
212	CRKL	CRKL-pY132	0.00428783	-0.0116171	0.0287835	-0.0756959	0.0509876	-0.00613431	-0.0139171	0.0101248
213	SPTBN1	SPTBN1-pY1805	-0.034626	-0.0390187	0.0169854	0.000525372	-0.04299	0.00580307	-0.0432341	-0.00269384
214	HIPK3	HIPK3-pY359	-0.0717053	-0.0430262	0.0499142	0.0685111	0.00434912	0.0478637	-0.0276543	0.0723208
215	SKAP2	SKAP2-pY151	-0.0522112	0.00385934	0.00494956	0.0306299	0.00120521	0.00179571	0.0582611	-0.0289816
216	DDB1	DDB1-pY718	-0.0173894	-0.0179913	0.0413981	0.0604866	0.0599831	-0.00461691	-0.0330742	0.136147
217	RAB8A	RAB8A-pY5	-0.00635776	0.0423364	0.029916	-0.000280407	0.0156073	-0.0742138	-0.0108322	-0.0124794
218	EPHA2	EPHA2-pY588	-0.00747016	0.0188873	0.109599	-0.0530161	-0.0010618	-0.016543	0.0556797	-0.109487
219	EPHA2	EPHA2-pY594	-0.0154763	-0.0255406	-0.0189275	-0.0466633	-0.0543823	-0.0428606	0.0502829	-0.0524455
220	MAPK1	MAPK1-pT185-pY187	0.0247299	-0.0454525	-0.109918	-0.132584	-0.00235524	0.0366483	-0.100788	0.18627
221	MAPK1	MAPK1-pY187	0.0183943	0.00887093	0.0888403	-0.11747	0.0188774	0.0378474	-0.116421	0.0521927
222	PDLIM4	PDLIM4-pY191	0.0101197	-0.0134221	0.0329921	-0.0610737	0.0461863	0.00154994	-0.00871701	-0.0112298
223	CALM1	CALM1-pY100	-0.00471757	-0.0221163	-0.0211335	-0.00143722	-0.0230024	0.00468601	0.0331361	0.039905
224	HBA1	HBA1-pY25	0.00624102	0.046096	-0.0122415	0.031508	0.126307	0.0680576	0.101212	0.100509
225	PXN	PXN-pY118	-0.00531729	-0.0584966	0.0993088	-0.140907	0.0094427	0.0303492	-0.0467272	-0.00656903
226	FLNA	FLNA-pY2388	-0.0474104	-0.0190996	-0.0863176	-0.0620593	0.00156242	0.0566665	-0.0291244	0.0318544
227	LYN	LYN-pY397	0.172881	0.05721	0.00977777	0.0188156	-0.049313	0.00839387	0.0422167	0.0412595
228	WASL	WASL-pY256	-0.0175608	-0.040816	0.0322742	0.0211845	0.0434172	0.0671617	-0.0335299	-0.0226828
229	EPHA4	EPHA4-pY779	-0.0192588	0.0099109	0.00667564	-0.0187378	0.00203542	-1.5233e-05	-0.0056057	0.0343132
230	EPHA2	EPHA2-pY772	-0.019379	0.00311042	0.0560354	-0.106842	0.000846791	-0.00639736	0.0527016	-0.0808728
231	HSPE1	HSPE1-pY76	-0.0309526	-0.0506865	-0.0332754	0.0277221	-0.0250739	-0.0242474	0.0515773	-0.00605326
232	UQCRFS1P1	UQCRFS1P1-pY100	-0.019047	-0.10197	-0.0946836	0.0368353	0.0232924	0.0281611	0.00545209	-0.00407798
233	PEAK1	PEAK1-pY635	0.026863	-0.0133487	-0.0147932	-0.196905	0.0170196	0.0888838	-0.0673464	-0.122262
234	FER	FER-pY402	0.00455738	-0.0253326	-0.15846	-0.110153	0.0923289	0.14164	0.0989225	-0.0971905
235	G6PD	G6PD-pY401	-0.0437276	0.0153497	0.0429202	0.0034743	-0.0392787	0.101258	0.0282583	0.0418846
236	PTPRA	PTPRA-pY798	0.000622854	-0.010728	-0.0478664	-0.107925	0.0119775	-0.0645107	0.0183833	-0.0348275
237	CLDN3	CLDN3-pY198	0.252288	-0.0163946	0.0470846	0.0266923	-0.0893646	0.0466658	0.0171443	0.0452546
238	MPP5	PALS1-pY243	0.0132186	-0.0308679	-0.0158377	-0.0327385	-0.0354989	-0.0292972	0.0431007	0.0176661
239	EPHB4	EPHB4-pY590	0.0358932	-0.00117318	0.0100516	-0.085576	0.00822189	0.0139004	0.077397	-0.0809357
240	DYRK2	DYRK2-pY382	-0.0384137	-0.0437186	0.047516	0.0816512	-0.0111385	-0.0489092	0.00854274	0.0450342
241	ABL2	ABL2-pY231	-0.000371107	0.0298772	0.051323	0.0472001	-0.0527598	0.0220877	0.0578294	-0.0108329
242	ITGB1	ITGB1-pY783	0.00732115	-0.025836	-0.0858727	-0.000708902	-0.0628886	0.0315958	-0.0123822	-0.0244931
243	YES1	YES1-pY446	0.00515357	-0.059528	-0.0549437	0.0615653	-0.0317323	-0.0179039	0.0667418	0.031088
244	EPHA6	EPHA6-pY850	0.0271846	0.00277223	-0.0719554	0.0633406	-0.0399477	-0.0420994	-0.0949869	-0.100129
245	SERINC5	SERINC5-pY345	0.0224971	-0.0103798	-0.0626335	0.026137	-0.0682849	-0.0280287	0.0577841	-0.0146571
246	GLS	GLS-pY304	-0.0158851	0.00558295	-0.0998582	-0.0725299	-0.0196299	-0.0126073	0.10696	0.0376589
247	TNK2	TNK2-pY827	0.00859289	0.0204844	0.132016	-0.0782247	0.0805717	0.0878865	-0.129396	-0.0822849
248	STAT3	STAT3-pY705	-0.0796294	-0.0473351	0.0402752	0.0339492	0.0420088	-0.0462822	-0.0215445	-0.0256219
249	PERP	PERP-pY188	0.129572	-0.0402491	0.0403496	0.038651	-0.0103	-0.0379695	0.0448297	0.00269596
250	DSP	DSP-pY95	0.0151511	0.0119245	0.0392552	0.0124347	-0.00865339	-0.000405456	-0.0348072	-0.00375969
251	PDHA1	PDHA1-pS293-pY301	-0.034927	-0.0543599	0.0199783	0.0155291	-0.0591262	0.0954079	0.0517284	0.060873
252	HSP90AA1	HSP90AA1-pY284	0.00542171	0.0508198	0.0623487	-0.0918672	0.0808163	-0.0906717	0.0987641	-0.004919
253	PTK2B	PTK2B-pY580	0.0142127	-0.00429833	0.112751	-0.0758077	-0.0146479	0.0283885	0.0525842	-0.0197195
254	PTK2B	PTK2B-pY580	0.024351	-0.0262444	0.0924035	-0.165508	0.00545029	-0.0380288	-0.100991	-0.0690384
255	ARHGDIA	ARHGDIA-pY133	0.0153981	-0.0308081	0.140856	0.0304669	0.0044405	0.126739	0.0917395	-0.0624261
256	YWHAE	YWHAE-pY131	0.00863011	-0.0131359	0.0202129	0.0437577	0.204541	0.0704583	0.0926425	-0.0216962
257	YWHAE	YWHAE-pY131	0.00551506	-0.04198	-0.059324	0.0440946	0.330019	0.0126428	0.117867	0.0489651
258	YWHAZ	YWHAZ-pY128	0.00191533	0.0183524	0.0440703	0.00506982	-0.0113014	0.0446305	0.0245067	-0.122163
259	DCTN3	DCTN3-pY72	-0.0273207	0.00517357	-0.0474087	0.0278056	-0.0156234	0.0220105	-0.0424322	-0.0132737
260	PTK2	PTK2-pY570	0.0447139	0.0259205	0.103476	0.0740709	-0.0266649	0.0109729	-0.00585691	0.0580131
261	PTK2	PTK2-pY576	-0.00402512	0.0297725	0.0787385	-0.0246835	-0.0244986	0.0083201	-0.0390763	-0.0110284
262	PTK2	PTK2-pY577	0.0106626	0.0127145	0.0934488	-0.00690294	-0.0949452	0.0287993	0.0116653	-0.0973816
263	EGFR	EGFR-pY1092	-0.0411125	0.0448995	-0.0174423	-0.0666273	-0.00879955	0.0133127	0.134401	-0.0114923
264	DSC3	DSC3-pY816	0.0661149	0.150964	-0.0101625	0.0161096	-0.0183073	-0.00665357	-0.0067078	0.0245496
265	DSC3	DSC3-pY818	0.143136	0.00634266	-0.0257533	0.00485198	-0.062705	0.00394281	-0.134103	-0.0431081
266	PTPRC	PTPRC-pY683	-0.0416574	0.000258319	-0.0126573	-0.0138054	0.034219	0.0710688	-0.0683716	-0.0540223
267	CAV1	CAV1-pY14	0.000529195	-0.0573779	-0.0378032	-0.118093	-0.0744036	-0.00658049	-0.0271597	0.090215
268	GMDS	GMDS-pY324	0.00748065	-0.00112066	0.0327585	0.00305837	0.0315923	-0.0540407	-0.0260452	0.0049736
269	PSMB2	PSMB2-pY146	0.0061446	-0.017929	0.0450163	0.0461163	-0.0032531	0.0492101	0.0485981	-0.0996802

## Sheet: 5.Barcodes and treatments
	Patient-specific Barcode	Active processes	Central targets	Examples of FDA approved targeted drugs combination
BR98 1	[-1,0]	1 (negative)	"EGFR"	"Erlotinib"
BR98 2	[-1,0]	1 (negative)	"EGFR"	"Erlotinib"
BR98 3	[-1,0]	1 (negative)	"EGFR"	"Erlotinib"
613 1	[1,1]	1 (positive); 2 (positive)	"KIT" ; "EGFR"	"Sorafenib" ; "Erlotinib"
613 2	[1,1]	1 (positive); 2 (positive)	"KIT" ; "EGFR"	"Sorafenib" ; "Erlotinib"
613 3	[1,1]	1 (positive); 2 (positive)	"KIT" ; "EGFR"	"Sorafenib" ; "Erlotinib"
BR45 1	[1,-1]	1 (positive); 2 (negative)	"KIT" ; "MAPK3"	"Sorafenib" ; "Trametinib"
BR45 2	[1,-1]	1 (positive); 2 (negative)	"KIT" ; "MAPK3"	"Sorafenib" ; "Trametinib"
BR45 3	[1,-1]	1 (positive); 2 (negative)	"KIT" ; "MAPK3"	"Sorafenib" ; "Trametinib"
