# Supplementary material for: Patient-specific signaling signatures predict optimal therapeutic combinations for triple negative breast cancer
Source: Mol Cancer. 2024 Jan 16;23:17. doi: 10.1186/s12943-023-01921-9 (PMC10790458; doi:10.1186/s12943-023-01921-9)
Supplement: Supplementary file 3 — Additional file 3. Tables S1-S8. [file 12943_2023_1921_MOESM3_ESM.zip › Table S2 (PDX9, PDX2, BR58).xlsx]

## Sheet: 1.Raw data (PDX9,PDX2,BR58)
* Raw data of 3 TNBC patient-derived xenografts PDX9 (3 samples), PDX2 (2 samples) and BR58 (3 samples) collected in Hadassah Clinic.
Gene index	Gene Name	PDX9 1	PDX9 2	PDX9 3	PDX2 1	PDX2 2	BR58 1	BR58 2	BR58 3	Phosphorylation Sites
1	ENO3	6110.55	5100.14	6235.83	11181.4	5220.29	8741.8	6005.45	10459.5	ENO3-pY44
2	ENO1	1582.83	1227.11	1914.57	4508.02	2767.38	2171.62	1740.43	2479.25	ENO1-pY44
3	SLC25A5	20198.9	19621.4	16026.3	20233	26010.5	12892	16604.1	10423.7	SLC25A5-pY191
4	SLC25A5	12755.3	10632.2	9386.62	14217.6	15954.6	8770.8	11826.2	9376.66	SLC25A5-pY195
5	SLC25A6	2396.24	2046.73	2401.45	2612.6	5602.14	1742.73	1074.31	1653.97	SLC25A6-pY191
6	EPHA7	4749.81	5501.35	1466.18	100	100	100	100	100	EPHA7-pY597
7	PKP3	172497	172850	168434	30958.8	86578.1	41511.4	36271.8	54140.2	PKP3-pY176
8	PKP3	14953.6	23751	18944.2	6451.57	10367.6	5656	5100.09	8399.49	PKP3-pY176-pS180
9	LYN	62433.5	99585.7	105324	61442	43434.5	13644.5	15341.2	17512.7	LYN-pY508
10	PAG1	3810.05	3411.85	4209.2	100	100	2781.6	2945.29	5624.55	PAG1-pY227
11	IRS4	8050.18	11829.3	8900.52	100	100	100	100	100	IRS4-pY700
12	SRSF3	13847.3	12025.4	11383.9	14324.9	12833.2	10196.8	5412.14	12554.3	SRSF3-pY32
13	SRSF7	4749.29	4530.99	4086.51	3850.52	2745.43	3248.21	2847.07	6843.19	SRSF7-pY33
14	SHB	3789.82	4302.42	4256.27	2516.5	1460.3	3776.2	2856.68	4007.36	SHB-pY268
15	TNS1	46359.1	36650.8	33524.6	20584.3	55399.4	20551.8	19680.2	29253.1	TNS1-pY1404
16	TLN1	29950.5	27251.9	33702	20259.6	62605.1	27499.8	32056.6	23837.9	TLN1-pY70
17	TLN1	9439.59	8368.47	9191.7	7533.89	13720.8	10192.2	9460.62	6390.84	TLN1-pY70
18	MYH10	4552.37	6361.41	3277.38	13730.7	10248.8	17106.8	17866.5	16611.1	MYH10-pY761
19	MYH9	36949.6	39566.2	31941.3	81075.6	40990.2	81588.1	103537	93575.6	MYH9-pY754
20	ERBIN	4318.37	5940.89	6316.69	2484.09	10394.4	1399.23	1596.16	1006.52	ERBIN-pY1104
21	PRMT1	4084.45	2779.92	2874.3	2779.58	3943.39	2754.83	2090.17	2718.44	PRMT1-pY199
22	HIPK2	301354	374548	259242	232985	338865	195702	129570	271177	HIPK2-pY361
23	KIRREL1	13186.8	15903.3	12048	33112.7	68513.1	14441.4	12661.4	15131.3	KIRREL1-pY622
24	KIRREL1	8381.1	7621.44	5598.53	8575.82	7641.17	8904.95	7418.7	7869.18	KIRREL1-pY625
25	RAB13	45232.8	63063.8	45873.5	19527.2	28596.7	49159.5	27276.6	81058.1	RAB13-pY5
26	CLTC	9251.44	11990	9276.5	7620.08	5301	12544.1	13606.8	18586.4	CLTC-pY1096
27	ANXA2P2	37762.6	54218.2	41216.4	12131.7	22063.5	52474.3	51922.9	81702.3	ANXA2P2-pY30
28	ANXA2P2	5037.39	10053.3	6415.73	4227.76	5850.89	12335.7	6897.31	18212.9	ANXA2P2-pY30
29	AFAP1L1	9573.2	5468.3	5633.18	1034.86	3198.01	3151.78	3082.6	2267.02	AFAP1L1-pY446
30	ALDOA	4496.13	4263.15	4392.41	2215.29	2739.2	3780.38	8254.58	4219.13	ALDOA-pY204
31	GAB1	9465.12	18909.5	18627	1589.88	4997.32	5589.33	1419.61	7448.68	GAB1-pY406
32	CALM1	10236.8	7050.33	9605.21	9315.63	4583.84	3162.25	4807.02	5773	CALM1-pY100
33	UBAP2L	2760.48	3872.27	2711.76	1708.16	1080.28	1223.09	1626.6	2919.49	UBAP2L-pY858
34	NEDD9	2003.71	1818.84	3258.05	1359.33	6991.24	1476.38	3028.92	3929.36	NEDD9-pY345
35	SRSF1	4308.48	6249	2968.21	1895.21	2045.97	3032.97	2237.32	4116.25	SRSF1-pY77
36	S100A11	6281.04	8631.76	7406.02	4087.93	5550.23	4927.94	5012.62	5567.72	S100A11-pY30
37	S100A11	8646.1	9905.23	8705.41	8346.39	5482.17	6339.74	5200.74	10457.8	S100A11-pY32
38	FAM20B	17101.5	15072.6	16775.7	7265.97	14219.6	7181.44	8873.76	8293.84	FAM20B-pY138
39	HSP90B1	7750.5	4719.29	5249.11	4017.28	6817.9	2729.94	3784.2	5853.47	HSP90B1-pY677
40	IGF1R	17713.1	19807	15819.5	39016.2	41672.8	15866.9	10656.2	18745.4	IGF1R-pY1161
41	IGF1R	9857.36	12291.1	9664.93	24042.2	24482.2	9381.35	4996.81	11983	IGF1R-pY1165
42	IGF1R	9614.08	9001.56	9719.73	21537.2	22199.4	10467	5561.48	13136.5	IGF1R-pY1166
43	SHB	2357.74	4711.75	8815.33	2592.97	1430.74	4092.83	7101.38	3200.07	SHB-pY246
44	FLNB	18505	24280.1	15023.7	12772.1	10246.3	30007.6	36000.5	24777.2	FLNB-pY904
45	ACTG2	13310	12699	10959.7	11306	8658.7	9277.1	10656.2	13969	ACTG2-pY189
46	DLG3	3627.24	5199.74	5404	4988.08	4986.64	5593.92	5080.09	5670.26	DLG3-pY673
47	PIK3R1	6221.37	6963.8	5621.69	6385.96	4878.75	7618.15	5466.66	6330.92	PIK3R1-pY580
48	ACTG2	2912.4	2580.6	1924.25	2697.58	1912.65	2449.58	1969.66	3717.7	ACTG2-pY54
49	ARPC3	3709.94	3942.01	3682.77	16117.8	5697.76	9806.74	5146.32	9321.22	ARPC3-pY47
50	MUC1	15587.7	23694.5	25282.2	100	100	100	100	100	MUC1-pS1207-pY1212
51	MUC1	16230.1	29117.1	23995.9	100	100	1294.34	2220.04	1238.04	MUC1-pY1212
52	MUC1	15965.1	27225.1	19109.4	100	100	100	100	100	MUC1-pY1203-pY1212
53	MUC1	4631.7	2718.08	2354.81	100	100	100	100	100	MUC1-pY1209-pT1211
54	SSBP1	22174.4	22594.4	23426.5	10012	11047.3	7055.31	8933	8531.37	SSBP1-pY99
55	KRT7	4455.78	7485.53	5286.55	2800.16	2041.27	11231.5	10610.8	14576.4	KRT7-pY205
56	RPS12	5700.44	8164.32	6699.73	4970.99	5768.19	9368.61	4237.61	14211	RPS12-pY127
57	PARD3	2474.97	1580.87	1552.59	100	100	2829.24	1825.74	1037.71	PARD3-pY489
58	RAB35	11053.6	13891.5	9492.58	2385.22	1751.17	2329.61	2028.72	1851.34	RAB35-pY5
59	VCL	16260.7	11189.9	10671.6	22769	26777.5	32893.7	41346	46122.7	VCL-pY107
60	ARHGAP39	1530.6	1923.76	1877.3	100	100	100	100	100	ARHGAP39-pY198
61	IRS4	19658.1	34089.8	26817.6	100	100	100	100	100	IRS4-pY921
62	IRS4	11382.8	27619.2	35202	899.282	2101.21	100	100	100	IRS4-pY921
63	PRAG1	18415.4	24102.5	16235	2510.74	5277.27	19567.5	14170.3	12069.6	PRAG1-pY413
64	PRAG1	14512.6	26315.2	17423.9	1001.82	1360.91	31377.8	21520.5	18817.5	PRAG1-pY413
65	SPTBN1	1461.19	3137.84	2167.28	1385.01	1129.66	1893.57	1212.09	1559.45	SPTBN1-pY2268
66	TLN2	17852.9	34240.2	24353.6	55136.4	52334.2	60619.1	44525	104927	TLN2-pY1665
67	ANKS1A	3066.75	2770.3	3109.11	2551.32	9106.79	1693.05	2201.48	1093.73	ANKS1A-pY455
68	PARD3	3520.9	2628.24	3079.29	963.445	1469.7	100	100	100	PARD3-pY1127
69	EEF1A2	39577.5	45373.3	41497.4	20913.8	49717.1	18811.9	27601.8	25573.9	EEF1A2-pY141
70	EPHB4	10215.8	8542.68	6389.48	1838.26	4530.24	3714.61	3525.84	2928.53	EPHB4-pY614
71	LYN	17047.5	35626.7	33751.7	24270.5	17914	7754.46	5133.51	5696.66	LYN-pY508
72	RIN1	32315.7	36512.5	29643.9	11762.4	10358.7	30383.9	30868.2	65910.8	RIN1-pY36
73	TAOK2	9937.21	10515.7	8342.74	3593.63	2955.08	3968.01	2718.73	3276.61	TAOK2-pY309
74	SHC1	88382.2	136684	146040	22789.7	38191.6	67339.2	61604.7	110180	SHC1-pY427
75	PGK1	28609.3	21070.8	25349.7	26284.3	48817.5	26008.4	26648.3	21586.8	PGK1-pY196
76	DENND2B	11628.8	8626.44	8329.29	7479.23	16137	6638.68	10642.5	9691.4	DENND2B-pY501
77	CLTC	4983.42	4130.61	2675.54	3744.82	1961.04	4746.44	2225.24	5374.04	CLTC-pY899
78	CLTC	2247.11	3423.61	1793.1	4178.57	1819.76	2631.87	1887.12	5335.29	CLTC-pY900
79	ZDHHC8	19719.8	21694.9	16357.1	24145.1	55759	13193.8	11132.3	17322.9	ZDHHC8-pS537-pY541
80	PARD3	44376.9	52902.4	81733.7	13310.4	37054.5	13654.8	14869	12092.3	PARD3-pY1080
81	TNS3	100	100	100	3345.66	4255.35	1774.33	1181.93	1709.62	TNS3-pY855
82	FH	5206.74	6538.55	9582.19	4220.27	6384.43	3037.33	3509.7	2778.37	FH-pY491
83	EEF1A1	17798.2	14392.4	10608.2	8032.61	9988.62	4786.29	4883.77	6203.14	EEF1A1-pY177
84	CRIP1	154860	173915	128375	10171.9	7839.98	7328.03	8955.43	9409.74	CRIP1-pY12
85	PIK3R2	9229.19	13492.8	26593.1	14727.4	23183.7	39545.8	40453.1	25059.6	PIK3R2-pY464
86	PIK3R2	5051.65	4311.92	3149.33	1836.41	3458.89	2585.94	2299.77	4168.17	PIK3R2-pY467
87	PIK3R1	12582.6	10321.9	11175.1	9047.68	9408.03	8205.46	9898.13	12230.5	PIK3R1-pY467
88	AFDN	25051.9	31040.6	23136.3	14462.6	25955	6950.32	5620.84	9263.53	AFDN-pY1230
89	SND1	6817.04	6403.53	6570.55	1954.48	11569.3	2800.41	3014.42	3346.98	SND1-pY109
90	VIM	54121.5	42672.9	27333.2	19346.8	30891.4	39778.5	38699.9	46345.3	VIM-pY117
91	VIM	9984.42	11968.7	11019	13114.4	14877.1	14070.1	8081.66	16494.9	VIM-pY117
92	PXN	9280.13	12437.8	7822.17	76957.1	39193.7	49043.6	26550	45722.6	PXN-pY88
93	EPHB3	38091	43209.9	40130.2	10210	27710.8	11152.3	11487.3	13906.1	EPHB3-pY792
94	SRC	1901.11	1419.46	4089.5	1465.11	2767.61	1921.09	3065.66	2130.07	SRC-pY187
95	YES1	55294.6	57553.7	41886.8	29528	21930.1	40792.5	33376.8	50834	YES1-pY194
96	ARHGEF6	4443.78	4323.62	3540.18	5062.9	10583.1	2419.55	1774.67	1781.45	ARHGEF6-pY188
97	PKM	5918.89	5417.78	3756.58	2254.92	5208.12	2042.12	6113.08	2838.29	PKM-pY370
98	GSK3A	422163	511281	382062	268133	344216	309161	264406	428196	GSK3A-pY279
99	GSK3A	89768.2	168195	201894	214343	265661	171804	143636	192728	GSK3A-pY279-pS282
100	SHB	7483.39	7935.01	9837.23	2609	918.789	5222.53	4386.2	4123.65	SHB-pY268
101	DSP	4083.28	6318.9	3044.9	3156.88	3348.3	2286.23	2025.67	2337.08	DSP-pY172
102	ATP1A1	15185.2	14604.3	16486.5	6282.18	13914.9	5638.07	7041.44	6034.66	ATP1A1-pY260
103	MAPK7	14099.6	24127.2	16175.2	15053.8	18580	26946	19584.6	35567.9	MAPK7-pY221
104	HSP90B1	5742.15	1601.79	5246.44	100	100	100	100	100	HSP90B1-pY401
105	ENO2	4590.66	4367.4	4843.24	9026.83	2535.92	4647.44	4397.08	5659.65	ENO2-pY25
106	TNS2	10132.8	11461.8	16187.6	132636	329217	12600.6	6535.67	5180.86	TNS2-pY483
107	EGFR	2795.55	4440.32	5813.51	1379.17	3163.88	1551.56	2680.71	2800.52	EGFR-pY1172
108	EGFR	12182.4	13308.2	17635.6	3057.49	7023.31	7895.9	11252.4	19505.8	EGFR-pY1197
109	ERBB2	6386.95	9910.67	9588.03	5657.3	5583.07	6343.97	6174.1	12760	ERBB2-pY1248
110	GPRC5C	38605	52660.2	47034.1	1387.66	1572.91	3818.97	2807.92	2709.04	GPRC5C-pY324
111	CRIP2	2186.38	5036.09	3704.58	1048.37	1265.2	100	100	100	CRIP2-pY77
112	EIF4A1	3805.81	4258.95	2324.45	1685.11	4784.26	4224.87	2883.18	3110.91	EIF4A1-pY70
113	MDH2	2562.88	4040.48	3332.61	2912.54	3456.06	100	100	100	MDH2-pY80
114	ACTB	24194.1	26153.1	22539.4	29774.1	13068.6	19017.7	12524.3	25191.8	ACTB-pY198
115	MAPK13	23740.2	13683.1	13727	1587.23	1667.15	12400.6	8921.66	12964.2	MAPK13-pY182
116	DSC2	1878.82	2088.29	1333.47	1814.65	3448.73	958.351	1984.68	1382.88	DSC2-pY859
117	CFL1	8688.42	7528	10989.1	2484.5	3637.89	8114.44	7862.12	6130.22	CFL1-pY140
118	APIP	100	100	100	100	100	6822.47	4378.77	12647.4	APIP-pY57
119	FRK	25623.5	31331.8	22693.8	7822.5	11026.1	15816.2	17712.3	15415.5	FRK-pY46
120	TJP2	13561.9	20405.7	11196.4	1064.45	1661.1	5028.77	2795.13	4961.34	TJP2-pY1118
121	ACTN1	26609.4	26633.5	16586.9	20125.6	22157.9	40578.3	38666.4	45988.9	ACTN1-pY193
122	MAPK14	3542.87	3215.94	8165.65	4852.58	4755.32	16457.1	9221.82	26088.3	MAPK14-pT180-pY182
123	MAPK14	588526	584342	426409	228732	213595	524579	274494	1.06685e+06	MAPK14-pY182
124	TNS1	100	100	100	948.278	3940.43	100	100	100	TNS1-pY1430
125	TTYH2	3207.1	3610.27	1892.63	1017.16	1343.39	1619.84	1115.95	1096.95	TTYH2-pY528
126	MAPK3	69693.4	189203	248451	421043	245466	449880	347400	313306	MAPK3-pT202-pY204
127	MAPK3	1.06837e+06	1.62719e+06	1.05809e+06	943929	1.09501e+06	1.80219e+06	856147	1.92216e+06	MAPK3-pY204
128	PGM1	1393.91	1421.37	1565.09	2242.28	962.61	1384.99	923.872	2225.79	PGM1-pY353
129	APRT	2007.93	2352.25	2431.42	3774.83	4508.56	1628.21	1706.55	1125.15	APRT-pY60
130	MAGI1	100	100	100	2308.3	2527.43	100	100	100	MAGI1-pY373
131	RPL35A	1088.18	2794.54	2702.13	100	100	2639.13	8213.56	1544.04	RPL35A-pY34
132	CDK5	12309.4	12417.9	11696.4	8808.99	20682.4	3187.88	2677.52	5204.51	CDK5-pY15
133	CDK2	111486	183897	466002	304403	197707	747502	539878	681240	CDK2-pT14-pY15
134	CDK2	33347.4	43585	29432.4	15092.8	18447.2	13387.8	13675.7	26343.5	CDK2-pY19
135	CDK2	2.88723e+06	3.44664e+06	2.26783e+06	694732	1.18234e+06	1.07678e+06	1.13304e+06	2.72725e+06	CDK2-pY15
136	AHNAK2	100	100	100	1711.47	1281.81	4673.23	6962.93	6426.16	AHNAK2-pY180
137	HSPD1	23064.6	12206.8	18437.1	5770.59	9293.26	12133.3	16356.8	4820.66	HSPD1-pY385
138	PTPN11	64347.4	88411.7	85723.1	70135.4	154881	63343.1	65700.9	66704.7	PTPN11-pY62
139	PTPN11	19465.8	22608.1	28132.7	19392.4	39613	11990.2	15360	18621.4	PTPN11-pY63
140	EPB41L1	30741.6	29822.8	42865	15898.8	76213.7	17860.6	28988.1	16609.7	EPB41L1-pY343
141	SKAP2	4738.56	6293.43	4102.38	18300.8	2351.75	7177.7	3286.81	10085.8	SKAP2-pY197
142	DYRK1B	1.84989e+07	2.12792e+07	1.60998e+07	1.07845e+07	9.61923e+06	1.24944e+07	1.08027e+07	1.59759e+07	DYRK1B-pY273
143	SDC4	16617.4	22249.3	20235.8	19778.9	14529.2	14013.6	14651.7	16142.4	SDC4-pY197
144	ACTB	2769.49	1754.66	2676.24	4544.12	1351.72	1579.32	2946.83	4226.05	ACTB-pY294
145	ACTB	1986.09	2984.98	2231.49	2144.44	1779.4	1081.53	1122.98	2141.4	ACTB-pY294
146	YES1	20985.2	17168.9	16978	4888.97	7601.99	11798.7	10038.8	8232.15	YES1-pY222
147	YES1	40027.7	38940.2	37715.7	15978.1	19385.1	26865.5	22090.5	27850.1	YES1-pY223
148	TNK2	21251.4	19199	13834.8	5265.3	17338	9728.4	5218.53	10064.6	TNK2-pY518
149	TNK2	103900	131613	109560	55752.7	133192	69241.2	39144.2	76839	TNK2-pY518
150	TSG101	11785.8	17765.3	15902	100	100	1298.58	2881.14	1582.26	TSG101-pY390
151	PRKCD	2696.65	1806.62	1284.29	100	100	3802.92	2597.93	8366.23	PRKCD-pY334
152	DAPP1	33658.8	26556.1	28327.1	4841.95	3027.28	30027.8	26257.8	82236.7	DAPP1-pY139
153	DYRK1A	4460.46	7434.02	4951.75	4227.78	3582.79	5289.12	4919.05	4190.61	DYRK1A-pY145
154	LMNA	3144.03	3876.04	3658.09	3224.11	5314.24	2470.12	2841.42	3389.27	LMNA-pY45
155	PRPF4B	1.3795e+06	1.89271e+06	1.48319e+06	1.01984e+06	1.33786e+06	1.40209e+06	2.1831e+06	1.96735e+06	PRPF4B-pY849
156	ACTB	2483.93	4352.34	1919.89	4638.44	4565.46	4567.91	3651.79	3913.15	ACTB-pY218
157	CNP	6887.72	8228.65	7993.05	2648.23	5260.03	1760.65	2037.17	3262.93	CNP-pY110
158	YES1	14551.7	16440.5	10355.3	3521.72	4696.02	8257.87	7303.03	6780.32	YES1-pY222
159	YES1	2607.67	4796.17	2606.73	1355.55	968.294	1935.56	3263.86	3432.53	YES1-pY223
160	FAM83B	7640.89	10155.9	8840.69	921.854	1267.79	4226.3	4859.14	6626.9	FAM83B-pY336
161	ARHGAP42	2237.45	2721.44	2809.95	7156.14	4387.12	3535.18	2866.16	3624.71	ARHGAP42-pY792
162	KRT10	1456.29	2532.68	2438.76	6860.53	1609.83	23044.9	17832.1	17200	KRT10-pY449
163	KRT14	2573.93	4313.86	3510.08	4408.87	2123.47	26833.7	29755.8	28594.6	KRT14-pY415
164	ABL1	1439.9	1833.62	1545.84	1154.72	1801.43	1560.7	1121.53	3157.89	ABL1-pY257
165	VARS1	6655.45	6588.57	3716.7	100	100	100	100	100	VARS1-pY469
166	PIK3R1	8511.44	9522.85	5769.7	6494.59	6546.53	6992.61	3604.94	6034.18	PIK3R1-pY452
167	LCK	844714	900462	1.05015e+06	283774	666796	621624	436391	1.73371e+06	LCK-pY394
168	PALLD	6950.5	4351.84	4196.48	3968.8	2430.46	7575.97	6551.2	7198.67	PALLD-pY974
169	WAS	4369.34	4213.39	7604.84	7193.45	5524.75	7720.84	5453.72	7725.37	WAS-pY291
170	EPHA1	28846.3	45314.8	41714.7	12237.7	40018	23636.3	29192.6	30720.3	EPHA1-pY781
171	EPHA1	37384.2	68321.2	82014	29553.5	86436.4	55299.5	37663.6	67694.7	EPHA1-pY781
172	ERBB2	1622	3541.77	2875.49	100	100	2844.54	2319.31	5754.83	ERBB2-pY877
173	ABL1	13508.8	15648.3	10210.4	6210.68	9389.81	10984.1	7328.22	14667	ABL1-pY393
174	NAALADL2	3954.45	4467.06	4828.93	3056.6	3249.53	4275.22	3257.77	2370.72	NAALADL2-pY106
175	ANXA2P2	112375	174657	195032	82361	79082	282910	247922	570754	ANXA2P2-pY24
176	PTK6	15367.4	21779.4	22252.4	5882.46	18029.2	22396.6	18728.7	24991.4	PTK6-pY447
177	STAM2	3669.9	1540.17	2790.03	3050.82	2894.07	2017.55	3843.36	2436.3	STAM2-pY374
178	STAM2	4080.49	3935.4	2014.96	2266.33	1732.7	4107.37	3180.72	5054.84	STAM2-pY371
179	CTNNA1	15714.3	20547.9	16588.5	9170.3	10662.4	12953	16121.4	23533	CTNNA1-pY619
180	ANXA5	291249	222648	216649	101142	164125	78409.1	114920	66784.7	ANXA5-pY94
181	ANXA5	21199.1	22458.3	30223.1	21431.3	25294.9	11360.6	8615.8	8887.36	ANXA5-pY94
182	INPP5D	283727	332349	203886	701783	270271	650195	131533	388990	INPP5D-pY865
183	PIK3R1	7065.55	5887.18	6040.85	3804.83	3822.78	8507.67	5403.19	13380.5	PIK3R1-pY470
184	TC2N	8404.14	12333.1	11269.1	100	100	1890.28	2719.18	3526.29	TC2N-pY154
185	SDCBP	4639.66	4124.46	5708.1	1087.07	2494.06	2346.27	1442.68	1648.9	SDCBP-pY56
186	DYRK3	23304	27752.9	25253	100	100	4024.35	3210.19	4892.34	DYRK3-pY369
187	APP	4192.29	4916.19	2627.07	100	100	1094.15	1080.3	1746.65	APP-pY757
188	PREP	2245.9	2179.79	1445.29	4848.17	6715.17	1813.23	1465.98	2392.75	PREP-pY71
189	LDHB	2998.96	2449.56	2999.34	1229.32	1628.55	1663.04	2832.93	5241.06	LDHB-pY240
190	CTNNA1	20949.2	22646	19982.4	19326.3	24607.7	16604.2	13516.5	15375.7	CTNNA1-pY177
191	CTTN	5801.98	7886.29	7015.67	2726.51	5597.05	5392.52	4422.32	2040.56	CTTN-pY334
192	ARHGAP35	1444.17	2401.16	3687.92	12594.1	9846.15	9421.15	8965.99	7871.89	ARHGAP35-pY1105
193	JUP	1760.82	2414.21	2262.95	3133.39	1012.25	3200.92	1250.95	1880.82	JUP-pY644
194	TMEM106B	4418.56	4529.92	3174.14	1494.3	1267.83	1511.45	1269.63	1688.61	TMEM106B-pY50
195	STX4	9430.44	9579.84	9620.61	3820.28	5665.52	4897.31	4319.33	3481.8	STX4-pY251
196	CDKL5	5308.87	7248.87	7708.04	7286.66	13111.6	13458.3	8786.87	38430.7	CDKL5-pY171
197	DDR1	31124.2	41095	27465.7	122093	167646	60198.8	48630.6	77353.7	DDR1-pY792
198	DDR1	4452.25	5689.76	6643.99	13875.4	19356.8	5313.98	4761.96	10499.8	DDR1-pY792-pY797
199	DDR1	60242.8	79067.3	46039.1	296824	402462	117534	113280	156861	DDR1-pY796
200	DDR2	11663.8	8256.85	8030.27	36997.6	31348.3	27163.4	12804.4	27312.7	DDR2-pY736
201	PKP4	5959.09	5155.59	7149.14	6427.22	20151	2959.36	1248.57	3325.91	PKP4-pY478
202	PLCG1	8239.96	7577.12	8135.62	4651.57	5132.58	5590.01	4666.05	7310.08	PLCG1-pY783
203	VCL	99249.3	97452.8	80521.9	65640.4	69284.4	133389	113206	123951	VCL-pY692
204	INPPL1	2428.28	2181.35	1965.58	3368.81	4287.17	2004.25	1352.45	2422.5	INPPL1-pY986
205	TJAP1	2558.84	5023.78	3435.35	7964.49	22736.5	100	100	100	TJAP1-pY352
206	DLG1	7591.58	6611.43	6555.96	11464	12410.9	5615.11	6220.6	4722.81	DLG1-pY399
207	KIAA1217	32825	25291.2	26845.2	33749.1	62102.4	13331.4	12460.8	10260.3	KIAA1217-pY244
208	MUC1	10634.4	12385.8	7154	100	100	100	100	100	MUC1-pY1191
209	WDR18	6801.65	5403.11	4776.88	7312.47	7016.24	4360.28	3975.25	5248.34	WDR18-pY61
210	ALDOA	23719.2	23117.2	22666.9	8749.82	10878.9	13455.7	11915.5	11479.1	ALDOA-pY3
211	MAPK11	13389.8	11911.4	7789.12	4134.86	4522.77	12551.9	8550.97	20613.7	MAPK11-pY182
212	MAPK12	64901.7	53664.9	30153	17473.5	25193.7	42763.5	19259.8	81876.5	MAPK12-pY185
213	TMED7	7176.04	4522.82	4167.38	10882.9	19863.8	2992.61	7541.29	4167.87	TMED7-pY50
214	CRABP1	44597.6	43409	40945.5	7288.69	9026	6168.6	5922.44	5277.82	CRABP1-pY52
215	PKP1	1294.25	2251.05	2671.66	100	100	100	100	100	PKP1-pY214
216	CTNND1	2801.31	3718.82	5591	2729.18	3769.85	1278.68	1189.91	1542.82	CTNND1-pY257
217	CRK	4138.11	9969.59	9244.58	6403.86	8916.73	8262.52	4889.56	11661.4	CRK-pY136
218	SDC1	1596.82	1570.61	1382.65	1577.89	1296.68	2496.28	2531.58	3700.63	SDC1-pY309
219	RPL15	10632.6	15573.5	16867.4	2969.36	3006.69	3132.78	3399.57	2435.78	RPL15-pY59
220	NME2P1	10224.5	12111.5	8131.48	1265.62	1321.78	4018.38	11222.4	4651.62	NME2P1-pY37
221	UGGT1	6298.19	5955.27	6962.69	9851.05	17198.7	4613.22	6318.52	6035.75	UGGT1-pY779
222	FRK	14194.7	19085.5	17523.6	1773.17	2887.42	3662.52	2974.94	2618.18	FRK-pY132
223	ACTR2	3014.77	2978.93	1801.13	6735.2	4774.78	3262.59	1878.13	5182.81	ACTR2-pY325
224	SIRPA	23982.3	39447.3	25740.8	20096.4	33132.9	1233.2	1700.16	1055.3	SIRPA-pY496
225	EPHA2	73223	79111.9	76624.6	18756.2	27931.3	51270.9	51512.3	60581.4	EPHA2-pY575
226	CAP1	13706.5	13342.6	11867.4	15546.2	10971.6	21824.3	19636.6	19138.8	CAP1-pY354
227	GAB1	2898.63	5357.38	3778.14	1325.95	1822.99	5224.41	2591.51	5580.01	GAB1-pY627
228	LDHA	18991.4	15610	21286.3	16191.2	16352.1	23995.4	20301.1	19575.5	LDHA-pY239
229	SCAMP3	2862.61	1706.15	3138.5	3555.28	3202.87	2670.42	2290.87	4634.79	SCAMP3-pY35
230	DLG3	6064	9109.98	11237.4	7751.81	10243.1	9361.03	6912.33	19666	DLG3-pY673
231	BRK1	5653.51	6739.2	5709.52	9261.51	4758.58	5728.87	3706.97	5056.91	BRK1-pY63
232	BCAR1	22009.6	24104.6	19396.3	10169.4	21639	11798.9	9913.21	23343.8	BCAR1-pY387
233	PRKCD	13713.6	8899.08	9028.86	4987.29	13471.8	55286.5	67130.8	116706	PRKCD-pS304-pY313
234	PRKCD	1764.1	1064.98	1470.64	1732.44	2439.5	4847.93	3679.89	7798.73	PRKCD-pS306-pY313
235	PRKCD	7334.04	1971.54	3850.07	1773.79	5825.75	44659.6	46725.3	85713.9	PRKCD-pS307-pY313
236	PRKCD	184564	95085.3	95576.5	31908.9	57027.7	359368	439636	575776	PRKCD-pY313
237	PRKCD	100	100	100	100	100	4543.78	2461.65	8994.21	PRKCD-pS304-pY313
238	PRKCD	7460.9	5027.64	7916.03	4459.19	5618.53	30132.3	19484.8	48835.5	PRKCD-pY313
239	ARHGEF5	4761.82	5748.78	5707.79	1189.35	1666.07	2733.73	2698.2	1772.63	ARHGEF5-pY1370
240	CLDN4	31052.8	39753.4	36277.6	1798.81	1854.8	2861.63	2487.72	4852.47	CLDN4-pY208
241	PRKCD	30334.1	17669.1	14575.9	8297.96	8825.86	58983.3	83247	87803.7	PRKCD-pY313
242	PKP1	1437.75	4012.73	4110.66	100	100	1493.69	3038.66	1661.56	PKP1-pY160
243	MPZL1	6587.57	9808.9	10274.3	4699.47	9528	5352.79	6217.11	9049.24	MPZL1-pS260-pY263
244	MPZL1	241479	304675	279035	239300	522033	232050	225329	355195	MPZL1-pY263
245	VCL	2.53104e+06	2.28257e+06	1.84553e+06	2.81298e+06	2.71102e+06	3.70605e+06	3.11281e+06	3.26427e+06	VCL-pY822
246	LSR	2371.02	4135.21	6330.33	100	100	100	100	100	LSR-pY586
247	UMPS	3061.78	2843.84	2744.87	1344.07	2201.09	846.818	2281.38	1830.74	UMPS-pY37
248	SLC38A2	4844.23	7033.03	4770.64	3854.78	3286.6	4945.65	4275.76	4526.02	SLC38A2-pY41
249	PSMA2	60630.6	50912.7	53595.9	17860.9	28951.6	32496.7	42221.7	21972.6	PSMA2-pY57
250	SORBS1	2777.18	2816.22	1436.26	1279.55	2651.2	1118.74	1076.18	1132.68	SORBS1-pY536
251	HSP90AB1	23251.7	21697.1	16008.6	16060.9	5663.55	9421.17	6484.92	10105.9	HSP90AB1-pY484
252	CILK1	322635	644540	463276	196504	410634	182963	184681	202964	CILK1-pT157-pY159
253	CILK1	188701	274429	120290	59939.4	178241	116987	51747.8	141656	CILK1-pY159
254	ERBB3	23587.6	30506.4	23034.4	6164.1	8114.03	4539.94	6344.26	11367.9	ERBB3-pY1328
255	ANXA4	7898.96	3938.42	5690.03	11239.6	13042.1	7854.6	8183.2	6489.37	ANXA4-pY296
256	ANXA6	5449.92	6631.34	5912.51	6875.47	7589.3	7739.95	7036.23	10674.4	ANXA6-pY302
257	ANXA2P2	19211.3	17937.6	18693	8011.82	14353.5	23048.1	30665.7	15066.9	ANXA2P2-pY316
258	ANXA2P2	8023.78	6045.73	5350.94	3683.76	5114.53	6221.69	9676.39	7772.1	ANXA2P2-pY317
259	ANXA2P2	19134.6	15978.6	15575.1	6643.01	14933.6	16243.8	25620.8	13360	ANXA2P2-pY318
260	PTK2	16544.8	13017.5	10822.2	9468.29	11910.2	8086.24	4885.93	7938.35	PTK2-pY925
261	FLNA	100	100	100	100	100	1601.3	1931.71	1717.6	FLNA-pY373
262	EZR	10505.7	11518.3	10935.2	1162.71	1169.59	100	100	100	EZR-pY424
263	LSR	15025.1	16452	11452	3195.13	5135.86	5468.91	3644.99	11907	LSR-pY551
264	PIK3R2	9724.77	8722.64	7944.07	6513.85	8411.77	6913.75	5818.36	8728.83	PIK3R2-pY460
265	PIK3R2	1614.55	1970.64	3531.63	2745.74	2609.57	3900.17	3701.28	3261.69	PIK3R2-pY464
266	GAB1	10908	17883.7	25210.5	7414.07	8980.62	12911.6	9379.38	14170.6	GAB1-pY659
267	GPRC5C	2374.39	2352.48	2789.04	100	100	100	100	100	GPRC5C-pY312
268	IRS4	47464.4	71522	69317.9	4804.3	4047.72	100	100	100	IRS4-pY828
269	LSR	5670.99	6425.65	5932.66	100	100	1425.34	2808.62	2952.31	LSR-pY372
270	AFAP1L2	4536.88	4598.58	1858	2919.5	3536.77	1287.23	1218.29	1662.93	AFAP1L2-pY56
271	AFAP1L2	31753.7	33367.9	22120.9	11013.6	21315.2	17356.5	9140.37	17071.6	AFAP1L2-pY54
272	KRT18	12037.8	10410.4	7847.45	2104.17	3696.27	2530.29	3434.67	17726.7	KRT18-pY13
273	CLDN3	8792.51	8624.76	6038.5	100	100	100	100	100	CLDN3-pY214
274	PKP4	21134.4	28895.3	29402.1	27267.4	92095.3	8053.19	6438.3	7907.55	PKP4-pY1168
275	ANXA2P2	3126.99	2919.35	2386.06	1141.45	1473.45	2768.99	3457.9	5126.47	ANXA2P2-pY238
276	ANXA2P2	11712.2	14678.9	14208.4	6345.13	11566.1	15947.2	17682.3	15497.7	ANXA2P2-pY238
277	TNS1	100	100	100	1816.31	6983.85	100	100	100	TNS1-pY921
278	MAPK9	1234.79	1787.01	1257.85	100	100	2566.95	1106.42	926.57	MAPK9-pY185
279	EFNB2	5636.06	5997.7	2153.79	2187.53	5417.81	4597.62	4650.06	4082.1	EFNB2-pY304
280	TSG101	3980.46	4745.82	2966.72	2079.57	1522.8	1589.15	1976.47	1318.36	TSG101-pY390
281	MAPK10	7057.44	10141.7	7492.61	4845.16	5323.11	8057.04	5481.07	6579.15	MAPK10-pY223
282	GDI2	1307.75	2320.43	3656.4	100	100	2600.73	2014.92	3061.56	GDI2-pY203
283	NEDD9	2685.53	1458.36	1670.29	1281.62	2150.04	1348.82	1440.35	2585.67	NEDD9-pY166
284	PRKCD	100	100	100	100	100	1389.08	1755.79	4747.2	PRKCD-pY334
285	DBI	15451.3	11854.4	12309.1	20088.4	38253.8	7624.29	8259.77	3741.47	DBI-pY29
286	KIRREL1	11817	7701.16	11765.4	16497.5	31607.2	9086.17	7695.2	9806.12	KIRREL1-pY721
287	KIRREL1	1605.54	2425.73	1513.64	3683.41	4280.26	1583.24	1743.22	1157.59	KIRREL1-pY724
288	SPTBN1	3759.9	6007.92	5135.98	7352.87	4473.29	6640.91	4687.36	6118.68	SPTBN1-pY1805
289	CXADR	18627.7	22066.1	25414.6	100	100	3513.78	3292.33	5193.9	CXADR-pY318
290	PIK3R1	4113.32	4190.01	2992.78	3206.24	2957.36	4375.96	3055.3	5931.87	PIK3R1-pY580
291	CLTC	1720.92	2710.23	2090.96	1357.53	2499.3	1565.65	1653.59	1946.28	CLTC-pY1487
292	EFNB1	2883.81	2942.03	2401.76	1792.13	3942.84	2319.74	1575.01	2890.8	EFNB1-pY313
293	HSPA7	3926.1	3349.51	2824.69	3029.61	3144.35	2933.76	1672.9	2534.52	HSPA7-pY43
294	PEAK1	2386.37	2911.28	1777.32	2031.39	2225.34	1626.09	1124.81	1834.45	PEAK1-pY665
295	HIPK3	25569	39699.7	27266.9	36658.8	35017.8	117925	86830.3	184071	HIPK3-pY359
296	RAB8A	38603.3	45883	31203.3	33310.2	27554.2	16399.7	8456.12	20275.9	RAB8A-pY5
297	EPHA2	20356	23498	16298.9	4779.2	6880.87	15745.4	17724.7	15722.6	EPHA2-pY588
298	EPHA2	6996.2	8643.97	9676.8	2239.11	3154.68	5825.13	6229.01	6933.73	EPHA2-pY588-pY594
299	EPHA2	28575.4	39768	32749.3	10626.1	9687.46	30537.9	28914.8	36422.8	EPHA2-pY594
300	MAPK1	195037	608923	788356	1.2346e+06	668331	1.33065e+06	811687	717189	MAPK1-pT185-pY187
301	MAPK1	2.89844e+06	4.38938e+06	2.96702e+06	2.60099e+06	3.11803e+06	3.27831e+06	1.55849e+06	3.27734e+06	MAPK1-pY187
302	ITGB4	1903.72	1945.26	1757.35	3039.79	2300.3	1334.63	1935.6	1822.31	ITGB4-pY1207
303	PDLIM4	3087.25	2452.48	2988.62	4160.14	3631.15	3997.75	3284.74	4846.69	PDLIM4-pY191
304	SEC62	11738.7	17606.3	15205.1	7509.36	9958.42	3650.86	7257.7	8817.03	SEC62-pY46
305	GAB1	7329.51	7775.49	5084.51	2666.02	2958.59	3277.87	3067.26	4757.93	GAB1-pY659
306	PIK3AP1	6135.26	7963.53	6616.42	7874.98	3767.79	5067.18	5778.53	2639.55	PIK3AP1-pY694
307	LYN	3181.33	3446.79	1814.47	1279.3	1128.53	1153.31	1986.67	1077.47	LYN-pY473
308	CALM1	9488.69	7378.51	12307.6	10382	6087.16	5169.01	3562.56	6575.74	CALM1-pY100
309	HBA1	16542.3	10039	13654.9	6423.69	3417.19	8945.2	6400.87	7415.38	HBA1-pY25
310	PXN	76851.9	169073	157029	335797	1.39897e+06	145639	112247	52503.2	PXN-pY118
311	FLNA	100	100	100	1609.13	1635.52	3144.45	3121.07	4567.75	FLNA-pY2379
312	FLNA	15459.7	20034.6	13631.3	22226.1	17463.4	44347.9	40912.9	41876.3	FLNA-pY2388
313	EPHA7	4530.59	7519.66	8429.35	1029.15	1163.36	100	100	100	EPHA7-pY791
314	LYN	2520.43	3067.98	1848.24	100	100	100	100	100	LYN-pY397
315	EPHA4	20211.7	32473.7	27271.9	45567.1	146567	26102.9	23088.9	35227	EPHA4-pY779
316	EPHA2	9165.83	10211.3	12666.5	2972.26	4136.09	7396.46	9797.08	12632	EPHA2-pY772
317	EPHA2	6353.47	12812.8	19666.1	5451.63	5568.2	15168	6914.71	21991	EPHA2-pY772
318	HSPE1	5753.54	8114.58	8792.99	4907.72	4450.04	10413.6	6989.37	6516.69	HSPE1-pY76
319	UQCRFS1P1	5371.24	4381.24	3996.74	5112.86	9257.25	11405.2	25550.1	9805.97	UQCRFS1P1-pY100
320	CRK	4206.79	4305.94	3533.1	7132.72	9342.83	6526.32	4844.61	4688.94	CRK-pY251
321	GPRC5C	30961.8	38472.3	31355.9	2344.44	1335.33	4386.69	5329.09	3030.65	GPRC5C-pY387
322	EFS	1726.31	1980.88	2296.83	100	100	1071.01	1690.39	2871.69	EFS-pY163
323	FER	4550.11	3836.33	7048.25	3944.09	7306.62	11045.5	9716.75	18578	FER-pY402
324	VASP	9342.88	9101.88	8459.99	7592.36	9602.08	9200.62	8926.55	11058	VASP-pY39
325	G6PD	5492.73	3645.28	7637.93	15675.2	3652.73	10898.7	7711.74	14868.9	G6PD-pY401
326	PTK6	11479.5	14267.9	23464.8	3695.84	6063.47	8464.78	11314.7	14456	PTK6-pY114
327	FLNB	4680.59	5728.19	4420.8	2250.08	2072.69	2712	2628.13	2113.27	FLNB-pY1530
328	HGS	3127.19	3312.59	3367.9	1551.86	2914.09	2099.31	2121.96	3777.33	HGS-pY132
329	PTPRA	289720	586216	509310	352749	592939	367029	349035	500603	PTPRA-pY798
330	DSG2	5106.84	5162.22	4952.39	100	100	100	100	100	DSG2-pY968
331	PTPN11	3165	3519.52	4714.8	1003.59	1661.93	1313.48	1490.54	2272.34	PTPN11-pY580
332	MPP5	21888.2	33195.8	33786.2	7228.96	8235.86	6177.13	10282.2	12010.9	PALS1-pY243
333	EPHB4	20204.5	22249.3	21931.5	8793.83	23194.1	5174.06	6817.9	4956.99	EPHB4-pY596
334	DSC2	7443.6	9945.23	7440.45	1276.21	2022.76	1195.08	1067.39	1652.93	DSC2-pY839
335	DYRK2	78827.8	122768	79695.7	49655.9	53817	121612	88041.4	168430	DYRK2-pY382
336	ABL2	21667.7	22027.6	12277.1	3888.53	4488.3	12094.8	12607.7	9558.44	ABL2-pY231
337	ITGB1	23183.8	15290.6	17121.6	7373.06	10081.6	15265.6	17836.8	7942.34	ITGB1-pY783
338	CALU	8187.42	10289.8	8086.81	9115.6	29026.2	1509.35	1404.26	1750.9	CALU-pY106
339	YES1	5397.05	4556.62	4795.59	2565.37	4113.29	3812.48	3128.28	4380.39	YES1-pY446
340	VDAC1	3569.4	4935.26	4743.08	2041.04	1580.81	4427.85	5444.12	2517.54	VDAC1-pY67
341	MYO1E	100	100	100	1517.34	1630.07	1975.64	3029.39	3197.04	MYO1E-pY440
342	SERINC5	23311.7	26650.9	24780.2	4273.38	8456.78	11498.4	15564.6	9114.35	SERINC5-pY345
343	PI4KA	5253.19	11129	7500.14	2432.8	4473.47	3524.77	2989.49	4618.26	PI4KA-pY1154
344	TNK2	18599.9	19793.2	12602.8	12584.7	19222	14990.4	10377.7	13410.5	TNK2-pY827
345	STAT3	226912	465511	241284	3.26944e+06	698792	2.14509e+06	1.23874e+06	2.03503e+06	STAT3-pY705
346	TTYH2	5544.36	5658.24	4515.61	3631.13	5735.8	3644.88	7774.85	7356.7	TTYH2-pY494
347	DSP	33002.2	47347.2	31484.8	11600.2	31886.6	12362.1	15853.7	14336.5	DSP-pY95
348	PTTG1IP	46025.9	38519.9	58707.4	4552.84	3434.53	2599.67	2082.79	3472.34	PTTG1IP-pY165
349	HSP90AA1	12567.3	11346.3	9738.24	3475.86	2052.59	3618.63	3054.93	12249.6	HSP90AA1-pY284
350	PTK2B	4913.51	5354.52	3835.08	1493.78	2001.88	3009.46	2904.4	9902.17	PTK2B-pY580
351	PTK2B	76199.6	50878.9	54122.6	24456.7	34858.7	36070.6	27695.7	102176	PTK2B-pY580
352	HNRNPH3	3631.74	4470.61	2783.37	1690.52	1909.89	2670.78	2964.66	4097.4	HNRNPH3-pY85
353	HNRNPF	2898.93	3415.32	3485.46	4283.06	1743.71	2696.73	1569.42	4556.45	HNRNPF-pY82
354	YWHAE	2654.15	2441.66	2127.84	4767.63	10235.3	2219.63	3282.4	2061.49	YWHAE-pY131
355	YWHAE	2544.5	4761.05	2078.84	11001.4	21843.5	3537.97	2422.04	4836.65	YWHAE-pY131
356	YWHAZ	5494.02	4283.63	3350.14	6425.71	12087.9	2651.07	1658.37	3488.46	YWHAZ-pY128
357	YWHAQ	3426.39	4180.98	4266.23	7465.98	7375.02	919.851	2683.24	3204.37	YWHAQ-pY128
358	DCTN3	4766.14	5303	5833.66	1771.91	1926.09	5358.36	5687.24	7405.38	DCTN3-pY72
359	APIP	100	100	100	100	100	16222.1	10555	29249.7	APIP-pY26
360	PTK2	181920	223021	152538	32818.8	39123.3	22281.5	15795.5	37069.9	PTK2-pY570
361	PTK2	78710.8	87709.4	59125	72252.3	144882	57666.1	46776.6	72407	PTK2-pY576
362	PTK2	23822.7	22308.9	14661.6	12762.2	28371	11789.3	9822.19	15822.2	PTK2-pY577
363	GLG1	2976.49	3312.63	2641.84	7124.67	11622	1484.27	2258.19	3064.74	GLG1-pY383
364	SHANK2	7758.4	9023.62	9294.83	100	100	100	100	100	SHANK2-pY967
365	TNS1	12245.8	12161.7	6155.43	2689.14	13028.2	5027.89	3662.79	5501.8	TNS1-pY1544
366	EGFR	3837.93	7216.48	6049.77	1695.71	2503.14	4284.02	4155.86	5300.69	EGFR-pY1092
367	MEMO1	3143.34	4243.92	5045	4946.71	1907.07	5324.04	5274.31	7504.66	MEMO1-pY210
368	PDLIM5	6529.96	6145.64	3395.51	100	100	100	100	100	PDLIM5-pY251
369	RACK1	4435.11	4071.09	4970.35	3613.48	3742.59	2838.36	4927.48	2557.54	RACK1-pY140
370	DSC3	10749.3	15614.6	16827	4843.68	9927.86	3268.31	3594.17	5222.04	DSC3-pY818
371	PTPRC	5447.32	4626.18	5506.82	11084.8	7151.23	5057.16	4774.24	7912.83	PTPRC-pY683
372	CAV1	6956.34	7170.21	6001.54	7763.06	24893.4	8012	4145.87	8954.15	CAV1-pY14
373	HNRNPH1	6463.9	6211.96	7321.46	4797.43	6678.37	6757.36	4408.45	8897.81	HNRNPH1-pY82
374	TEC	7333.3	8200.86	10320.1	4003.31	6583.02	9475.19	4397.73	6657.43	TEC-pY519
375	MUC1	17197.1	31690.3	22737.2	1365.47	1155.44	994.079	1904.99	948.956	MUC1-pY1229
376	GMDS	11907.7	13302.1	13371.6	5282.62	7177.65	4552.3	3931.56	6957.77	GMDS-pY323
377	GMDS	10714.8	15953.6	12432.2	5957.79	6492.22	4759.09	4229.22	5346.88	GMDS-pY324

## Sheet: 2.Lambda
* Threshold values for λα(k) are 3.0 and -3.0 (see Methods), i.e., a process, α, is considered active in sample k if λα(k)≥3.0 or λα(k)≤-3.0
	λ1(k)	λ2(k)	λ3(k)	λ4(k)	λ5(k)	λ6(k)	λ7(k)
PDX9 1	15.167	-1.19087	0.387292	-1.14409	3.73228	-0.624588	-1.45296
PDX9 2	16.2504	-1.12702	-0.622703	-0.172638	-0.152548	1.48448	2.88765
PDX9 3	15.5736	-1.22859	0.0671257	1.12232	-3.54537	-0.880684	-1.57052
PDX2 1	-8.12079	13.5709	-5.08921	1.55327	0.447171	-0.728693	0.0369791
PDX2 2	-7.50637	16.2237	4.52361	-1.50204	-0.439794	0.507573	0.031104
BR58 1	-11.2251	-7.82828	-0.552468	0.972886	0.0729725	3.43591	-1.26286
BR58 2	-10.2691	-8.33067	2.50751	3.87057	0.76948	-1.84792	0.919707
BR58 3	-12.0489	-9.46781	-1.2761	-4.5387	-0.841274	-1.37354	0.384046

## Sheet: 3.R^2
* Graph showing Process 1 and 2 are significant in this dataset

## Sheet: 4.G values
* Threshold values for Giα are: (0.05,-0.04) for Gi1 and (0.05,-0.06) for Gi2 (see Methods), i.e., a tyrosine phosphorylated peptide , i, is considered to particiapte in process α if Giα≥positive limit or Giα≤negative limit. Values exceeding threshold values are highlighted for the two significant processes. Graph showing G limits for the two significant processes are also demonstrated.
Gene index	Gene name	Phosphorylation Sites	Gi1	Gi2	Gi3	Gi4	Gi5	Gi6	Gi7
1	ENO3	ENO3-pY44	-0.0288622	0.00519971	-0.0921448	0.010946	0.00814353	-0.0245327	-0.0665655
2	ENO1	ENO1-pY44	-0.0322538	0.0303375	-0.0642537	0.019929	-0.0134176	-0.0438297	-0.0848268
3	SLC25A5	SLC25A5-pY191	-0.0101704	0.0327634	0.021661	0.0634115	0.0536049	-0.0120581	0.00994008
4	SLC25A5	SLC25A5-pY195	-0.0179743	0.0268426	0.00804422	0.0407994	0.0582611	-0.0446623	-0.00011294
5	SLC25A6	SLC25A6-pY191	-0.00832263	0.0485899	0.031019	-0.0362279	-0.0110969	0.0383668	-0.0719717
6	EPHA7	EPHA7-pY597	0.125823	-0.0142159	-0.0194653	-0.0308489	0.158578	0.0492111	0.104612
7	PKP3	PKP3-pY176	0.0311378	0.0121113	0.0601144	-0.0427743	-0.00680997	0.00816719	-0.0287441
8	PKP3	PKP3-pY176-pS180	0.0232603	0.014651	0.00719867	-0.0344408	-0.0398607	0.00379193	0.0439107
9	LYN	LYN-pY508	0.0334445	0.0524209	-0.0631144	0.0380859	-0.0503335	-0.0530803	0.0232231
10	PAG1	PAG1-pY227	0.0325015	-0.152425	0.0129267	-0.0409557	-0.0197751	-0.038252	-0.0409067
11	IRS4	IRS4-pY700	0.165099	-0.0197329	-0.0222106	-0.0014329	-0.00234839	0.0124697	0.0150912
12	SRSF3	SRSF3-pY32	-0.00935963	0.0248569	-0.0549152	-0.0451377	0.0181127	0.021494	-0.0562385
13	SRSF7	SRSF7-pY33	-0.00859377	-0.00366385	-0.0616172	-0.0525926	0.011405	-0.0543949	-0.00016336
14	SHB	SHB-pY268	-0.00107903	-0.0213419	-0.0640738	0.0202172	-0.00374253	0.00504879	-0.020379
15	TNS1	TNS1-pY1404	-0.00287044	0.0254157	0.0609615	-0.0487229	0.0309501	-0.012025	-0.0270851
16	TLN1	TLN1-pY70	-0.0174066	0.022751	0.0967601	0.0300397	-0.00788711	0.00124724	-0.0415074
17	TLN1	TLN1-pY70	-0.0157639	0.0177662	0.0520763	0.0550603	0.0203983	0.0349211	-0.0511448
18	MYH10	MYH10-pY761	-0.0627967	-0.000893358	-0.0289395	0.0487611	0.0592462	0.0190996	0.0906054
19	MYH9	MYH9-pY754	-0.0501021	-0.00684181	-0.0580419	0.0714746	0.0472	-0.0487974	0.0309783
20	ERBIN	ERBIN-pY1104	0.0252359	0.0625441	0.111383	0.0275697	-0.0458594	0.0340901	0.00351043
21	PRMT1	PRMT1-pY199	-0.00829515	0.0189871	0.0111786	-0.0150203	0.0461683	0.0101839	-0.0691935
22	HIPK2	HIPK2-pY361	-0.00834401	0.0261956	-0.013455	-0.0445706	0.0100302	0.0271481	0.0159937
23	KIRREL1	KIRREL1-pY622	-0.0332982	0.0645162	0.032595	-0.00774081	0.00869745	0.0216761	0.0266949
24	KIRREL1	KIRREL1-pY625	-0.0207798	0.00917805	-0.0228222	0.0244479	0.0654532	0.0198819	-0.00633567
25	RAB13	RAB13-pY5	-0.00829254	-0.0216263	-0.0118414	-0.0787738	-0.0243905	0.0463356	0.016645
26	CLTC	CLTC-pY1096	-0.0207802	-0.02752	-0.0414671	0.0135196	0.00826115	-0.0298441	0.0459828
27	ANXA2P2	ANXA2P2-pY30	-0.0151614	-0.0455869	0.0395702	-0.0266703	-0.0200121	0.00973259	0.0476632
28	ANXA2P2	ANXA2P2-pY30	-0.0259375	-0.026083	-0.011979	-0.0619512	-0.0536938	0.0711731	0.0668356
29	AFAP1L1	AFAP1L1-pY446	0.0246251	-0.0137296	0.104889	0.00559531	0.0745938	0.0331002	-0.0863593
30	ALDOA	ALDOA-pY204	-0.0110198	-0.0229683	0.0477175	0.0789688	0.0305305	-0.0778899	0.0237891
31	GAB1	GAB1-pY406	0.039983	-0.0123497	0.0206903	-0.147516	-0.13913	0.149567	-0.0366415
32	CALM1	CALM1-pY100	0.00604827	0.0191071	-0.0716434	0.0245773	0.0285118	-0.138386	-0.0441714
33	UBAP2L	UBAP2L-pY858	0.0103521	-0.0103028	-0.0616114	-0.0280368	0.00127665	-0.0809992	0.0843923
34	NEDD9	NEDD9-pY345	-0.0208236	0.0175871	0.138741	-0.0557929	-0.0842072	-0.122343	-0.0127861
35	SRSF1	SRSF1-pY77	0.00443709	-0.0139144	-0.0235193	-0.0447097	0.0387063	0.044121	0.0776323
36	S100A11	S100A11-pY30	-0.000337396	0.002914	0.0123559	0.0114116	-0.0171787	0.0040273	0.0294933
37	S100A11	S100A11-pY32	-0.00592541	0.00366595	-0.0691057	-0.024073	-0.00159968	-0.0304155	0.00776239
38	FAM20B	FAM20B-pY138	0.00804513	0.0159572	0.0511726	0.0096756	0.00867527	-0.0321224	-0.0270293
39	HSP90B1	HSP90B1-pY677	-0.00395762	0.0184605	0.0306974	-0.0513487	0.0429656	-0.0987697	-0.0347392
40	IGF1R	IGF1R-pY1161	-0.0229249	0.0524587	-0.037167	-0.0218082	0.011827	0.0159238	-0.000854385
41	IGF1R	IGF1R-pY1165	-0.0207599	0.0543943	-0.0542688	-0.0484087	-0.00925438	0.0339353	-0.0003144
42	IGF1R	IGF1R-pY1166	-0.026555	0.0464667	-0.047148	-0.0445579	-0.0113412	0.0165788	-0.0573
43	SHB	SHB-pY246	-0.00271123	-0.0309323	-0.026168	0.158264	-0.125934	-0.0579278	0.00918547
44	FLNB	FLNB-pY904	-0.0231253	-0.0307459	-0.00872181	0.07627	0.0536883	0.0149199	0.0599347
45	ACTG2	ACTG2-pY189	-0.0114747	0.0018209	-0.0370019	0.00652134	0.0347819	-0.0542915	0.0106372
46	DLG3	DLG3-pY673	-0.0198137	0.00484787	-0.0144037	0.032514	-0.0424907	0.00658978	0.00965655
47	PIK3R1	PIK3R1-pY580	-0.0148323	0.00173047	-0.0407777	0.0297137	0.0260885	0.0369235	-0.00802597
48	ACTG2	ACTG2-pY54	-0.0153828	6.27378e-05	-0.0562258	-0.0327214	0.0517995	-0.0187374	0.00155486
49	ARPC3	ARPC3-pY47	-0.046586	0.0191767	-0.125466	0.0223185	0.0136569	0.0229443	-0.0347613
50	MUC1	MUC1-pS1207-pY1212	0.195506	-0.0239782	-0.0241439	0.0053206	-0.0498678	-0.00168215	-0.0231996
51	MUC1	MUC1-pY1212	0.124489	-0.128026	0.0308552	0.0722252	-0.0229374	-0.00450912	0.0543321
52	MUC1	MUC1-pY1203-pY1212	0.194098	-0.0237418	-0.0258856	-0.00302529	-0.0122895	0.0189042	0.0287745
53	MUC1	MUC1-pY1209-pT1211	0.122212	-0.013855	-0.0111009	-0.0152697	0.0995367	-0.0188915	-0.0723129
54	SSBP1	SSBP1-pY99	0.020024	0.014313	-0.00165205	0.0271472	0.00719787	-0.0475985	-0.00701009
55	KRT7	KRT7-pY205	-0.0252134	-0.0598743	-0.0324315	0.0180271	-0.0159819	0.0129933	0.06759
56	RPS12	RPS12-pY127	-0.0186211	-0.0103635	-0.0384824	-0.0804703	-0.0454663	0.0592325	-0.000167251
57	PARD3	PARD3-pY489	0.024819	-0.118999	0.0345721	0.0810575	0.0900097	0.115492	-0.114333
58	RAB35	RAB35-pY5	0.0515985	-0.00261531	-0.0418163	0.0391101	0.0394798	0.0299598	0.0165007
59	VCL	VCL-pY107	-0.0568921	-0.00526137	0.0151535	0.0113708	0.0634264	-0.0554047	-0.0181353
60	ARHGAP39	ARHGAP39-pY198	0.101218	-0.0108983	-0.0152516	0.00921125	-0.0165607	-0.00111261	-0.00997642
61	IRS4	IRS4-pY921	0.203881	-0.0251074	-0.026551	-0.000663401	-0.0285575	0.014455	0.016829
62	IRS4	IRS4-pY921	0.164899	0.093607	0.0194251	-0.00512593	-0.146507	0.00196027	0.0126204
63	PRAG1	PRAG1-pY413	0.0110657	-0.0530666	0.0656722	0.0261114	0.0228216	0.109638	0.00766824
64	PRAG1	PRAG1-pY413	0.0123662	-0.121143	0.0406945	0.0490898	-0.0120913	0.130277	0.0315966
65	SPTBN1	SPTBN1-pY2268	0.0026478	-0.0041785	-0.0441948	0.0233976	-0.0457782	0.0772282	0.0585522
66	TLN2	TLN2-pY1665	-0.0547051	0.0056082	-0.0442641	-0.0310054	-0.0512509	0.0106892	0.0762299
67	ANKS1A	ANKS1A-pY455	-0.0025203	0.0556944	0.114207	0.0508742	0.011319	0.013661	-0.0292919
68	PARD3	PARD3-pY1127	0.0905683	0.0968482	-0.000909779	-0.0129334	0.0237678	-0.0377691	-0.0692532
69	EEF1A2	EEF1A2-pY141	0.000541167	0.021386	0.0667368	0.00617048	-0.0029836	-0.0394463	0.0296405
70	EPHB4	EPHB4-pY614	0.0218798	-0.00199766	0.0745313	0.00279082	0.0650806	0.0440765	-0.019135
71	LYN	LYN-pY508	0.026316	0.0543629	-0.0670736	0.0514003	-0.0722347	0.0474801	0.0179744
72	RIN1	RIN1-pY36	-0.0102501	-0.0470858	-0.0298564	-0.0404927	0.00503248	-0.0458533	0.0287607
73	TAOK2	TAOK2-pY309	0.026291	0.00130983	-0.0397152	0.0148103	0.0338057	0.041177	-0.0221339
74	SHC1	SHC1-pY427	0.00930284	-0.0342145	0.0218146	-0.026906	-0.073643	-0.00546749	0.0118896
75	PGK1	PGK1-pY196	-0.022132	0.0273747	0.049	0.0354284	0.0289985	-0.00497366	-0.0650267
76	DENND2B	DENND2B-pY501	-0.0161276	0.0189634	0.0670739	-0.00112492	0.0472405	-0.0672772	-0.00253918
77	CLTC	CLTC-pY899	-0.0113722	-0.0094642	-0.0952055	-0.042094	0.0777455	0.0465062	-0.0312361
78	CLTC	CLTC-pY900	-0.0221308	0.00241844	-0.11684	-0.0512677	0.0208025	-0.0126628	0.0871478
79	ZDHHC8	ZDHHC8-pS537-pY541	-0.0165215	0.0521124	0.036461	-0.0431795	0.0122558	0.0126286	0.0177614
80	PARD3	PARD3-pY1080	0.0326208	0.0254186	0.0766374	0.0298354	-0.0717773	-0.00132847	-0.0519593
81	TNS3	TNS3-pY855	-0.128318	0.0615924	-0.00306701	0.000805645	-0.00567693	0.0300007	-0.00951223
82	FH	FH-pY491	0.0100316	0.0271184	0.0277661	0.0501239	-0.0647739	-0.020591	-0.0293272
83	EEF1A1	EEF1A1-pY177	0.0151194	0.0265247	-0.0031981	-0.0189504	0.0702011	-0.024308	-0.00299144
84	CRIP1	CRIP1-pY12	0.0928231	-0.00548021	-0.0411188	0.015154	0.0423439	-0.0418134	0.017479
85	PIK3R2	PIK3R2-pY464	-0.0416784	-0.0117996	0.0498516	0.103703	-0.113787	0.0190313	-0.055423
86	PIK3R2	PIK3R2-pY467	0.000371848	-0.000300617	0.0304185	-0.0674208	0.0455987	-0.00426036	0.00353551
87	PIK3R1	PIK3R1-pY467	-0.0106602	0.00395391	-0.00670005	0.00308039	0.0228329	-0.063134	-0.0226996
88	AFDN	AFDN-pY1230	0.0211187	0.0463987	0.00891387	-0.0436732	0.00057492	0.0118081	0.0203366
89	SND1	SND1-pY109	0.00994342	0.0263813	0.138868	-0.048739	-0.0129929	0.014303	-0.0186891
90	VIM	VIM-pY117	-0.0136935	-0.0126586	0.0313658	-0.0140175	0.0908009	0.00890364	0.00382036
91	VIM	VIM-pY117	-0.0230845	0.01472	-0.0282292	-0.0313122	-0.0210985	0.0382222	-0.0187671
92	PXN	PXN-pY88	-0.0764827	0.0308809	-0.0954781	0.0184028	0.0302765	0.0522678	0.0302181
93	EPHB3	EPHB3-pY792	0.0252473	0.0185461	0.064678	-0.0248316	-0.0129192	0.00132678	0.000138707
94	SRC	SRC-pY187	-0.0132487	0.00222971	0.0705727	0.0571955	-0.0834818	-0.091159	-0.114622
95	YES1	YES1-pY194	-0.00471318	-0.013473	-0.0476138	-0.000170465	0.0437066	-0.000233008	0.00607038
96	ARHGEF6	ARHGEF6-pY188	-0.00210331	0.0631608	0.0363282	0.000239654	0.0306737	0.0534756	-0.0221431
97	PKM	PKM-pY370	0.00147308	0.00878654	0.0995287	0.0462851	0.0775423	-0.0958269	0.0823518
98	GSK3A	GSK3A-pY279	-0.0107804	0.00697514	-0.00852911	-0.0143644	0.0132047	0.000863528	0.0198241
99	GSK3A	GSK3A-pY279-pS282	-0.0312075	0.0276326	-0.0115982	0.0308115	-0.0992702	0.00629099	0.0132787
100	SHB	SHB-pY268	0.0216717	-0.0450628	-0.0909489	0.0808081	-0.00285053	-0.00591488	-0.0561032
101	DSP	DSP-pY172	0.00681332	0.0208167	-0.0192612	0.002106	0.0421837	0.0392202	0.0874601
102	ATP1A1	ATP1A1-pY260	0.0142611	0.0229587	0.0615922	0.0151812	-0.00410642	-0.0241027	-0.0222884
103	MAPK7	MAPK7-pY221	-0.0277992	-0.00898977	-0.0117874	-0.0229544	-0.0258382	0.0401447	0.0599522
104	HSP90B1	HSP90B1-pY401	0.127993	-0.0148137	-0.00264228	0.00172988	0.0301787	-0.0952961	-0.272058
105	ENO2	ENO2-pY25	-0.0174855	0.00455233	-0.125826	0.0517852	0.0189429	-0.0617173	-0.0272586
106	TNS2	TNS2-pY483	-0.0385869	0.155813	0.0315981	0.0529856	-0.0503815	0.0888979	-0.0877251
107	EGFR	EGFR-pY1172	0.0108894	0.00129702	0.0670916	-5.63045e-05	-0.0982541	-0.0727074	0.0423383
108	EGFR	EGFR-pY1197	0.0016739	-0.0339401	0.0623406	-0.0517338	-0.0632829	-0.0806479	0.000566137
109	ERBB2	ERBB2-pY1248	-0.00934566	-0.00832768	-0.0305331	-0.0335497	-0.0614844	-0.0393728	0.0406191
110	GPRC5C	GPRC5C-pY324	0.097956	-0.0386796	-0.00391863	0.0269232	-0.0114948	0.0630022	-0.0276681
111	CRIP2	CRIP2-pY77	0.0959577	0.0943524	-0.0314719	0.00982301	-0.062312	0.00749563	0.0776704
112	EIF4A1	EIF4A1-pY70	-0.0119863	0.00247316	0.0748918	-0.020726	0.056105	0.10503	0.0251579
113	MDH2	MDH2-pY80	0.0808568	0.139536	-0.0398655	0.00560346	-0.0262855	-0.0191932	0.0369345
114	ACTB	ACTB-pY198	-0.00802834	0.0090535	-0.109196	-0.00412535	0.0169359	-0.0107713	-0.0149907
115	MAPK13	MAPK13-pY182	0.0219285	-0.0793028	0.00329887	-0.01777	0.0753166	0.019703	-0.0964918
116	DSC2	DSC2-pY859	-0.0110393	0.0328673	0.0602576	0.0181985	0.0528393	-0.0662087	0.0929753
117	CFL1	CFL1-pY140	0.00344873	-0.0311587	0.0412161	0.0512985	-0.0137181	0.0108365	-0.0799241
118	APIP	APIP-pY57	-0.125095	-0.160002	0.0129602	-0.0567829	-0.0233107	0.0353053	-0.00785307
119	FRK	FRK-pY46	0.00853941	-0.0176933	0.0276073	0.0296971	0.027777	0.0134406	0.0324591
120	TJP2	TJP2-pY1118	0.0476037	-0.0483251	0.00967657	-0.0470662	0.0130878	0.103155	0.0309529
121	ACTN1	ACTN1-pY193	-0.0332432	-0.0170348	0.00012415	0.00754948	0.0682666	0.0120423	0.0307128
122	MAPK14	MAPK14-pT180-pY182	-0.0503917	-0.038234	-0.0290179	-0.035253	-0.12101	-0.0195907	-0.1343
123	MAPK14	MAPK14-pY182	-0.0136346	-0.028259	-0.0567823	-0.089579	0.0227173	0.0131496	-0.0171213
124	TNS1	TNS1-pY1430	-0.0452263	0.138403	0.0892154	-0.0292304	-0.014606	0.00465978	0.00475938
125	TTYH2	TTYH2-pY528	0.0189463	0.000191	0.00824603	0.00763113	0.0746891	0.0889317	0.0234481
126	MAPK3	MAPK3-pT202-pY204	-0.0549325	0.0102193	-0.0639926	0.118019	-0.135435	0.0357283	0.025369
127	MAPK3	MAPK3-pY204	-0.0270443	-0.00137861	-0.0340526	-0.0247497	-0.00448735	0.0824624	0.0138722
128	PGM1	PGM1-pY353	-0.0130148	0.00569329	-0.111038	-0.0258329	-0.0155266	-0.0334381	-0.0325235
129	APRT	APRT-pY60	-0.00907793	0.051319	0.00707634	0.0679793	-0.0036454	0.0086487	-0.00686799
130	MAGI1	MAGI1-pY373	-0.0483754	0.145649	-0.0293539	0.0175527	0.00641062	-0.036425	0.00599011
131	RPL35A	RPL35A-pY34	0.0134676	-0.142945	0.0829394	0.204656	-0.0623774	-0.0111392	0.117327
132	CDK5	CDK5-pY15	0.0152543	0.0613454	0.0280023	-0.0718793	-0.0121206	-0.0157098	-0.0110281
133	CDK2	CDK2-pT14-pY15	-0.0540172	-0.0258193	-0.0504293	0.0876385	-0.163751	-0.00659308	-0.0848211
134	CDK2	CDK2-pY19	0.0103845	0.00410994	-0.0148937	-0.0482604	0.00710952	-0.0313294	0.0570122
135	CDK2	CDK2-pY15	0.00512653	-0.0125353	0.00978634	-0.0705782	0.0169871	-0.0437462	0.0499254
136	AHNAK2	AHNAK2-pY180	-0.153072	-0.0328493	0.000664041	0.0592109	0.0137883	-0.0588349	0.0455919
137	HSPD1	HSPD1-pY385	0.00967607	-0.00536307	0.0772634	0.133459	0.0746947	0.00484718	-0.125176
138	PTPN11	PTPN11-pY62	-0.0180173	0.0315493	0.050124	0.0176397	-0.0337811	0.00733805	0.0163156
139	PTPN11	PTPN11-pY63	-0.00829705	0.0344969	0.0426743	-0.00632041	-0.0495765	-0.0553183	-0.000801625
140	EPB41L1	EPB41L1-pY343	-0.00419124	0.0333343	0.142847	0.0387861	-0.0351346	-0.0278376	-0.0314716
141	SKAP2	SKAP2-pY197	-0.0257351	0.00704384	-0.232332	-0.00302748	0.0303575	0.00191477	0.0178014
142	DYRK1B	DYRK1B-pY273	-0.0124365	0.00211351	-0.0394138	0.0198538	0.0324718	-0.0103974	0.00499312
143	SDC4	SDC4-pY197	-0.00826988	0.0123684	-0.0431866	0.03863	-0.00970366	-0.0242335	0.0234103
144	ACTB	ACTB-pY294	-0.018845	0.000660089	-0.108689	0.0215407	0.0254901	-0.198212	-0.0356125
145	ACTB	ACTB-pY294	0.00312328	0.0181126	-0.0497145	-0.0358101	-0.0217233	-0.0449631	0.0684303
146	YES1	YES1-pY222	0.0133665	-0.0149781	0.0371547	0.034253	0.0418809	0.0390753	-0.0586733
147	YES1	YES1-pY223	0.00273813	-0.0089736	0.000315824	0.00617903	0.0140619	0.0116756	-0.0328648
148	TNK2	TNK2-pY518	0.0121447	0.0141203	0.0640647	-0.0803471	0.0326618	0.0848213	-0.0345892
149	TNK2	TNK2-pY518	0.000730174	0.0246963	0.03038	-0.0515718	-0.0227807	0.065393	-0.0146494
150	TSG101	TSG101-pY390	0.104289	-0.132604	0.039832	0.0696732	-0.0110935	-0.0505308	0.0552456
151	PRKCD	PRKCD-pY334	-0.000735715	-0.156258	-0.00179894	-0.105134	0.0726298	0.0124679	-0.0297728
152	DAPP1	DAPP1-pY139	-0.00190988	-0.0951471	-0.0573961	-0.0682482	0.0119157	-0.0684837	-0.0374826
153	DYRK1A	DYRK1A-pY145	-0.00685473	-0.0019686	-0.0228624	0.056184	0.00442627	0.0401434	0.059805
154	LMNA	LMNA-pY45	-0.0105957	0.023009	0.0266197	-0.0064289	-0.0213115	-0.025431	0.0263124
155	PRPF4B	PRPF4B-pY849	-0.0251131	-0.00531222	0.0202996	0.0472499	0.00835288	-0.0497545	0.0609911
156	ACTB	ACTB-pY218	-0.03063	0.0157911	-0.0212457	0.0217964	0.0401599	0.0684392	0.104205
157	CNP	CNP-pY110	0.0263514	0.0233109	0.0310385	-0.0494721	-0.0316334	-0.0451243	0.0202627
158	YES1	YES1-pY222	0.0149309	-0.0207728	0.0188217	0.0202657	0.0543042	0.0495477	0.0212677
159	YES1	YES1-pY223	0.00261702	-0.034065	-0.0287823	0.0221169	0.0109424	-0.0542514	0.140737
160	FAM83B	FAM83B-pY336	0.0251538	-0.0640449	0.0245401	-0.0162029	-0.0214105	-0.0152808	0.0319405
161	ARHGAP42	ARHGAP42-pY792	-0.0308069	0.0309315	-0.0661884	0.0337157	-0.016468	-0.00826825	-0.0064578
162	KRT10	KRT10-pY449	-0.0798506	-0.0594362	-0.118622	0.116307	-0.0318477	0.0261815	0.0269444
163	KRT14	KRT14-pY415	-0.0706367	-0.0795335	-0.0466503	0.0794354	-0.0172711	0.000577067	0.0659317
164	ABL1	ABL1-pY257	-0.0149758	-0.00176527	-0.00148649	-0.0894961	-0.0361692	0.00145556	0.0232223
165	VARS1	VARS1-pY469	0.14406	-0.0168172	-0.0179998	-0.0165348	0.08536	0.0133693	0.0123791
166	PIK3R1	PIK3R1-pY452	-0.00373149	0.0148803	-0.0364766	-0.022255	0.0481238	0.0803688	-1.99095e-05
167	LCK	LCK-pY394	-0.0106146	-0.0139974	0.0236257	-0.1146	-0.0607723	-0.0290453	-0.0332423
168	PALLD	PALLD-pY974	-0.0186873	-0.0275641	-0.0429993	0.0307676	0.0844313	-0.0122958	-0.0645086
169	WAS	WAS-pY291	-0.0255513	0.00512291	-0.0428552	0.0280853	-0.0619034	-0.0118874	-0.0948519
170	EPHA1	EPHA1-pY781	-0.00277961	-6.30492e-05	0.0922161	-0.00596895	-0.0539175	0.00289525	0.0460654
171	EPHA1	EPHA1-pY781	-0.0136932	0.00975982	0.0568009	-0.0326588	-0.119215	0.0482767	-0.00113361
172	ERBB2	ERBB2-pY877	0.0192666	-0.147898	-0.00558181	-0.051552	-0.0921858	0.0281209	0.069236
173	ABL1	ABL1-pY393	-0.00489192	-0.0065815	0.00276167	-0.0549229	0.0225293	0.0419243	0.0192908
174	NAALADL2	NAALADL2-pY106	-0.00170983	0.00585175	0.000524461	0.0704272	-0.00401236	0.0561669	-0.0434038
175	ANXA2P2	ANXA2P2-pY24	-0.0343973	-0.04922	-0.0269248	-0.0216493	-0.0778882	-0.0293579	0.0166854
176	PTK6	PTK6-pY447	-0.0122168	-0.0215781	0.0826307	-0.020404	-0.0595657	0.0455387	0.00188226
177	STAM2	STAM2-pY374	-0.0176472	0.0122531	0.0164418	0.0615232	0.0643099	-0.133419	-0.10774
178	STAM2	STAM2-pY371	-0.0150421	-0.0235246	-0.0410872	-0.0228071	0.0923559	0.0245407	0.0371994
179	CTNNA1	CTNNA1-pY619	-0.00933067	-0.0156126	-0.000944133	-0.0137048	-0.00788645	-0.0463327	0.0529216
180	ANXA5	ANXA5-pY94	0.0149947	0.0249875	0.0456537	0.0633425	0.0650907	-0.0362841	-0.030267
181	ANXA5	ANXA5-pY94	0.0081424	0.0436342	-0.0112365	0.036605	-0.0325434	0.0139158	-0.0661712
182	INPP5D	INPP5D-pY865	-0.0341079	0.0244927	-0.152876	-0.0112031	0.046637	0.156729	-0.0620713
183	PIK3R1	PIK3R1-pY470	-0.0178915	-0.0263805	-0.0290702	-0.0572408	0.00804467	0.0009273	-0.0513833
184	TC2N	TC2N-pY154	0.0802521	-0.145713	0.0162142	-0.00870437	-0.0350758	-0.037885	0.0396875
185	SDCBP	SDCBP-pY56	0.0254741	0.000332747	0.0538482	-0.00442698	-0.0286549	0.0653748	-0.101611
186	DYRK3	DYRK3-pY369	0.102171	-0.165832	0.0075989	-0.0203432	-0.0092242	0.0418799	-0.030147
187	APP	APP-pY757	0.060754	-0.112559	-0.000301579	-0.0451475	0.0552166	0.0158983	0.0534387
188	PREP	PREP-pY71	-0.0263986	0.0568713	-0.00777733	-0.0419983	0.0483253	0.0043785	0.0234451
189	LDHB	LDHB-pY240	-0.00682326	-0.0253029	0.0169307	-0.0563365	-0.0110812	-0.134865	0.00355596
190	CTNNA1	CTNNA1-pY177	-0.00879782	0.0239154	-0.000642549	0.0149773	0.013532	0.0216464	-0.0125296
191	CTTN	CTTN-pY334	0.00944042	0.00997547	0.0674662	0.0927533	-0.000190299	0.106654	-0.0149857
192	ARHGAP35	ARHGAP35-pY1105	-0.0689733	0.0258686	-0.0292653	0.0871331	-0.100978	-0.00630708	-0.00629905
193	JUP	JUP-pY644	-0.00952396	0.000543544	-0.132408	0.0484163	-0.0138406	0.0910419	-0.0466353
194	TMEM106B	TMEM106B-pY50	0.0255556	-0.00220322	-0.0351198	-0.00759853	0.0483599	0.0091192	0.00808765
195	STX4	STX4-pY251	0.0155112	0.00920242	0.0264491	0.0393373	0.0116651	0.033592	-0.0357442
196	CDKL5	CDKL5-pY171	-0.0458469	-0.0100235	0.00112	-0.119751	-0.0874197	-0.0153939	0.0111053
197	DDR1	DDR1-pY792	-0.0539609	0.0515484	-0.00899261	-0.0156599	0.0120918	0.0135725	0.0484309
198	DDR1	DDR1-pY792-pY797	-0.033478	0.0500866	-0.0135722	-0.0488406	-0.0670134	-0.0468546	0.00706809
199	DDR1	DDR1-pY796	-0.0618963	0.0591826	-0.00587213	-0.00445178	0.0351391	-0.002113	0.0731484
200	DDR2	DDR2-pY736	-0.0561102	0.0341147	-0.0552489	-0.0277747	0.0452513	0.036817	-0.0802443
201	PKP4	PKP4-pY478	0.00219562	0.0746457	0.0356112	-0.0950365	-0.0536988	0.0580012	-0.107977
202	PLCG1	PLCG1-pY783	-0.00111327	-0.00121748	-0.0133192	-0.0172426	0.0011445	-0.01422	-0.0373472
203	VCL	VCL-pY692	-0.0242138	-0.0141832	-0.00496127	0.0299884	0.0406418	0.020091	-0.0146211
204	INPPL1	INPPL1-pY986	-0.016797	0.0376396	-0.0150346	-0.039862	0.0189368	0.0135553	-0.029279
205	TJAP1	TJAP1-pY352	0.0660285	0.204924	0.0194159	-0.0233677	-0.0449036	0.00529504	0.0807473
206	DLG1	DLG1-pY399	-0.0160966	0.0416283	-0.000287524	0.0523985	0.0395695	-0.0182706	-0.0233988
207	KIAA1217	KIAA1217-pY244	-0.000783998	0.065273	0.0339858	0.0282547	0.0389184	0.00465721	-0.057714
208	MUC1	MUC1-pY1191	0.166368	-0.019904	-0.02104	-0.0144848	0.0616627	0.0165482	0.019689
209	WDR18	WDR18-pY61	-0.0126794	0.0268991	-0.0247333	-0.00456194	0.051657	-0.0229967	-0.0241867
210	ALDOA	ALDOA-pY3	0.0105611	-0.004153	0.00946613	0.0292466	0.0189036	0.0177496	-0.0342167
211	MAPK11	MAPK11-pY182	-0.0107029	-0.0397325	-0.0191317	-0.0685979	0.0561827	0.0170151	0.0010013
212	MAPK12	MAPK12-pY185	-0.00571116	-0.0207346	-0.0227958	-0.132813	0.0670092	0.0496982	-0.014301
213	TMED7	TMED7-pY50	-0.0246711	0.0602057	0.0644077	0.0417689	0.090292	-0.121688	0.0174569
214	CRABP1	CRABP1-pY52	0.0568604	0.0130947	0.00305413	0.0267615	0.0268112	0.00542592	-0.0339332
215	PKP1	PKP1-pY214	0.105673	-0.0115098	-0.0177751	0.0220164	-0.0839212	0.000168125	-0.000740268
216	CTNND1	CTNND1-pY257	0.0168618	0.0404039	-0.000772621	0.00349223	-0.08891	-0.0249	-0.0321284
217	CRK	CRK-pY136	-0.0182981	0.00738916	-0.0178921	-0.0402467	-0.122658	0.0510052	0.0497361
218	SDC1	SDC1-pY309	-0.0297834	-0.0209184	-0.0262951	-0.00614567	0.0211196	-0.031424	0.010047
219	RPL15	RPL15-pY59	0.04549	-3.07288e-05	-0.00438379	0.0674084	-0.0367838	0.00594642	-0.00190414
220	NME2P1	NME2P1-pY37	0.0246078	-0.0620986	0.0454317	0.0926973	0.0642779	-0.0759744	0.0917398
221	UGGT1	UGGT1-pY779	-0.0207272	0.0454795	0.0374271	0.0142578	-0.00701	-0.0585474	-0.00815857
222	FRK	FRK-pY132	0.0548123	-0.0135282	0.0303656	0.0273335	-0.0173899	0.0589496	-0.0151334
223	ACTR2	ACTR2-pY325	-0.0309242	0.0330219	-0.0798114	-0.06708	0.0536796	0.0124727	0.0178274
224	SIRPA	SIRPA-pY496	0.0682649	0.124001	0.0089182	0.043579	0.00919542	-0.0152143	0.0756297
225	EPHA2	EPHA2-pY575	0.00464949	-0.0294504	0.0266321	0.0075768	-0.000510697	-0.00206168	-0.0112999
226	CAP1	CAP1-pY354	-0.0289154	-0.00829327	-0.0352905	0.0511689	0.0392485	0.00450812	-0.0153492
227	GAB1	GAB1-pY627	-0.00549178	-0.0358411	-0.00657197	-0.042739	-0.0507068	0.0999519	0.0325468
228	LDHA	LDHA-pY239	-0.0195335	-0.00158188	-0.00502751	0.047469	0.00303571	0.000794481	-0.0801484
229	SCAMP3	SCAMP3-pY35	-0.0240069	0.0119321	-0.0333558	-0.033574	-0.0155924	-0.0779541	-0.114348
230	DLG3	DLG3-pY673	-0.0235383	0.000602026	-0.017808	-0.0636423	-0.101108	-0.0215061	0.00141318
231	BRK1	BRK1-pY63	-0.0105259	0.0201366	-0.08704	0.0294043	0.0133088	0.0256876	-0.0112889
232	BCAR1	BCAR1-pY387	-0.00113588	0.00964576	0.0273449	-0.0839485	-0.00648951	-0.0105098	0.01547
233	PRKCD	PRKCD-pS304-pY313	-0.0677475	-0.0766683	0.0955076	-0.0596962	0.0366609	-0.0420136	-0.0234476
234	PRKCD	PRKCD-pS306-pY313	-0.0537544	-0.0262841	0.0152074	-0.0534504	0.00996896	-0.0255519	-0.0898035
235	PRKCD	PRKCD-pS307-pY313	-0.0861472	-0.101265	0.126545	-0.0719415	0.0645662	-0.0611929	-0.175037
236	PRKCD	PRKCD-pY313	-0.0440951	-0.084835	0.0667268	-0.0178761	0.0866623	-0.043843	-0.0590052
237	PRKCD	PRKCD-pS304-pY313	-0.113292	-0.143322	-0.00127302	-0.0813873	-0.0299039	0.0416967	-0.017352
238	PRKCD	PRKCD-pY313	-0.0540483	-0.0630833	0.00607353	-0.0514117	-0.0217021	-0.00988422	-0.106957
239	ARHGEF5	ARHGEF5-pY1370	0.0247221	-0.0187583	0.0341432	0.0618394	-0.00398503	0.040698	-0.0163227
240	CLDN4	CLDN4-pY208	0.0835496	-0.0314754	-0.0291261	-0.0469066	-0.0260235	-0.018193	-0.00162193
241	PRKCD	PRKCD-pY313	-0.0433234	-0.0794423	0.0279419	0.0116408	0.106951	-0.0546882	-0.0178105
242	PKP1	PKP1-pY160	0.0396538	-0.126886	0.0400966	0.0985746	-0.110969	-0.0217367	0.105305
243	MPZL1	MPZL1-pS260-pY263	-0.00542174	0.0074032	0.0408427	-0.0250037	-0.0672977	-0.0306074	0.0351643
244	MPZL1	MPZL1-pY263	-0.0244308	0.0251257	0.0376163	-0.025239	-0.0262183	-0.0124012	0.0174065
245	VCL	VCL-pY822	-0.0401208	0.00758569	-0.0183236	0.0484923	0.0623086	0.0120474	-0.0248764
246	LSR	LSR-pY586	0.131976	-0.0151803	-0.0193409	0.025911	-0.115518	-0.0108864	-0.0315864
247	UMPS	UMPS-pY37	0.0100478	0.0090183	0.0530265	0.00796862	0.0224157	-0.139547	0.055276
248	SLC38A2	SLC38A2-pY41	-0.00488519	-0.00446775	-0.0277398	0.0311171	0.0139134	0.0328537	0.0441887
249	PSMA2	PSMA2-pY57	0.00781992	-0.00577491	0.0563095	0.0795179	0.0441165	-0.000835654	-0.0393157
250	SORBS1	SORBS1-pY536	0.00814813	0.0267281	0.0456192	-0.0246286	0.081801	0.0368891	0.0493206
251	HSP90AB1	HSP90AB1-pY484	0.0146104	0.00662109	-0.121168	0.0165536	0.0663886	-0.00457836	-0.0190045
252	CILK1	CILK1-pT157-pY159	0.00739395	0.0257744	0.0365868	0.0136123	-0.044379	0.0264545	0.0711892
253	CILK1	CILK1-pY159	0.00360202	0.0125418	0.0368895	-0.10216	0.0277674	0.120742	0.0465618
254	ERBB3	ERBB3-pY1328	0.0336312	0.00181732	-0.00296599	-0.0524873	-0.00603761	-0.0785364	0.0657617
255	ANXA4	ANXA4-pY296	-0.0328064	0.0316963	0.0133202	0.0461306	0.0632008	-0.0379936	-0.112385
256	ANXA6	ANXA6-pY302	-0.026971	0.00344012	-0.0124256	-0.00935719	-0.0118569	-0.00979053	0.0178398
257	ANXA2P2	ANXA2P2-pY316	-0.0142949	-0.019912	0.0728036	0.0854981	0.0299572	0.0110935	-0.0228644
258	ANXA2P2	ANXA2P2-pY317	-0.0157677	-0.0159764	0.0404654	0.0259412	0.0661797	-0.0539816	0.00102853
259	ANXA2P2	ANXA2P2-pY318	-0.0113296	-0.0142057	0.0925207	0.062181	0.0471698	-0.0150851	-0.011057
260	PTK2	PTK2-pY925	0.0038314	0.0247649	-0.0142401	-0.0302106	0.0524563	0.0373272	-0.0526979
261	FLNA	FLNA-pY373	-0.0856564	-0.104835	0.0364779	0.0456032	0.0101441	0.00119037	0.012202
262	EZR	EZR-pY424	0.139547	0.0883968	-0.0444758	-0.000338957	0.00769023	-0.0311064	-0.0248841
263	LSR	LSR-pY551	0.0207259	-0.0153358	-0.00502243	-0.113446	0.006152	0.00739328	0.0144399
264	PIK3R2	PIK3R2-pY460	-0.00823744	0.00931409	-0.000518671	-0.0218927	0.0242043	-0.00431453	-0.0222718
265	PIK3R2	PIK3R2-pY464	-0.0287132	-0.00308645	-0.00566157	0.0689308	-0.0833017	-0.00978936	-0.0579262
266	GAB1	GAB1-pY659	0.00155429	-0.0100361	-0.00875311	0.0100801	-0.108348	0.0198629	-0.0264003
267	GPRC5C	GPRC5C-pY312	0.114243	-0.0127379	-0.0139574	0.00709227	-0.00931035	-0.016359	-0.0537454
268	IRS4	IRS4-pY828	0.188485	0.137917	-0.0813607	0.00813095	-0.0316046	-0.0433903	-0.00729891
269	LSR	LSR-pY372	0.0627899	-0.137357	0.0284481	0.00270058	0.00247616	-0.0822261	0.0406231
270	AFAP1L2	AFAP1L2-pY56	0.0106446	0.0396018	-0.0133158	-0.0391305	0.112592	0.0117397	0.0765568
271	AFAP1L2	AFAP1L2-pY54	0.00908406	0.0103757	0.0174912	-0.0542628	0.0333256	0.0825183	-0.0154651
272	KRT18	KRT18-pY13	0.0155809	-0.0257538	0.00550936	-0.182687	0.0098253	-0.141001	0.0557134
273	CLDN3	CLDN3-pY214	0.157137	-0.0186499	-0.0184945	-0.0124338	0.0597621	0.00389042	-0.0127166
274	PKP4	PKP4-pY1168	0.00832525	0.0886007	0.0625663	-0.0220777	-0.0525228	0.0325973	-0.00514805
275	ANXA2P2	ANXA2P2-pY238	-0.0118633	-0.0372678	0.0180676	-0.0319449	0.0300333	-0.047737	0.0248574
276	ANXA2P2	ANXA2P2-pY238	-0.0159724	-0.0174009	0.0530662	0.031556	-0.0170799	0.0123474	0.0110003
277	TNS1	TNS1-pY921	-0.0529747	0.165349	0.0761796	-0.0258086	-0.0132268	-0.00395049	0.00745721
278	MAPK9	MAPK9-pY185	0.0213936	-0.108647	0.00886163	0.0586575	0.0133063	0.188311	-0.0296231
279	EFNB2	EFNB2-pY304	-0.0134856	-0.00112428	0.0744104	-0.0133326	0.123112	0.0691556	0.0889067
280	TSG101	TSG101-pY390	0.0190288	0.00654361	-0.0265773	0.0645321	0.0647459	-0.00309009	0.0505795
281	MAPK10	MAPK10-pY223	-0.00433977	-0.0043484	-0.0124764	0.0170081	-0.00202191	0.0654451	0.0171317
282	GDI2	GDI2-pY203	0.0222275	-0.135564	0.00708242	0.0128789	-0.133817	0.0334881	-0.0303436
283	NEDD9	NEDD9-pY166	-0.00992458	0.00516501	0.0279355	-0.0656719	0.0490729	-0.0677972	-0.0632896
284	PRKCD	PRKCD-pY334	-0.0934849	-0.11632	0.010026	-0.0713533	-0.0231326	-0.0791498	0.0432955
285	DBI	DBI-pY29	-0.00514266	0.0729504	0.0546865	0.0849559	0.0580676	0.0230033	-0.0553242
286	KIRREL1	KIRREL1-pY721	-0.0226239	0.0509026	0.0328562	-0.0101516	0.00026581	-0.0229079	-0.101418
287	KIRREL1	KIRREL1-pY724	-0.0171151	0.0504429	0.00316936	0.0607785	0.0262345	0.0283844	0.0719002
288	SPTBN1	SPTBN1-pY1805	-0.0216365	0.00777546	-0.0677244	0.0360037	-0.028308	0.0316334	0.0221942
289	CXADR	CXADR-pY318	0.096926	-0.164638	0.0097475	-0.0204047	-0.0398517	0.00420684	-0.0384779
290	PIK3R1	PIK3R1-pY580	-0.0164623	-0.00694475	-0.0355843	-0.0378857	0.0348417	0.0165663	0.00637419
291	CLTC	CLTC-pY1487	-0.00542977	0.00985448	0.0364834	-0.00890195	-0.0301667	0.0112922	0.0605136
292	EFNB1	EFNB1-pY313	-0.00788666	0.0156145	0.0358086	-0.0615146	0.00544746	0.0396843	-0.0101427
293	HSPA7	HSPA7-pY43	-0.00377674	0.0180637	-0.0268969	-0.0153706	0.0431915	0.0507657	-0.0493321
294	PEAK1	PEAK1-pY665	-0.00103219	0.0199598	-0.0254999	-0.0306938	0.0326489	0.0402603	0.0329909
295	HIPK3	HIPK3-pY359	-0.0588796	-0.037383	-0.0278631	-0.0232102	-0.0157682	0.0233561	0.056239
296	RAB8A	RAB8A-pY5	0.0106574	0.0366206	-0.072373	-0.0473214	0.02036	0.0394605	-0.00187924
297	EPHA2	EPHA2-pY588	0.00370415	-0.0377694	0.0352534	0.0249746	0.0394385	0.0173933	0.0327415
298	EPHA2	EPHA2-pY588-pY594	0.00629947	-0.0313025	0.0257632	0.013647	-0.0374418	-0.00900113	-0.00530385
299	EPHA2	EPHA2-pY594	-0.00202516	-0.0417536	-0.0169771	0.0194331	-0.00886728	0.00628592	0.0267457
300	MAPK1	MAPK1-pT185-pY187	-0.0505094	0.0154103	-0.0771188	0.133187	-0.148027	0.0743028	0.0167653
301	MAPK1	MAPK1-pY187	-0.0173824	0.0171253	-0.0357991	-0.0173155	-0.00566754	0.0801182	0.00525184
302	ITGB4	ITGB4-pY1207	-0.0147539	0.0256633	-0.0302154	0.0339417	0.026722	-0.0724583	0.0293681
303	PDLIM4	PDLIM4-pY191	-0.0278157	0.00768378	-0.0298766	-0.000785905	0.0086545	-0.0242106	-0.0586529
304	SEC62	SEC62-pY46	0.0133988	0.0181208	0.0106027	-0.00937709	-0.0325596	-0.111578	0.0911702
305	GAB1	GAB1-pY659	0.0113937	-0.00726614	-0.0126182	-0.0316093	0.0443193	-0.00563738	0.0315646
306	PIK3AP1	PIK3AP1-pY694	0.000781072	0.0156164	-0.0558842	0.13653	0.0369377	0.0124039	0.0165726
307	LYN	LYN-pY473	0.0157253	-0.00215758	0.00324474	0.066338	0.100902	-0.0281853	0.0814712
308	CALM1	CALM1-pY100	0.00316049	0.0239047	-0.0806852	-0.00220561	-0.0263969	-0.0431688	-0.107434
309	HBA1	HBA1-pY25	0.0109809	-0.0167728	-0.0648138	0.0390133	0.0475993	-0.0096983	-0.121933
310	PXN	PXN-pY118	-0.0330252	0.100846	0.102365	0.0966596	-0.0754329	0.124623	0.0252847
311	FLNA	FLNA-pY2379	-0.14055	-0.00883519	0.00172676	0.00432317	-0.00371377	-0.0231441	0.0221546
312	FLNA	FLNA-pY2388	-0.0456959	-0.0193948	-0.0255687	0.0461888	0.0324889	0.0226557	0.0420045
313	EPHA7	EPHA7-pY791	0.121168	0.088485	-0.0350577	0.0124994	-0.0703906	-0.0213369	0.000575156
314	LYN	LYN-pY397	0.113282	-0.0125367	-0.0170387	-0.00605835	0.0488391	0.0174662	0.0317854
315	EPHA4	EPHA4-pY779	-0.0336995	0.0596251	0.0632875	-0.0368624	-0.055388	0.0212001	0.0475239
316	EPHA2	EPHA2-pY772	-8.98151e-05	-0.0371417	0.0265051	-0.00324581	-0.0410913	-0.0592046	-0.00336634
317	EPHA2	EPHA2-pY772	-0.0108867	-0.0301058	-0.0455797	-0.0442714	-0.165244	0.0460045	-0.0347014
318	HSPE1	HSPE1-pY76	-0.011017	-0.0138403	-0.0183756	0.0620961	-0.0373651	0.0654806	-0.0285041
319	UQCRFS1P1	UQCRFS1P1-pY100	-0.0502089	-0.0156185	0.0920614	0.0966806	0.0685585	-0.0511307	0.0241828
320	CRK	CRK-pY251	-0.0311492	0.0295323	0.00744892	0.0285696	0.0321709	0.0507076	-0.0142795
321	GPRC5C	GPRC5C-pY387	0.075878	-0.041522	-0.0391085	0.09583	0.0373079	0.00194831	0.00602796
322	EFS	EFS-pY163	0.0278388	-0.121525	0.0126393	-0.034261	-0.0430029	-0.0904089	0.0215173
323	FER	FER-pY402	-0.0416034	-0.0237385	0.0391839	-0.0373913	-0.0698492	-0.038215	-0.0824605
324	VASP	VASP-pY39	-0.0176472	0.00351985	0.0066415	0.00115682	0.0164948	-0.0111636	-0.00836334
325	G6PD	G6PD-pY401	-0.0395944	-0.00684411	-0.14832	0.0350266	-0.0217964	-0.0821657	-0.133984
326	PTK6	PTK6-pY114	0.00734985	-0.0308496	0.0384103	0.00171179	-0.09284	-0.0657614	-0.0224233
327	FLNB	FLNB-pY1530	0.0143032	-0.002162	-0.0123723	0.0501588	0.0265795	0.0245438	0.0159004
328	HGS	HGS-pY132	-0.00246623	-0.00185592	0.0322965	-0.0537658	-0.0246251	-0.0300136	0.00160085
329	PTPRA	PTPRA-pY798	-0.0204762	0.0179147	0.014231	0.00553701	-0.0742091	0.00664595	0.0595643
330	DSG2	DSG2-pY968	0.141217	-0.0164634	-0.0167552	-0.00129824	0.0155924	-0.00777016	-0.0373071
331	PTPN11	PTPN11-pY580	0.0211465	-0.00795366	0.0266607	-0.0308604	-0.0594749	-0.0507852	-0.0198258
332	MPP5	PALS1-pY243	0.0301677	-0.00566386	0.000136375	0.00790415	-0.0498913	-0.0871705	0.0550372
333	EPHB4	EPHB4-pY596	0.0245529	0.0445275	0.0740148	0.0234078	-0.00233638	-0.0126173	0.00248208
334	DSC2	DSC2-pY839	0.0550207	0.0072775	0.00855368	-0.0424471	-0.00841894	0.00848235	0.0282492
335	DYRK2	DYRK2-pY382	-0.0208263	-0.0260068	-0.0217745	-0.0224515	-0.00649644	0.0340435	0.050052
336	ABL2	ABL2-pY231	0.0140811	-0.0374264	0.0187245	0.0392862	0.0919006	0.0387804	0.0311597
337	ITGB1	ITGB1-pY783	0.00198836	-0.00948413	0.0488038	0.0974504	0.0741439	0.0143585	-0.0766669
338	CALU	CALU-pY106	0.0236207	0.103997	0.054819	-0.0411012	-0.0104641	0.0109876	0.0259432
339	YES1	YES1-pY446	-0.00260799	0.000619097	0.0230846	-0.0220074	0.0117289	0.00569388	-0.0459627
340	VDAC1	VDAC1-pY67	-2.30943e-05	-0.0272789	-0.00157547	0.122576	0.00128444	0.0206805	0.013252
341	MYO1E	MYO1E-pY440	-0.132195	0.000709942	0.0184357	0.0263721	0.00402898	-0.0706661	0.0492517
342	SERINC5	SERINC5-pY345	0.0210402	-0.0233101	0.0724041	0.0586703	0.010969	0.00932743	0.00558831
343	PI4KA	PI4KA-pY1154	0.0148549	3.83033e-05	0.0226369	-0.0293557	-0.0580198	0.0419744	0.0826124
344	TNK2	TNK2-pY827	-0.00905972	0.0169608	0.0109859	-0.0113942	0.0500945	0.0589113	0.00797483
345	STAT3	STAT3-pY705	-0.0917999	0.0130028	-0.170412	0.0728457	0.0185916	0.0408905	0.0869096
346	TTYH2	TTYH2-pY494	-0.0167055	-0.00270556	0.0458242	0.00154346	0.0312518	-0.101327	0.0699234
347	DSP	DSP-pY95	0.0160293	0.0194343	0.0749914	-0.000348272	0.006079	0.00762364	0.0672364
348	PTTG1IP	PTTG1IP-pY165	0.0897988	0.00866951	-0.0599642	-0.0160732	-0.0242864	-0.0474604	-0.100673
349	HSP90AA1	HSP90AA1-pY284	0.0215646	-0.0279426	-0.0898626	-0.104749	0.0138	-0.0845763	0.000626761
350	PTK2B	PTK2B-pY580	-0.00171345	-0.0352044	-0.00872561	-0.116745	0.00222551	-0.0541309	0.047841
351	PTK2B	PTK2B-pY580	-0.00488436	-0.0130097	-0.0116458	-0.115646	0.0181629	-0.0601089	-0.0561659
352	HNRNPH3	HNRNPH3-pY85	-0.00284545	-0.0188464	-0.00192704	-0.0197381	0.0327404	-0.0140143	0.064318
353	HNRNPF	HNRNPF-pY82	-0.007712	0.00444932	-0.124974	-0.0379365	-0.0282018	-0.0195593	-0.0213354
354	YWHAE	YWHAE-pY131	-0.0275148	0.0552659	0.0668044	0.0392282	0.0413169	-0.0257368	0.0182004
355	YWHAE	YWHAE-pY131	-0.03967	0.0757764	0.00570807	-0.0641294	0.0039863	0.0591851	0.117508
356	YWHAZ	YWHAZ-pY128	-0.00951127	0.061232	0.007205	-0.0763924	0.0457731	0.0211328	-0.0321473
357	YWHAQ	YWHAQ-pY128	-0.00411815	0.0603309	-0.0154799	-0.00768286	-0.0239131	-0.200998	0.0951012
358	DCTN3	DCTN3-pY72	-0.00580811	-0.0443436	0.00426091	0.00453571	-0.0226618	-0.0244723	-0.00758027
359	APIP	APIP-pY26	-0.148452	-0.192816	0.0248919	-0.0466725	-0.0220748	0.0446429	-0.00544452
360	PTK2	PTK2-pY570	0.0545908	0.0166634	-0.0358888	-0.0664353	0.0116181	0.00371362	0.0143003
361	PTK2	PTK2-pY576	-0.0172443	0.0350242	0.0265445	-0.0343805	0.0291348	0.0226884	0.0230399
362	PTK2	PTK2-pY577	-0.00397132	0.0268785	0.0382877	-0.054646	0.0502722	0.0178261	0.0129512
363	GLG1	GLG1-pY383	-0.019883	0.0690754	0.0156093	-0.0326237	0.00897078	-0.0856342	0.0639788
364	SHANK2	SHANK2-pY967	0.161632	-0.0192926	-0.019359	0.00170968	-0.0112132	-0.00714089	-0.0362563
365	TNS1	TNS1-pY1544	0.0101461	0.0174616	0.107436	-0.0822878	0.0644201	0.0820063	0.0296871
366	EGFR	EGFR-pY1092	0.00264125	-0.0278948	0.0205785	0.00132173	-0.0614877	0.0223553	0.0581618
367	MEMO1	MEMO1-pY210	-0.021811	-0.0216478	-0.0955905	0.041134	-0.0443066	-0.0525491	0.00345652
368	PDLIM5	PDLIM5-pY251	0.141771	-0.0165014	-0.0174575	-0.0180794	0.0945732	0.0128133	0.0103569
369	RACK1	RACK1-pY140	-0.00357442	0.011116	0.0197257	0.0892371	0.0164458	-0.0642815	-0.013899
370	DSC3	DSC3-pY818	0.0268712	0.0267461	0.0329597	-0.029736	-0.06702	-0.0296005	0.0201094
371	PTPRC	PTPRC-pY683	-0.0253773	0.0263717	-0.0638657	-0.00347481	0.00469927	-0.0654803	-0.0367066
372	CAV1	CAV1-pY14	-0.0249777	0.0426159	0.0543512	-0.0798614	-0.00756281	0.0749678	-0.0278586
373	HNRNPH1	HNRNPH1-pY82	-0.013005	0.00244417	-0.00318984	-0.0419296	-0.0271713	0.0115176	-0.0542589
374	TEC	TEC-pY519	-0.00242147	-0.00269625	0.0137189	-0.00609273	-0.048298	0.0924102	-0.084445
375	MUC1	MUC1-pY1229	0.0998498	-0.00756565	-0.00844676	0.0859544	-0.00261464	-0.0414043	0.0871106
376	GMDS	GMDS-pY323	0.0179682	0.0121568	-0.00529914	-0.0379162	-0.0225657	-0.0177842	-0.0110492
377	GMDS	GMDS-pY324	0.0195221	0.0144664	-0.0185518	0.00469545	-0.0149325	0.0123497	0.0343404

## Sheet: 5.Barcodes and treatments 
	Patient-specific Barcode	Active processes	Central targets	Examples of FDA approved targeted drug combination
PDX9 1	[1,0]	1 (positive)	"MUC1"	"GO-203"*	*GO-203 is the only inhibitor for MUC1 in Phase II clinical trial.
PDX9 2	[1,0]	1 (positive)	"MUC1"	"GO-203"*
PDX9 3	[1,0]	1 (positive)	"MUC1"	"GO-203"*
PDX2 1	[-1,1]	1 (negative); 2 (positive)	"MAPK3" ; "IGF1R"	"Trametinib" ; "AG-1024"
PDX2 2	[-1,1]	1 (negative); 2 (positive)	"MAPK3" ; "IGF1R"	"Trametinib" ; "AG-1024"
BR58 1	[-1,-1]	1 (negative); 2 (negative)	"MAPK3" ; "MUC1"	"Trametinib" ; "GO-203"*
BR58 2	[-1,-1]	1 (negative); 2 (negative)	"MAPK3" ; "MUC1"	"Trametinib" ; "GO-203"*
BR58 3	[-1,-1]	1 (negative); 2 (negative)	"MAPK3" ; "MUC1"	"Trametinib" ; "GO-203"*
