# Supplementary material for: Patient-specific signaling signatures predict optimal therapeutic combinations for triple negative breast cancer
Source: Mol Cancer. 2024 Jan 16;23:17. doi: 10.1186/s12943-023-01921-9 (PMC10790458; doi:10.1186/s12943-023-01921-9)
Supplement: Supplementary file 3 — Additional file 3. Tables S1-S8. [file 12943_2023_1921_MOESM3_ESM.zip › Table S3 (PDX6, PDX304, PDX11).xlsx]

## Sheet: 1.Raw Data(PDX6,PDX304,PDX11)
* Raw data of 3 TNBC patient-derived xenografts PDX6 (2 samples), PDX304 (3 samples) and PDX11 (3 samples) collected in Hadassah Clinic.
Gene index	Gene Name	PDX6 1	PDX6 2	PDX304 1	PDX304 2	PDX304 3	PDX11 1	PDX11 2	PDX11 3	Phosphorylation Sites
1	ENO1	3880.53	1029.97	1885.95	2616.05	2490.01	1674.12	1373.16	2274.03	ENO1-pY44
2	SLC25A5	18376	24526.3	14923.1	17211.6	12873.5	9418.51	8859.14	8539.51	SLC25A5-pY191
3	SLC25A5	1730.74	3700.43	2293.41	1752.85	3007.16	1870.83	935.694	1912.89	SLC25A5-pY195
4	SLC25A6	9387.24	7141.11	9819.88	5378.89	11874.3	1007.93	1150.18	2923.54	SLC25A6-pY191
5	SLC25A6	3084.57	2545.95	6561.03	2119.59	6684.85	100	100	100	SLC25A6-pY195
6	RPSA	2231.61	1321.7	100	100	100	100	100	100	RPSA-pY139
7	PKP3	80465.5	115588	10390.3	10517.4	12931.5	15329.7	14204.5	40895.4	PKP3-pY176
8	LYN	160295	69518.5	9976.9	8165.9	2876.67	31770.5	15245.8	22008.2	LYN-pY508
9	PAG1	4778.18	6213.65	23657.2	19203.5	76488.9	2368.61	2413.34	3012.28	PAG1-pY227
10	SRSF3	7391.27	7195.31	8593.19	6794.99	8975.3	8405.85	8002.07	10371	SRSF3-pY32
11	ERBB3	1641.51	2839.69	100	100	100	100	100	100	ERBB3-pY1307
12	SRSF7	1987.95	2604.65	1071.99	3447.96	3023.99	2059.26	3035.75	2716.39	SRSF7-pY33
13	TNS1	37985.4	39319.2	7355.9	6945.15	3249.38	9529.56	11456	14407.1	TNS1-pY1404
14	GPRC5A	12305.1	6595.55	100	100	100	9850.12	2770.41	7106.41	GPRC5A-pY347
15	MYH10	8963.9	4558.97	2021.76	1309.34	1229.26	5939.06	4163.76	7446.46	MYH10-pY761
16	MYH9	63352.6	42500	38404.2	21173.5	15691	35565.7	23468.8	33669.7	MYH9-pY754
17	GPSM1	2549.57	4076.05	100	100	100	100	100	100	GPSM1-pY150
18	LMO7	1235.38	1384.98	2287.35	3841	5190.26	1298.05	1039.18	2397.62	LMO7-pY185
19	HIPK2	139689	276293	114969	142170	143751	138751	111268	162083	HIPK2-pY361
20	KIRREL1	16357.8	17274.9	4363.15	4236.7	3686.97	8213.44	14483.9	13449.9	KIRREL1-pY622
21	KIRREL1	5371.27	4966.77	1854.09	1860.21	2604.05	4865.49	3872.94	5040.61	KIRREL1-pY625
22	CLTC	13821.6	13390.9	9246.1	4997.16	3909.51	5873.11	5490.86	7524.39	CLTC-pY1438
23	CLTC	9248.72	5856.52	7842.22	5103.16	5433.18	3939.16	5247.36	5407.86	CLTC-pY1096
24	PFN1	4295.08	7311.18	6815.45	6317.95	9035.15	3640.98	3945.84	3610.61	PFN1-pY129
25	H4C1	100	100	100	100	100	4687.62	1791.62	1839.42	H4C1-pY73
26	CALM1	13940	15688.7	8452.47	7286.05	12881	6846.22	7095.96	4539.74	CALM1-pY100
27	IGF1R	17703.9	22667.1	4437.07	7610.56	7329.72	26859.5	25109.8	62452	IGF1R-pY1161
28	IGF1R	11405.1	15546	3247.22	5964.99	9911.01	14184.6	19901.1	38790.9	IGF1R-pY1165
29	IGF1R	5862.84	6532.06	1475.17	6319.59	3441.26	3354.98	6368.99	7340.79	IGF1R-pY1166
30	FLNB	27056.1	21590.3	4296.76	7196.92	9034.08	19019.3	16477.5	22282.3	FLNB-pY904
31	ACTG2	4858.97	4668.17	8845.12	6563.03	7739.95	3738.8	4454.01	2048.88	ACTG2-pY189
32	ACTB	100	100	3325.17	2622.87	4764.41	100	100	100	ACTB-pY294
33	PIK3R1	5264.29	3192.56	1870.43	1450.92	1226.12	100	100	100	PIK3R1-pY580
34	ACTG2	3281.72	4825.95	3525.92	2283.21	1523.85	3087.76	2037.52	2145.47	ACTG2-pY54
35	MUC1	5094.28	4273.46	100	100	100	100	100	100	MUC1-pS1207-pY1212
36	MUC1	14070.3	15959.2	100	100	100	100	100	100	MUC1-pY1212
37	MUC1	11839.1	10744.2	100	100	100	100	100	100	MUC1-pY1203
38	MUC1	8722.11	9301.76	100	100	100	100	100	100	MUC1-pY1203-pY1212
39	MUC1	18540.2	16651.6	100	100	100	100	100	100	MUC1-pY1209
40	MUC1	3353.23	2360.16	100	100	100	100	100	100	MUC1-pY1209-pY1212
41	RPS12	10531.7	8723.25	8489.61	6130.74	10223.3	3898.41	8425.93	5943.1	RPS12-pY127
42	PARD3	2228.81	2191.12	100	100	100	100	100	100	PARD3-pY489
43	VCL	27358.3	15484.5	8429.77	10666.2	11768	21922.1	14468.2	17017.1	VCL-pY107
44	KRT19	100	100	100	100	100	1562.53	2137.08	5254.63	KRT19-pY130
45	PRAG1	3711.02	4863.06	5037.8	10478.8	20232.2	23776.7	26901.5	41103.2	PRAG1-pY413
46	PRAG1	2055.01	1379.11	1917.01	3893.08	11364.1	11277.2	11129.4	18029.7	PRAG1-pY413
47	HSP90AA1	7296	9904.73	8318.36	5933.09	9583.3	5881.86	4253.59	2924.37	HSP90AA1-pY197
48	ANKS1A	6377.03	6284.44	100	100	100	5962.47	12023.7	15082.1	ANKS1A-pY455
49	EEF1A2	47928.2	39928.9	21349	15250.7	17736.7	21247.4	9401.81	25985.2	EEF1A2-pY141
50	INPP5D	30153.9	34620.4	17851.8	55894	95501.7	9122.01	9742.38	13746	INPP5D-pY865
51	RIN1	4271.6	4519.88	100	100	100	2016.5	3081.58	4519.69	RIN1-pY36
52	HSP90AA1	6660.5	7033.53	1417.2	1502.41	2033.99	3467.39	6022.99	4708.14	HSP90AA1-pY284
53	SPTBN1	8561.4	2951.88	1971.01	1578.51	861.287	2162.66	1202.35	4200.8	SPTBN1-pY493
54	PAG1	2008.16	952.342	1766.99	1756.16	2654.5	100	100	100	PAG1-pY417
55	CLTC	9666.08	9692.87	8810.36	11444.3	12264.9	7309	7147.71	7713.95	CLTC-pY899
56	ARHGAP42	1796.77	2912.16	1245.05	2120.46	1062.9	2005.43	989.866	1429.98	CLTC-pY899
57	ZDHHC8	19809.5	31176.8	5881.97	7892.9	11961.7	26068	35608.6	38428.7	ZDHHC8-pS537-pY541
58	PARD3	6311.55	4851.51	100	100	100	100	100	100	PARD3-pY1080
59	SLAMF7	3812.36	2977.3	3835.32	2097.14	3036.57	100	100	100	SLAMF7-pY284
60	EEF1A1	7527.77	15586.2	8398.37	5943.76	7888.57	9410.79	4634.83	4487.3	EEF1A1-pY177
61	CRIP1	41282.9	106602	25037.2	22349.7	16283.4	12708.2	6079.39	45258.1	CRIP1-pY12
62	PIK3R1	42686.7	26881.4	15956.1	11277.8	14688.2	14019	9826.34	15043.1	PIK3R1-pY467
63	AFDN	3092.69	2920.19	100	100	100	1255.17	2358.58	891.037	AFDN-pY1230
64	SND1	3408.86	1530.23	100	100	100	100	100	100	SND1-pY109
65	VIM	30341.4	24266.5	19865.3	19765.5	15768.5	9215.27	5672.91	8652.61	VIM-pY117
66	PXN	17325.4	17970.2	30919.5	47384.5	61332.8	46230.5	78874.6	63188.6	PXN-pY88
67	ITCH	100	100	1807.59	1099.5	2278.72	100	100	100	ITCH-pY420
68	EPHB3	4565.79	5145.29	100	100	100	3526.75	3255.88	2849.04	EPHB3-pY792
69	YES1	63989.4	79745.3	54474.2	70888.7	82818.5	77834.7	58674.9	100261	YES1-pY194
70	PKM	4886.97	7929.7	25408.5	16612.4	20934.7	6068.58	2932.05	7572.41	PKM-pY370
71	GSK3A	1.13876e+06	1.78915e+06	648679	863690	740480	829515	597076	1.11717e+06	GSK3A-pY279
72	GSK3A	118894	28698.2	7676.59	11099.7	3419.95	37469	16938.1	15145.3	GSK3A-pY279-pS282
73	SHB	5009.24	4843.41	100	100	100	2138.62	2092.34	3474.48	SHB-pY268
74	DSP	15407.1	16709.6	4630.51	4822.02	6880.1	13067.9	10558.5	19984.8	DSP-pY172
75	BCR	3803.59	2414.16	100	100	100	2568.66	1588.59	4601.39	BCR-pY177
76	ATP1A1	6745.16	5666.3	4818.2	1964.9	3121.98	4819.76	2831.83	4368.91	ATP1A1-pY260
77	MAPK7	1721.79	3763.65	100	100	100	1278.54	1137.4	1347.2	MAPK7-pY221
78	RAB25	3852.27	3785.97	100	100	100	100	100	100	RAB25-pY9
79	DDR1	100	100	100	100	100	879.878	755.611	1629.92	DDR1-pY513
80	ENO2	10429.4	7403.98	18889.5	12210.4	17443.3	5813.89	5265.49	2073.79	ENO2-pY25
81	TNS2	6212.61	3125.46	100	100	100	19174.5	15906	20587.7	TNS2-pY483
82	EGFR	14126.4	5563.16	3245.09	1552.22	1100.49	8541.36	1940.06	6397.56	EGFR-pY1172
83	ANXA6	100	100	2466.72	2447.15	2024.91	100	100	100	ANXA6-pY30
84	EGFR	6791.98	5888.89	100	100	100	7376.36	8878.86	8896.47	EGFR-pY1197
85	GPRC5C	1893.66	2017.29	100	100	100	100	100	100	GPRC5C-pY324
86	EIF4A1	4144.9	4136.57	5910.92	3834.65	7289.29	6454.72	7267.79	10637.1	EIF4A1-pY70
87	IRS4	25686.4	24274.1	100	100	100	100	100	100	IRS4-pY743
88	ACTB	52231.9	52996.8	52449.9	51203.1	59558	43019.7	59805.4	38528.4	ACTB-pY198
89	MAPK13	7540.07	8569.26	5557.38	1754.77	2989.35	1148.17	2773.56	1581.31	MAPK13-pY182
90	CCT8	10620.2	11348.6	5197.85	3303.28	5218.1	9059.85	2412.29	8821.48	CCT8-pY30
91	FRK	23962.2	25082.6	7204.49	5099.09	5084.15	19721.9	13160.4	23473.2	FRK-pY46
92	ACTN1	30615.8	26633.2	9100.08	8199.02	8350.71	29220.6	30828.2	39727.8	ACTN1-pY193
93	MAPK14	27397	2123.51	1651.9	2949.53	1015.41	3227.52	2485.06	1153.03	MAPK14-pT180-pY182
94	MAPK14	561553	537416	101472	226563	247384	72055.4	82985.1	96184.3	MAPK14-pY182
95	CTNND1	2992.44	2764.07	100	100	100	847.796	1877.9	2598.3	CTNND1-pY228
96	PGAM4	33581.6	25673.9	81264.4	68216.8	84394.5	27248.8	19015.5	28831.3	PGAM4-pY92
97	MAPK3	535424	37036.3	51403.8	58482	24363.3	76682.9	46199.7	28277.9	MAPK3-pT202-pY204
98	MAPK3	2.91661e+06	1.99163e+06	501255	1.01322e+06	1.35781e+06	924489	1.35328e+06	945247	MAPK3-pY204
99	PGM1	2908.57	4080.82	3176.33	2273.05	3547.38	1305.04	2073.62	1147.71	PGM1-pY353
100	RNPEP	6529.02	5513.99	5737.15	4301.98	6190.5	5538.3	4523.63	8882.54	RNPEP-pY414
101	BRK1	11123.5	9629.85	8347.76	10205.8	11241.7	8503.65	9387.33	7389.71	BRK1-pY63
102	CDK2	192939	7945.12	16691.1	13543.4	6268.11	80562.4	38066.1	20036.1	CDK2-pT14-pY15
103	CDK2	19408.3	23088.8	14191.9	10527.5	12428.6	15860.1	13288.1	25406.7	CDK2-pY19
104	CDK2	74101.4	81775.7	56173.6	35795.9	56285	66272.3	47410.8	104519	CDK2-pY15
105	MPZL1	5144.38	2726.75	100	100	100	6620.69	9651.43	13305.8	MPZL1-pY263
106	PTPN11	91240.8	41237.8	11625.4	6230.54	6113.34	15696.5	7895.61	25090	PTPN11-pY62
107	EPB41L1	9292.59	3255.52	100	100	100	1238.33	1626.93	1509.65	EPB41L1-pY343
108	NCK2	2438.21	2816.57	100	100	100	1574.47	2247.48	4053.48	NCK2-pY110
109	CLTC	3072.11	2380.55	2461.1	3704.46	3867.5	1344.15	1831.82	2252.22	CLTC-pY883
110	SKAP2	29201.7	17615.7	16734.8	22706.5	22176.1	11002.2	19797.2	13933.6	SKAP2-pY197
111	DYRK1B	1.04872e+07	1.84024e+07	7.22317e+06	8.66268e+06	1.01077e+07	1.16407e+07	1.04685e+07	1.16308e+07	DYRK1B-pY273
112	SDC4	15441.3	8178.91	5239.66	3616.48	5142.76	12203.3	5351.32	12513.9	SDC4-pY197
113	ACTB	1708.9	1825.81	3599.37	2277.65	2474.49	3428.65	1766.02	5208.86	ACTB-pY294
114	YES1	20121.2	15947.9	9141.05	9216.81	6818.03	20176.7	13598.1	27212.9	YES1-pY222
115	YES1	5756.84	7969.89	2164.91	1326.41	2366	5792.16	4048.69	10279.9	YES1-pY223
116	PHB	10769.6	5357.43	2395.22	2873.74	1813.99	6430.55	3928.38	7649.7	PHB1-pY249
117	PIK3R1	17393.6	16805.6	20991.6	20837.1	22122.2	16063.4	15430	15521.3	PIK3R1-pY452
118	TNS3	100	100	100	100	100	5801.03	9063.55	8887.26	TNS3-pY780
119	TNK2	15653.7	35663.5	14124.3	12756.9	15505.7	8752.19	8479.57	10189.2	TNK2-pY518
120	TNK2	43531.1	56969.8	28795.6	18536.3	27237.9	20887.6	19334.3	24960.2	TNK2-pY518
121	TSG101	14074.3	6242.1	100	100	100	2816.13	1278.99	2022.81	TSG101-pY390
122	DAPP1	142758	102154	18376.2	19230.5	19522.1	21969.2	27546	24624.9	DAPP1-pY139
123	DYRK1A	9888.23	12334	4297.06	4272.31	6849.53	14479.3	8648.85	13511.1	DYRK1A-pY145
124	CLTC	8397.74	3591.87	4190.06	2451.43	2749.45	3289.75	3999.69	6167.26	CLTC-pY1206
125	GFPT1	3659.33	5663.53	919.106	2538.86	1264.64	2967.17	2738.33	4502.47	GFPT1-pY553
126	LMNA	7704.73	6016.45	2693.65	2683.09	2802.66	3376.74	2433.37	3631.51	LMNA-pY45
127	PRPF4B	801016	1.22817e+06	1.41822e+06	775893	898364	2.21585e+06	976599	3.81797e+06	PRPF4B-pY849
128	ACTB	9643.3	9845.39	12657.5	12032.9	16925.5	4471.65	6577.06	7953.47	ACTB-pY218
129	YES1	5150.99	3431.63	1188.29	2541	935.794	3852.65	2577.86	6579.19	YES1-pY222
130	ARHGAP42	10509.3	7550.99	6184.8	4934.46	6360.25	5284.36	5589.5	9939.58	ARHGAP42-pY792
131	ABL1	2629.54	2542.92	911.48	855.12	872.663	1816.75	1205.91	2520.17	ABL1-pY257
132	PIK3R1	10842.3	4373.65	5683.73	8337.82	9431.63	5641.02	7545.65	7683.46	PIK3R1-pY452
133	LCK	749908	1.09337e+06	191598	113364	337294	391669	544867	593818	LCK-pY394
134	TYK2	1314.66	1503.31	100	100	100	100	100	100	TYK2-pY292
135	ERBB2	29032	62486.4	1080.81	2571.86	1321.75	4503.51	9744.58	9587.55	ERBB2-pY877
136	DDR1	2883.37	2984.51	100	100	100	7972.76	10469.6	19726.5	DDR1-pY520
137	ABL1	3777.29	3522.36	977.411	1542.35	1511.23	5842.33	3079.51	4970.76	ABL1-pY393
138	PKM	2858.37	1309.69	6376.91	5308.56	6945.56	1344.42	3126.32	2547.05	PKM-pY83
139	CTTN	4655.14	3837.8	100	100	100	1476.88	932.174	1574.94	CTTN-pY421
140	NAALADL2	7270.22	6250.95	100	100	100	100	100	100	NAALADL2-pY106
141	EPHB3	21989	21555.2	100	100	100	21950.2	18000	24120.3	EPHB3-pY600
142	ANXA2P2	153235	136322	8574.76	12697.1	4105.78	156623	87618.3	133532	ANXA2P2-pY24
143	PTK6	12496.1	5970.61	100	100	100	2980.29	1951.52	6762.1	PTK6-pY447
144	LYN	11673	8768.91	4033.79	5343.56	6356.11	9178.86	5180.57	6198.4	LYN-pY306
145	ANXA5	123565	174003	47811.3	40694.8	33952.4	39363.8	39646.4	36330.2	ANXA5-pY94
146	ANXA5	68830.2	23157.8	14380.1	7203.29	7584.86	14474.2	20686.1	17977.3	ANXA5-pY94
147	INPP5D	2.18631e+06	1.58131e+06	460725	1.77048e+06	3.14292e+06	426945	451816	984870	INPP5D-pY865
148	NCK1	32419.2	8574.15	5986.08	3181.48	5643.76	4665.28	1992.06	4688.82	NCK1-pY105
149	PIK3R1	19727.6	22760.8	11699.3	8549.28	11106.5	12746.6	5450.49	12098.9	PIK3R1-pY467
150	PIK3R1	11918.4	7573.17	940.635	1898	3095.41	5171.77	3099.67	5014.36	PIK3R1-pY470
151	LDHB	2199.76	2177.49	3726.42	2919.48	4350.65	1364.64	1112.26	1508.22	LDHB-pY240
152	CTNNA1	2055.95	2353.99	100	100	100	3846.91	1852.37	3392.54	CTNNA1-pY177
153	PEAK1	10615.9	9445.19	4740.09	1156.17	2288.26	10280.3	7498.28	21812.4	PEAK1-pY635
154	CTTN	3020.2	5311.05	100	100	100	2066.22	1939.85	3793.2	CTTN-pY334
155	GOT1	4771.58	2960.93	8017.49	5301.94	10926.7	2107.5	2323.74	1754.41	GOT1-pY264
156	TMEM106B	4124.89	2701.73	1467.87	1031.97	1651.98	1275.88	1409.11	1565.44	TMEM106B-pY50
157	TRAP1	1345.06	3030.65	3784.59	1599.59	1361.09	100	100	100	TRAP1-pY498
158	CDKL5	1813.93	1378.93	100	100	100	100	100	100	CDKL5-pY171
159	DDR1	16043.7	25823.9	2486.36	3900.75	4528.63	94715.1	104903	136719	DDR1-pY792
160	DDR1	100	100	100	100	100	1205.34	1620.68	920.405	DDR1-pY792-pY796
161	DDR1	1421.18	1635.32	100	100	100	7234.76	6716.47	9157.36	DDR1-pY796-pY797
162	DDR2	21484	17452.6	4760.81	6446.42	11428.7	13440.7	36555.4	19021.6	DDR2-pY736
163	DDR2	11430	10622.2	2500.68	3436.84	6089.4	7517.22	24197.9	11464.2	DDR2-pY740
164	PLCG1	3191.53	3094.95	100	100	100	100	100	100	PLCG1-pY783
165	VCL	91714.4	67866.9	61476.8	41819.7	33318.4	37226.3	40677.5	42224.1	VCL-pY692
166	GPRC5C	2382.43	3840.23	100	100	100	2772.88	918.345	1124.37	GPRC5C-pY438
167	INPPL1	7997.69	2624	100	100	100	7743.83	8723.24	12184.2	INPPL1-pY986
168	DLG1	13180.9	13495.2	5339.08	7084.14	7689.67	10904.3	10451.2	11646.3	DLG1-pY399
169	CASKIN2	22657.6	19333.1	3837.95	3927.67	1459.19	1361.08	2385.32	3104.34	CASKIN2-pY253
170	MUC1	5588.73	8784.8	100	100	100	100	100	100	MUC1-pY1191
171	WDR18	3559.1	4149.59	4187.01	3794.71	2662.75	3372.26	3292.85	6183.1	WDR18-pY61
172	ALDOA	3104.64	3294.25	2018.52	1795.98	2704.12	1561.08	904.485	2805.38	ALDOA-pY3
173	MAPK11	21020.2	14209.7	4183.58	4241.62	3134.1	100	100	100	MAPK11-pY182
174	ANXA1	2786.92	1302.3	100	100	100	100	100	100	ANXA1-pY21
175	TMED7	3201.54	3226.37	100	100	100	3264.37	2625.38	4750.52	TMED7-pY50
176	CTNND1	3274.98	1157.03	100	100	100	100	100	100	CTNND1-pY257
177	KIT	6931.57	16398.3	100	100	100	7437.55	6472.8	6944.47	KIT-pY703
178	KIT	5715.05	5655.05	100	100	100	6844.21	6881	8144.71	KIT-pY703
179	EPS15L1	2017.82	2410.33	1594.85	2169.99	2956.08	2154.95	2406.65	2312.45	EPS15L1-pY74
180	ACP1	11906	12340.1	14972.5	11250.4	8072.97	29533.7	24319.9	24847.3	ACP1-pY132
181	FRK	10358.6	11219.1	100	100	100	3276.45	2138.25	3047.59	FRK-pY132
182	ACTR2	2756.03	3897.09	16003.6	13743.8	14951.3	3122.07	2572.33	2916.92	ACTR2-pY325
183	SIRPA	2267.26	3653.33	100	100	100	100	100	100	SIRPA-pY496
184	EPHA2	36507.6	38723	1602.32	962.678	1565.81	21245.8	16865.8	32320.8	EPHA2-pY575
185	CAP1	4772.11	11224.8	14449.6	8759.59	9680.75	5312.6	2381.05	6551.01	CAP1-pY354
186	SPTAN1	7217.82	8039.69	7627.88	5678.45	10250	15498.7	20251.8	21639.1	SPTAN1-pY1073
187	LDHA	10653.2	10657.6	37027.6	19336.9	28481.2	10507.1	11427.3	14912.1	LDHA-pY239
188	DLG3	5543.85	1839.05	100	100	100	100	100	100	DLG3-pY673
189	BRK1	12374.4	10130.9	10998.7	10948.5	15220.6	9315.31	12148.3	8474.27	BRK1-pY63
190	BCAR1	4682.32	4495.19	887.489	1360.42	1829.1	830.717	4793.59	3318.92	BCAR1-pY387
191	PRKCD	29447.9	3261.59	2066.22	3159.05	2208.8	2247.81	3214.06	1262.44	PRKCD-pS304-pY313
192	PRKCD	25820.1	4273.9	2070.27	1820.45	1880.31	1288.97	2196.45	1105.38	PRKCD-pS307-pY313
193	PRKCD	302401	68546	25727.7	29763.3	32357.2	18144.8	39166	16679.7	PRKCD-pY313
194	CLDN4	1547.9	1709.05	100	100	100	100	100	100	CLDN4-pY208
195	PRKCD	120549	32998.1	12351	10379.4	13099.8	7174.74	13217.4	9497.64	PRKCD-pY313
196	MPZL1	7108.31	4440.8	100	100	100	1816.72	928.324	947.134	MPZL1-pS260-pY263
197	MPZL1	8327.61	9097.34	100	100	100	18311.2	17517.7	26209.3	MPZL1-pY263
198	MPZL1	3572.13	2678.15	100	100	100	6730.5	5766.38	7255.22	MPZL1-pY263
199	VCL	4.08473e+06	2.95387e+06	1.05816e+06	1.07405e+06	885794	5.26062e+06	4.31396e+06	5.07809e+06	VCL-pY822
200	UMPS	2051.16	2556.75	3680.51	4664.81	3200.44	907.818	1185.57	1269.65	UMPS-pY37
201	PSMA2	18798.3	15364.4	13323.1	4974.27	4699.06	3373.49	2374.4	5711.56	PSMA2-pY57
202	HSP90AB1	13566.4	13733.9	57912.7	39156	45909.4	4482.65	7810.26	7148.68	HSP90AB1-pY484
203	CILK1	106868	52052	1649.69	2855.9	1336.42	75265.5	32108.3	60787.2	CILK1-pT157-pY159
204	LYN	54233	39262.9	5529.49	5503.3	7139.17	15023	10948.4	16252.8	LYN-pY194
205	ANXA4	10342.8	6190.99	5373.02	6190.47	6007.9	5434	6212.27	5117.23	ANXA4-pY296
206	ANXA6	9288.57	9140.78	34979.8	35510.7	33384.9	3890.64	10104.4	5056.51	ANXA6-pY302
207	ANXA2P2	7159.44	2791.34	1345.21	855.756	1508.07	2438.38	2431.56	3789.16	ANXA2P2-pY316
208	PTK2	18129	15717.5	2452.46	2815.81	3195.69	7240.39	11270.7	8095.34	PTK2-pY925
209	CDCP1	4656.17	8027.14	100	100	100	941.083	1938.06	1051.42	CDCP1-pY806
210	TRIM29	100	100	100	100	100	1312.83	1355.58	2124.31	TRIM29-pY106
211	EPHB4	3172.41	1379.34	100	100	100	100	100	100	EPHB4-pY987
212	EZR	5704.45	1967.93	100	100	100	100	100	100	EZR-pY424
213	IRS4	18812	17428.8	100	100	100	100	100	100	IRS4-pY828
214	AFAP1L2	23559.3	20889.6	5635	5481.08	10028.3	11593.9	12327	12625.7	AFAP1L2-pY54
215	PKP4	7467.27	4949.35	100	100	100	4484.21	9941.3	10162.4	PKP4-pY1168
216	EEF1A2	2244.25	2606.65	4442.29	1380.62	2402.23	2206.91	783.506	1853.61	EEF1A2-pY29
217	ANXA2P2	5197.45	13301.7	1821.98	1710.82	977.755	14727.2	10786.3	15842.3	ANXA2P2-pY238
218	ANXA2P2	9679.02	6105.48	2635.32	1434.91	1670.78	15745.6	16957.7	19432.7	ANXA2P2-pY238
219	MAPK9	3604.34	4126.32	1702.08	2189.36	1569.64	2542.1	1764.16	3775.24	MAPK9-pY185
220	MAPK10	4393.92	1520.36	1371.27	1332.03	1552.95	2195.91	1255.76	3889.31	MAPK10-pY223
221	PKM	6057.97	5034.65	29320.5	25537.6	39282.3	8023.26	3919.29	5541.88	PKM-pY105
222	VDAC1	2802.06	2289.94	1377.42	2167.77	2442.55	1002.28	1520.55	1636.77	VDAC1-pY195
223	PRMT1	1514.85	2395.61	3267.75	3856.68	3322.81	827.967	1789.95	832.751	PRMT1-pY309
224	NEDD9	5530.82	7424.8	13103.9	5916.04	12102.9	4423.29	4755.01	5814.13	NEDD9-pY166
225	PRKCD	4126.49	2323.25	100	100	100	100	100	100	PRKCD-pY334
226	FLNA	3370.96	2257.87	100	100	100	1403.59	1479.47	1405.46	FLNA-pY2198
227	DBI	46336.7	24960.5	12314.3	19722.5	12994.4	12534.4	23485	9895.2	DBI-pY29
228	CRKL	41908.3	15990.9	33426.2	17857.9	28941.9	13410.3	12109	18330.7	CRKL-pY132
229	KIRREL1	10472.2	8759.77	2596.91	2351.26	2962.35	9166.96	15038.7	13233.8	KIRREL1-pY721
230	SPTBN1	10173.9	5595.25	2841.55	3231.74	1270.89	2730.67	4324	3752.58	SPTBN1-pY1805
231	CXADR	1495.26	2286.73	100	100	100	100	100	100	CXADR-pY318
232	EFNB1	1557.98	4268	100	100	100	4251.63	3692.51	4453.78	EFNB1-pY317
233	HIPK3	27724.3	36783.6	25563.1	21075.5	33294.6	61918.1	53896.8	71593.7	HIPK3-pY359
234	EPHB3	5892.8	6261.34	100	100	100	6982.08	6784.78	7729.76	EPHB3-pY924
235	DDB1	8997.04	11173.6	10573.1	9202.1	15684	7241.38	7058.93	6186.19	DDB1-pY718
236	RAB8A	36328.6	47483	7636.14	6558.24	7633.01	21479.7	21014.8	18982.7	RAB8A-pY5
237	DDB1	3800.8	5446.43	21590.2	16912.7	16647.5	3315.07	4299.49	2265.57	DDB1-pY193
238	EPHA2	8084.28	21937.1	100	100	100	8302.48	9208.66	13064.1	EPHA2-pY588
239	EPHA2	3973.64	5863.37	1527.56	1541.41	856.989	2725.98	2255.77	4550.93	EPHA2-pY588-pY594
240	EPHA2	12340.9	28080.8	100	100	100	14127.7	16574.4	23428.5	EPHA2-pY594
241	EPHA3	3393.88	4662.59	100	100	100	4459.08	3388.56	3934.58	EPHA3-pY596
242	MAPK1	2.32841e+06	113414	160006	173177	83082.5	387378	267641	141734	MAPK1-pT185-pY187
243	MAPK1	6.3745e+06	4.95974e+06	783870	1.5074e+06	2.79349e+06	1.98757e+06	2.94772e+06	2.67986e+06	MAPK1-pY187
244	AFAP1L2	32655.8	19868.1	8775.27	6182.87	5256.87	11167.1	13689.3	12346.8	AFAP1L2-pY413
245	MX1	1483.6	1011.19	5321.78	6129.11	10088.7	1130.54	1000.3	1680.62	MX1-pY196
246	PDLIM4	3932.77	5048.44	2414.05	1141.07	5015.77	2078.21	2763.75	6341.53	PDLIM4-pY191
247	GAB1	7921.1	7924.98	1661.76	1142.52	2045.48	3127.62	3817.93	2064.35	GAB1-pY659
248	PIK3AP1	100	100	1995.41	3460.37	7701.71	100	100	100	PIK3AP1-pY694
249	CALM1	207798	107632	90910.8	83400.5	110353	83996.9	98444.5	72841	CALM1-pY100
250	HBA1	59204.7	27492.5	6869.93	6457.37	2787.37	5220.27	3738.48	7852.46	HBA1-pY25
251	PXN	100	100	100	100	100	16534	31325.2	30020.2	PXN-pY118
252	FLNA	5161.1	4715.34	2447.08	5353.47	5753.92	3727.41	6662.24	5518.16	FLNA-pY2379
253	FLNA	37093.7	23169.6	8435.11	8221.01	5008.62	15003.2	16614.9	18024.9	FLNA-pY2388
254	LYN	18077	24425	3332.07	2037.52	2968.9	5814.13	3031.29	4791.81	LYN-pY397
255	EPHA4	15502.2	14966.2	2930.11	3336.86	3699.15	14448.5	17052.5	26926.4	EPHA4-pY779
256	EPHA2	7665.37	12617.7	838.169	1981.86	1059.53	3365.99	3461.79	5780.45	EPHA2-pY772
257	EPHA2	31732.6	7745.49	100	100	100	9100.36	10347.8	13985.4	EPHA2-pY772
258	HSPE1	12425.4	3910.37	3084.97	1287.17	820.956	3429.33	2930.42	2138.23	HSPE1-pY76
259	PEAK1	13148.1	23063.1	7029.36	7421.03	7964.32	13794.6	8648.96	26549.2	PEAK1-pY635
260	VASP	11712.3	9652.03	10492.3	5483.32	8483.96	5085.92	2154.57	9018.92	VASP-pY39
261	G6PD	8728.4	10341.5	14680.8	17101	12824.4	6047.53	13538.4	6985.35	G6PD-pY401
262	MX1	100	100	2765.92	1006.71	6369.91	100	100	100	MX1-pY129
263	PTPRA	99839.9	56525.9	9154.34	11283.4	10777.8	32051.9	23889.6	26516.7	PTPRA-pY798
264	CLDN3	17148.9	13598.8	100	100	100	7149.44	2681.3	4201.88	CLDN3-pY198
265	LCP1	21880.1	22522.6	149168	120103	104310	19412.4	32616.3	11590.1	LCP1-pY598
266	MPP5	10291.3	5783.03	100	100	100	1928.33	1266.27	2246.24	PALS1-pY243
267	DSC2	3609.51	8661.24	100	100	100	3772.81	5789.53	3713.97	DSC2-pY839
268	DYRK2	112879	123631	50548.9	57908.1	105018	101086	48794.9	104279	DYRK2-pY382
269	ABL2	6193.49	10193.6	2054.65	2668.42	1664.92	4724.47	5067.16	5417.15	ABL2-pY231
270	LCP1	5090.36	1437.36	19431.2	18609.2	18127.2	4599.75	3584.91	3344.02	LCP1-pY276
271	ITGB1	19723.5	15302.7	4652.23	4251.45	4453.26	9567.87	7138.82	12533	ITGB1-pY783
272	YES1	13798.4	10549.4	8911.03	6784.93	5678.76	14344.8	10775.2	14972.3	YES1-pY446
273	EPHA6	4096.8	4478.46	1122.52	1374.68	1559.04	6606.16	4244.63	7764.91	EPHA6-pY850
274	VDAC1	1865.58	4055.33	1446.27	2203.25	2555.41	1176.2	778.115	1498.11	VDAC1-pY67
275	SERINC5	20713.8	17012.1	100	100	100	5824.6	6336.97	11815.6	SERINC5-pY345
276	PI4KA	8653.91	6635.06	1773.75	2184.36	3890.4	1739.45	1396.97	2746.85	PI4KA-pY1154
277	TNK2	4128.11	12056.8	2575.2	4221.09	3573.21	2666.73	3056.99	3791.75	TNK2-pY827
278	STAT3	380726	399632	725169	1.03919e+06	1.40078e+06	573804	862666	744063	STAT3-pY705
279	HSP90AA1	8457.22	8378.29	1780.44	1140.47	1312.42	4363.37	5810.99	4860.25	HSP90AA1-pY284
280	PTK2B	6104.7	11024.4	8005.1	2311.48	10531.9	1231.62	3497.11	2043.68	PTK2B-pY579
281	PTK2B	3545.96	9406.22	4437.1	1659.76	6473.29	1784.53	4399.48	1963.57	PTK2B-pY580
282	PTK2B	75838.9	38784	35309	12323.6	49707.2	6112.71	33197.4	16574.1	PTK2B-pY579
283	PTK2B	25390.5	38465.6	30609.3	10236.7	63830.7	3525.82	28623.2	9648.31	PTK2B-pY580
284	HNRNPF	2350.17	3197.42	3980.24	3806.83	4501.05	7571.11	8061.62	4783.84	HNRNPF-pY82
285	MYH9	4928.96	5851.68	4960.56	5771.99	4395.38	2612.43	4135.39	2605.82	MYH9-pY1805
286	YWHAE	12367.6	11330.7	5022.4	4576.36	6225.88	9513.78	10517.8	11884.8	YWHAE-pY131
287	YWHAZ	25619.9	27138	2556.51	5100.92	2725.59	16025.9	17939.3	9699.58	YWHAZ-pY128
288	YWHAG	1697.83	1013.93	1095.55	800.93	785.658	100	100	100	YWHAG-pY133
289	DCTN3	3473.41	1698.73	100	100	100	1615.12	1629.07	2139.29	DCTN3-pY72
290	PTK2	171619	272606	9857.19	14002.4	13770.4	58016.3	37051.1	54602.8	PTK2-pY570
291	PTK2	47491.1	99350.1	11994.7	13205.6	14931.7	75607.9	72741.6	104660	PTK2-pY576
292	PTK2	8953.33	15606.5	1441.79	3444.07	2413.83	6583.6	12931.1	11300.1	PTK2-pY577
293	PTPRJ	5310.84	5199.51	4263.88	5402.21	3315.99	2318.16	4859.03	2718.73	PTPRJ-pY1071
294	PEAK1	1271.58	899.286	100	100	100	802.439	1506.28	2429.96	PEAK1-pY531
295	GLG1	3388.12	4104.43	1065.08	872.362	1037.69	2966.39	2756.57	4359.38	GLG1-pY383
296	MEMO1	16792.1	10828.9	3170.33	3687.03	4036.22	5468.74	3181.59	3363.96	MEMO1-pY210
297	DSC3	15783.5	15533.5	100	100	100	9441.75	6154.87	11943.4	DSC3-pY818
298	PTPRC	11559.1	13191.6	12995.7	17083.8	20932.2	5668.82	11544.7	12340.9	PTPRC-pY683
299	CAV1	5314.42	5707.79	1206.43	1029.57	1435.92	1846.65	3546.26	3161.97	CAV1-pY14
300	TEC	10092.1	10584.3	4518.23	3670.76	12457.8	3172.85	6393.83	5595.41	TEC-pY519
301	FLT1	21666.6	23895	8541.08	9255.07	8958.44	11644.9	14522.9	7822.42	FLT1-pY1213
302	MUC1	24182.6	16532.8	100	100	100	100	100	100	MUC1-pY1229
303	GMDS	4830.47	5885.47	1493.98	2464.02	3515.24	4098.56	2768.44	4308.97	GMDS-pY324

## Sheet: 2.Lambda
* Threshold values for λα(k) are 3.1 and -3.1 (see Methods), i.e., a process, α, is considered active in sample k if λα(k)≥3.1 or λα(k)≤-3.1
	λ1(k)	λ2(k)	λ3(k)	λ4(k)	λ5(k)	λ6(k)	λ7(k)
PDX6 1	-10.059	16.1254	-4.56546	0.955307	-1.59364	0.347407	-0.0943609
PDX6 2	-9.81678	14.6864	5.03894	-0.895797	1.49598	-0.366805	0.129872
PDX304 1	19.0424	0.10854	-1.43477	-2.04161	1.92752	3.01705	-0.433481
PDX304 2	18.0652	-0.541212	-1.00463	0.150814	0.706364	-3.41204	-1.74824
PDX304 3	20.2049	-1.11637	2.29691	1.65888	-2.59624	0.261073	1.99657
PDX11 1	-10.5837	-10.071	-1.97358	-2.36226	1.00353	-1.34543	2.56955
PDX11 2	-9.85076	-10.2626	0.164087	4.69901	1.68541	0.810484	-0.420259
PDX11 3	-11.4487	-11.2644	1.4559	-2.16079	-2.52172	0.650715	-1.99827

## Sheet: 3.R^2
* Graph showing Process 1 and 2 are significant in this dataset

## Sheet: 4.G
* Threshold values for Giα are: (0.07,-0.05) for Gi1 and (0.03,-0.04) for Gi2 (see Methods), i.e., a tyrosine phosphorylated peptide , i, is considered to particiapte in process α if Giα≥positive limit or Giα≤negative limit. Values exceeding threshold values are highlighted for the two significant processes.																																																Gi1	Gi2
Gene index	Gene name	Phosphorylation Sites	Gi1	Gi2	Gi3	Gi4	Gi5	Gi6	Gi7																																							-0.15441	-0.228676
1	ENO1	ENO1-pY44	0.0332353	-0.0160321	-0.0948177	0.00376243	-0.110367	-0.0346307	-0.0388374																																							-0.14889	-0.183063
2	SLC25A5	SLC25A5-pY191	0.0381635	0.00563766	0.0142421	-0.0144603	0.0768334	-0.0485321	-0.0185341																																							-0.1425	-0.141187
3	SLC25A5	SLC25A5-pY195	0.0335128	-0.00301484	0.0726487	-0.0878473	-0.00607083	-0.00611593	0.0735693																																							-0.137668	-0.138019
4	SLC25A6	SLC25A6-pY191	0.0652546	0.0392472	0.0298718	-0.0385963	-0.122646	0.100002	-0.0621219																																							-0.133732	-0.120683
5	SLC25A6	SLC25A6-pY195	0.109519	0.10629	0.0187128	-0.0175022	-0.0315181	0.130683	0.074401																																							-0.133553	-0.110264
6	RPSA	RPSA-pY139	-0.018964	0.0952434	-0.0210041	0.0163548	-0.0228709	-0.00171062	0.00269861																																							-0.132744	-0.104673
7	PKP3	PKP3-pY176	-0.00680236	0.0295737	0.0718259	-0.0540425	-0.068005	0.00490896	-0.0733156																																							-0.132308	-0.104636
8	LYN	LYN-pY508	-0.0306394	0.034964	-0.112554	-0.0878333	0.0938861	-0.0181237	-0.050631																																							-0.125236	-0.103303
9	PAG1	PAG1-pY227	0.107364	-0.000403019	0.0727536	0.019126	-0.0973312	0.0200254	0.103341																																							-0.123777	-0.0924084
10	SRSF3	SRSF3-pY32	0.0299631	-0.033639	0.00379097	-0.0147645	0.00193945	0.0241844	0.00547126																																							-0.121088	-0.0791255
11	ERBB3	ERBB3-pY1307	-0.0216666	0.102987	0.0656961	-0.0075172	0.0401035	-0.0178725	0.00981516																																							-0.11965	-0.0790408
12	SRSF7	SRSF7-pY33	0.0232868	-0.0281385	0.0485087	0.0745627	-0.0273931	-0.14684	-0.029013																																							-0.119142	-0.0722461
13	TNS1	TNS1-pY1404	-0.00970781	0.0203678	-0.00872065	-0.0304502	0.0862629	0.00217714	-0.128677																																							-0.119018	-0.0715611
14	GPRC5A	GPRC5A-pY347	-0.118706	3.73209e-05	-0.054015	-0.0874934	-0.0561467	-0.0311637	0.109551																																							-0.118808	-0.0683047
15	MYH10	MYH10-pY761	-0.0195979	-0.0172415	-0.0608757	-0.0521505	-0.0132935	0.0530048	-0.022088																																							-0.118706	-0.0632592
16	MYH9	MYH9-pY754	0.0189136	-0.00796641	-0.0592525	-0.0731522	0.0699071	0.0482873	-0.0273432																																							-0.117621	-0.0617474
17	GPSM1	GPSM1-pY150	-0.026546	0.118289	0.0625788	-0.00515411	0.0338968	-0.0170214	0.0101143																																							-0.117377	-0.0579265
18	LMO7	LMO7-pY185	0.0570239	-0.0287195	0.0417016	-0.0279342	-0.104779	-0.0718579	-0.0268869																																							-0.117143	-0.0563171
19	HIPK2	HIPK2-pY361	0.0348013	-0.0209455	0.0608534	-0.0364851	0.0419339	-0.0590043	-0.000160668																																							-0.108005	-0.0559908
20	KIRREL1	KIRREL1-pY622	-0.00953881	-0.0113627	0.0155278	0.0362769	0.0418459	0.0229582	-0.0747433																																							-0.107781	-0.0540796
21	KIRREL1	KIRREL1-pY625	-0.000352766	-0.0183404	0.00641268	-0.00621287	-0.0233743	-0.0103175	0.0488909																																							-0.106481	-0.0537515
22	CLTC	CLTC-pY1438	0.0164058	0.0050934	-0.0169001	-0.057762	0.0724121	0.0663624	-0.0640851																																							-0.106221	-0.0528767
23	CLTC	CLTC-pY1096	0.0313968	-0.00824028	-0.0344202	0.00778089	0.0185022	0.0649824	-0.0488292																																							-0.102165	-0.0510724
24	PFN1	PFN1-pY129	0.0468507	-0.0101395	0.0529298	0.00656781	0.0406079	-0.00827081	0.0359777																																							-0.100641	-0.0504024
25	H4C1	H4C1-pY73	-0.0470442	-0.138019	-0.0492312	-0.0440341	0.0722831	-0.0465684	0.158693																																							-0.0990382	-0.0492124
26	CALM1	CALM1-pY100	0.0342603	0.00809541	0.020242	0.0402909	0.0369956	-0.00160797	0.106525																																							-0.0976399	-0.0475943
27	IGF1R	IGF1R-pY1161	-0.0182343	-0.0492124	0.0478749	-0.0248404	-0.0666	-0.0600922	-0.0684468																																							-0.0971313	-0.0457168
28	IGF1R	IGF1R-pY1165	-0.00699517	-0.0475943	0.0812234	0.0352665	-0.114876	-0.0469695	-0.0371139																																							-0.0963972	-0.0453855
29	IGF1R	IGF1R-pY1166	-0.00853621	-0.0197687	0.0407725	0.0756435	-0.0431482	-0.16525	-0.138058																																							-0.0958347	-0.0442411
30	FLNB	FLNB-pY904	-0.00696972	-0.01798	0.00684033	0.0218941	-0.060833	-0.0698654	0.0331825																																							-0.0947327	-0.0423762
31	ACTG2	ACTG2-pY189	0.0533962	-0.00958116	-0.0204591	0.0423713	0.107027	0.0133275	0.0687611																																							-0.0934769	-0.0391695
32	ACTB	ACTB-pY294	0.140307	-0.0202927	0.00760502	-0.00574572	-0.0183426	0.0109058	0.027205																																							-0.0921088	-0.0389529
33	PIK3R1	PIK3R1-pY580	0.0651052	0.123438	-0.0310094	-0.0175146	0.0148665	0.0124296	-0.0476589																																							-0.0919993	-0.0383837
34	ACTG2	ACTG2-pY54	0.0187751	-0.00233068	-0.0052315	-0.0724117	0.135925	0.00950929	0.00143624																																							-0.0903515	-0.0375278
35	MUC1	MUC1-pS1207-pY1212	-0.0310889	0.13291	0.0143789	0.00994522	-0.00590237	-0.00770848	0.00683206																																							-0.0878206	-0.0367047
36	MUC1	MUC1-pY1212	-0.0452515	0.176977	0.0473894	0.0048274	0.00766999	-0.0131495	0.0110063																																							-0.0865753	-0.0359014
37	MUC1	MUC1-pY1203	-0.0418133	0.166377	0.0275032	0.00945066	-0.00454153	-0.00959542	0.00905968																																							-0.0856387	-0.0357204
38	MUC1	MUC1-pY1203-pY1212	-0.0390677	0.15769	0.0385318	0.00547992	0.00591646	-0.0118189	0.00962041																																							-0.0852589	-0.0356528
39	MUC1	MUC1-pY1209	-0.0472039	0.183232	0.0301428	0.010329	-0.00682969	-0.00979949	0.00986831																																							-0.0831705	-0.0336722
40	MUC1	MUC1-pY1209-pY1212	-0.0249509	0.113842	-0.00347578	0.0131736	-0.0144493	-0.00468296	0.00474409																																							-0.0813104	-0.0336511
41	RPS12	RPS12-pY127	0.0355215	-0.00659847	0.0118377	0.0743274	0.00231261	0.0706846	-0.0193109																																							-0.0800751	-0.033639
42	PARD3	PARD3-pY489	-0.0219915	0.104373	0.021109	0.0052779	0.00635935	-0.00946795	0.00634658																																							-0.0795184	-0.0335204
43	VCL	VCL-pY107	0.0121738	-0.0206893	-0.0455305	-0.000885904	-0.0231036	-0.0525972	0.0588101																																							-0.079467	-0.0328925
44	KRT19	KRT19-pY130	-0.048345	-0.141187	0.012223	-0.0158387	-0.0608076	0.0495999	-0.118341																																							-0.0775856	-0.0311004
45	PRAG1	PRAG1-pY413	0.0214863	-0.103303	0.0618772	0.045309	-0.102428	-0.0798595	0.0344026																																							-0.0765602	-0.0305324
46	PRAG1	PRAG1-pY413	0.0192839	-0.104673	0.0211607	0.0654634	-0.185919	-0.0664307	0.089384																																							-0.0764699	-0.0302306
47	HSP90AA1	HSP90AA1-pY197	0.0420408	0.00190441	0.0163441	-0.00341103	0.076694	-0.00066809	0.13319																																							-0.0730099	-0.0301116
48	ANKS1A	ANKS1A-pY455	-0.125236	-0.0367047	0.0298626	0.0557872	-0.0157515	0.0583303	-0.0765295																																							-0.0711604	-0.0299538
49	EEF1A2	EEF1A2-pY141	0.0227157	0.00690051	-0.0113748	-0.106818	-0.0355641	0.0102689	0.00979172																																							-0.0692223	-0.0291632
50	INPP5D	INPP5D-pY865	0.0692161	0.0107901	0.0704959	0.0537061	-0.130243	-0.152031	0.0252206																																							-0.0653567	-0.0289131
51	RIN1	RIN1-pY36	-0.0971313	-0.00320838	0.0353131	0.0235808	-0.0233903	0.0396612	-0.0660185																																							-0.0607539	-0.0287451
52	HSP90AA1	HSP90AA1-pY284	-0.012299	-0.00774773	0.0302549	0.0675409	0.00463696	0.0134757	-0.000928489																																							-0.0603852	-0.0287195
53	SPTBN1	SPTBN1-pY493	-0.00129908	0.0105533	-0.0937434	-0.110169	-0.060869	0.0244517	-0.133469																																							-0.051473	-0.0284964
54	PAG1	PAG1-pY417	0.0892913	0.0811672	-0.0315303	0.0212579	-0.0720254	-0.008964	0.0170632																																							-0.0487957	-0.0281385
55	CLTC	CLTC-pY899	0.0400914	-0.0164042	0.00809	0.00900799	0.00346358	-0.048189	0.00515371																																							-0.048345	-0.0281015
56	ARHGAP42	CLTC-pY899	0.0181052	-0.00291929	0.0127155	-0.0749155	0.0763282	-0.127177	-0.00646186																																							-0.0475674	-0.0274239
57	ZDHHC8	ZDHHC8-pS537-pY541	-0.00961149	-0.0391695	0.0674471	0.0440991	-0.0134539	-0.0273864	0.018607																																							-0.0472039	-0.0274192
58	PARD3	PARD3-pY1080	-0.0331689	0.139469	0.00878771	0.0121664	-0.0117495	-0.00654393	0.00662453																																							-0.0470442	-0.0271606
59	SLAMF7	SLAMF7-pY284	0.091152	0.114359	-0.0012475	-0.0212195	0.00329	0.0566661	0.000970945																																							-0.0465878	-0.026886
60	EEF1A1	EEF1A1-pY177	0.0302942	-0.0018657	0.0392596	-0.0607554	0.103293	-0.0201865	0.131863																																							-0.0452515	-0.026648
61	CRIP1	CRIP1-pY12	0.0248292	0.0257954	0.0970285	-0.191362	-0.0411092	-0.0130384	-0.157305																																							-0.0418133	-0.0264615
62	PIK3R1	PIK3R1-pY467	0.0230008	0.010052	-0.0302647	-0.0372654	-0.0223244	0.0289048	0.0232189																																							-0.0406608	-0.0264092
63	AFDN	AFDN-pY1230	-0.0764699	0.0142865	-0.000963987	0.107875	0.0934045	0.0151416	0.051168																																							-0.0390677	-0.0262653
64	SND1	SND1-pY109	-0.0224503	0.106321	-0.0407334	0.0230272	-0.0404504	0.00218963	0.00153655																																							-0.0381328	-0.0260244
65	VIM	VIM-pY117	0.0452444	0.020813	-0.025968	-0.0586087	0.0190466	-0.0360639	-0.0132425																																							-0.0359857	-0.0256107
66	PXN	PXN-pY88	0.0418733	-0.0791255	0.0201385	0.0750447	-0.00298946	-0.0411223	-0.0093435																																							-0.0355608	-0.0254326
67	ITCH	ITCH-pY420	0.114485	-0.0187787	0.00849353	-0.00843483	-0.0134896	0.0499289	0.044487																																							-0.0354232	-0.0250814
68	EPHB3	EPHB3-pY792	-0.0990382	-0.000765618	0.0119358	0.0207179	0.0500556	-0.00342164	0.0641056																																							-0.0331689	-0.0247551
69	YES1	YES1-pY194	0.0348235	-0.0359014	0.0302295	-0.0299213	-0.0182775	-0.0544909	0.00511033																																							-0.032799	-0.0245877
70	PKM	PKM-pY370	0.0752586	-0.0206021	0.0349808	-0.12271	0.00583269	0.0109231	0.00120227																																							-0.0310889	-0.0242415
71	GSK3A	GSK3A-pY279	0.0358047	-0.0189042	0.0420561	-0.0538233	0.025067	-0.0695179	-0.0309804																																							-0.0306394	-0.0238074
72	GSK3A	GSK3A-pY279-pS282	-0.0200966	0.0143307	-0.169987	-0.0320126	0.0823383	-0.0995992	0.00273664																																							-0.0301656	-0.0237755
73	SHB	SHB-pY268	-0.0947327	0.00903435	0.019784	-0.00812654	-0.026503	0.0173706	-0.0197989																																							-0.029706	-0.0219606
74	DSP	DSP-pY172	-0.00301298	-0.021361	0.0308927	-0.0255102	-0.0519605	-0.00755965	0.0101016																																							-0.0286421	-0.0218738
75	BCR	BCR-pY177	-0.0903515	-0.0117431	-0.0173198	-0.0562728	-0.0878599	0.0120608	-0.0219746																																							-0.0271287	-0.0215286
76	ATP1A1	ATP1A1-pY260	0.0143742	-0.00551695	-0.0204002	-0.0716206	0.0177273	0.0914642	0.0622691																																							-0.0265463	-0.0213725
77	MAPK7	MAPK7-pY221	-0.0730099	0.0104938	0.0715909	-0.0177897	0.0571582	-0.0117158	0.0298716																																							-0.026546	-0.021361
78	RAB25	RAB25-pY9	-0.0286421	0.12516	0.0253574	0.00607909	0.0042813	-0.00990629	0.00742218																																							-0.0262743	-0.0212072
79	DDR1	DDR1-pY513	-0.0301656	-0.104636	-8.1383e-06	-0.0402223	-0.0367782	0.0148858	-0.0462103																																							-0.0262476	-0.0212037
80	ENO2	ENO2-pY25	0.0677158	0.00476086	-0.0507318	0.0405769	0.105441	0.0145235	0.137309																																							-0.026133	-0.0211673
81	TNS2	TNS2-pY483	-0.132308	-0.0722461	-0.0560302	0.018798	-0.0213105	0.0209669	0.0440458																																							-0.0256977	-0.0209455
82	EGFR	EGFR-pY1172	-0.0142554	0.00277213	-0.11434	-0.173814	0.000309733	0.0403352	0.0232528																																							-0.0251664	-0.0207483
83	ANXA6	ANXA6-pY30	0.125487	-0.0191085	-0.0165985	-0.025756	0.0432193	-0.0261488	-0.0536486																																							-0.0250829	-0.0206893
84	EGFR	EGFR-pY1197	-0.121088	-0.0281015	-0.000715233	0.0394804	0.0164745	0.0236962	0.0185758																																							-0.0249509	-0.0206453
85	GPRC5C	GPRC5C-pY324	-0.0204925	0.0996358	0.0265109	0.00328637	0.0116039	-0.0105654	0.00660404																																							-0.0234366	-0.0206021
86	EIF4A1	EIF4A1-pY70	0.025707	-0.0504024	0.0207398	-0.00518443	-0.0359417	0.0686267	0.00773437																																							-0.0234056	-0.0203783
87	IRS4	IRS4-pY743	-0.051473	0.196541	0.0369187	0.00969031	-0.00512273	-0.0108425	0.010877																																							-0.0224503	-0.0202927
88	ACTB	ACTB-pY198	0.0408366	-0.0262653	0.00173611	0.0484015	0.0632348	-0.00524445	0.020224																																							-0.0223072	-0.0200781
89	MAPK13	MAPK13-pY182	0.0276099	0.0365411	0.0246856	0.0465233	0.0885566	0.172609	-0.0239428																																							-0.0221162	-0.0197687
90	CCT8	CCT8-pY30	0.0123422	-0.000524685	0.00810037	-0.149098	-0.0560487	0.00679856	0.0853917																																							-0.0219915	-0.0196952
91	FRK	FRK-pY46	-0.0112603	-0.0149179	-0.000394757	-0.0650973	0.0235729	0.0257467	-0.00313865																																							-0.0216666	-0.0191085
92	ACTN1	ACTN1-pY193	-0.0103856	-0.0328925	-0.00631876	-0.00331182	0.0119655	0.0165723	-0.0228396																																							-0.0213846	-0.0189042
93	MAPK14	MAPK14-pT180-pY182	0.00249449	0.0308498	-0.250788	0.070217	0.0244484	-0.0961578	0.00336685																																							-0.0205251	-0.0188464
94	MAPK14	MAPK14-pY182	0.0423132	0.0367942	0.0351823	0.0429588	-0.049772	-0.112489	-0.0134296																																							-0.0204925	-0.0187787
95	CTNND1	CTNND1-pY228	-0.0795184	0.00552709	0.0348121	0.0483738	-0.0417729	0.0588979	-0.118291																																							-0.0202424	-0.0183404
96	PGAM4	PGAM4-pY92	0.0723745	-0.0245877	-0.0223502	-0.042462	-0.00989528	-0.00346818	0.0113295																																							-0.0200966	-0.0183336
97	MAPK3	MAPK3-pT202-pY204	0.0188349	0.0150502	-0.265873	0.0291937	0.0268319	-0.0468104	0.0167498																																							-0.019792	-0.0182737
98	MAPK3	MAPK3-pY204	0.0311674	-0.00861626	0.00123911	0.100091	-0.0284238	-0.0890683	0.0376311																																							-0.0195979	-0.0180123
99	PGM1	PGM1-pY353	0.0395522	0.0102212	0.0375412	0.0524509	0.0698561	0.0389862	0.0435634																																							-0.0191498	-0.01798
100	RNPEP	RNPEP-pY414	0.0251997	-0.0256107	0.00239248	-0.041608	-0.0492205	0.0365632	-0.0118938																																							-0.018964	-0.017693
101	BRK1	BRK1-pY63	0.0339746	-0.0182737	-0.00837741	0.0359507	0.0237928	-0.0379302	0.0271106																																							-0.0187957	-0.017656
102	CDK2	CDK2-pT14-pY15	-0.00842563	-0.0238074	-0.327938	0.0278658	0.0360464	-0.00483859	0.0792884																																							-0.0182564	-0.0175819
103	CDK2	CDK2-pY19	0.0182863	-0.0207483	0.0234258	-0.0536307	-0.00310042	0.0305482	-0.0302971																																							-0.0182343	-0.0173575
104	CDK2	CDK2-pY15	0.0238385	-0.0274192	0.0228896	-0.0640886	-0.0276233	0.0471699	0.00470982																																							-0.0179435	-0.0172415
105	MPZL1	MPZL1-pY263	-0.117377	-0.0528767	-0.0303799	0.0444051	-0.0487558	0.0512806	-0.0474831																																							-0.0167129	-0.0167939
106	PTPN11	PTPN11-pY62	-0.00831633	0.0287268	-0.059775	-0.109363	-0.0558393	0.0685919	-0.0450884																																							-0.0164813	-0.0164988
107	EPB41L1	EPB41L1-pY343	-0.0852589	0.0356767	-0.0626888	0.0615487	-0.0438286	0.031946	-0.00551471																																							-0.0162987	-0.0164042
108	NCK2	NCK2-pY110	-0.0865753	-0.0143447	0.0428156	0.00466416	-0.0357152	0.0390332	-0.0823343																																							-0.0142554	-0.0163512
109	CLTC	CLTC-pY883	0.0417801	-0.00709375	0.0047318	0.0320503	-0.0513457	-0.0402545	-0.0598878																																							-0.0131223	-0.0160321
110	SKAP2	SKAP2-pY197	0.0391385	-0.0109716	-0.0259738	0.0783073	0.00157799	-0.0240811	-0.0435967																																							-0.0123518	-0.0151442
111	DYRK1B	DYRK1B-pY273	0.0432362	-0.0389529	0.0503927	-0.00618962	0.0638705	-0.0571839	0.032157																																							-0.012299	-0.0149179
112	SDC4	SDC4-pY197	0.00374298	-0.017693	-0.0486993	-0.0781247	-0.0641142	0.0249139	0.0556095																																							-0.0120813	-0.0145991
113	ACTB	ACTB-pY294	0.0288031	-0.0453855	-0.00145527	-0.116984	-0.018572	0.0365271	-0.0287764																																							-0.0116574	-0.0143447
114	YES1	YES1-pY222	0.00409455	-0.0301116	-0.0263094	-0.0624324	0.00126553	-0.0171389	-0.050016																																							-0.0115756	-0.0142263
115	YES1	YES1-pY223	-0.0131223	-0.0206453	0.0503656	-0.0703068	-0.0481125	0.0611539	0.0152099																																							-0.0112603	-0.0138225
116	PHB	PHB1-pY249	-0.00657938	-0.0123319	-0.065677	-0.0538761	-0.0235274	-0.0388719	-0.0493928																																							-0.011058	-0.0131389
117	PIK3R1	PIK3R1-pY452	0.0425655	-0.0250814	-0.0053014	-0.000515832	0.0333965	-0.0168768	0.00917711																																							-0.0103856	-0.0126953
118	TNS3	TNS3-pY780	-0.0692223	-0.183063	-0.0139506	0.0464985	0.0327298	0.039087	-0.0233118																																							-0.0101606	-0.0123319
119	TNK2	TNK2-pY518	0.0347527	0.00817815	0.0772647	-0.0273151	0.0545568	-0.0113981	0.00695737																																							-0.00995245	-0.0120848
120	TNK2	TNK2-pY518	0.0281645	0.00238996	0.0328964	-0.0278913	0.0255555	0.0422566	0.0194683																																							-0.00984099	-0.0117431
121	TSG101	TSG101-pY390	-0.0976399	0.0444984	-0.0602159	-0.0333655	-0.0440862	-0.0183315	0.087278																																							-0.00970781	-0.0115762
122	DAPP1	DAPP1-pY139	0.00604386	0.0320388	-0.0116192	0.0344404	0.0134933	-0.00611891	-0.0117482																																							-0.00961149	-0.0113627
123	DYRK1A	DYRK1A-pY145	0.00255526	-0.0289131	0.0293798	-0.0342596	-0.0215673	-0.0247047	0.0859331																																							-0.00953881	-0.0110737
124	CLTC	CLTC-pY1206	0.012988	-0.0138225	-0.058324	-0.0104982	-0.0395181	0.0936305	-0.0750201																																							-0.00853621	-0.0109716
125	GFPT1	GFPT1-pY553	-0.00636197	-0.010804	0.0427674	-0.0164491	0.00571015	-0.145448	-0.0913246																																							-0.00845284	-0.0108915
126	LMNA	LMNA-pY45	0.0130432	0.00698308	-0.0141875	-0.0312198	-0.0165614	-0.0164646	0.00714059																																							-0.00842563	-0.010804
127	PRPF4B	PRPF4B-pY849	0.0326122	-0.0683047	0.0267233	-0.15034	0.0113569	0.0418623	-0.026499																																							-0.00840808	-0.0106934
128	ACTB	ACTB-pY218	0.0522351	-0.00986618	0.0288686	0.020952	-0.0268269	0.0191387	-0.0441077																																							-0.00831633	-0.01054
129	YES1	YES1-pY222	-0.0101606	-0.0203783	-0.0416897	-0.0644794	-0.025632	-0.110282	-0.139742																																							-0.00782467	-0.0101395
130	ARHGAP42	ARHGAP42-pY792	0.02135	-0.0142263	-0.00554901	-0.0184943	-0.0527224	0.0417204	-0.0483165																																							-0.00725191	-0.00986618
131	ABL1	ABL1-pY257	-0.00404635	-0.00610917	0.00508547	-0.0604119	-0.0291392	-0.00404946	-0.0172029																																							-0.00699517	-0.00958116
132	PIK3R1	PIK3R1-pY452	0.0336906	-0.0254326	-0.0525529	0.0604628	-0.0705082	-0.0310263	-0.0267654																																							-0.00696972	-0.00944876
133	LCK	LCK-pY394	0.00480638	-0.0145991	0.074308	0.0347283	-0.0184235	0.0808902	0.0720324																																							-0.00680236	-0.0088753
134	TYK2	TYK2-pY292	-0.0164813	0.0870527	0.0295498	0.00120811	0.017064	-0.0113546	0.00639559																																							-0.00657938	-0.00861626
135	ERBB2	ERBB2-pY877	-0.0465878	0.0420709	0.0919854	0.0547443	0.0500448	-0.0930851	-0.139023																																							-0.00653196	-0.00824028
136	DDR1	DDR1-pY520	-0.118808	-0.0715611	0.024358	0.00679725	-0.0337812	0.0445143	-0.0628572																																							-0.00636197	-0.00808723
137	ABL1	ABL1-pY393	-0.0120813	-0.0299538	-0.00490883	-0.0338203	-0.0262387	-0.0884381	0.0545284																																							-0.00599592	-0.00796641
138	PKM	PKM-pY83	0.064029	-0.0287451	-0.0414238	0.0758116	-0.0366528	0.0642966	-0.0828222																																							-0.00432748	-0.00781219
139	CTTN	CTTN-pY421	-0.0800751	0.0291833	-0.00317719	-0.0343918	-0.0253569	-0.00817989	0.0326872																																							-0.00404635	-0.00774773
140	NAALADL2	NAALADL2-pY106	-0.0355608	0.146871	0.0192051	0.00992309	-0.00582045	-0.00837371	0.00771013																																							-0.00307357	-0.00709375
141	EPHB3	EPHB3-pY600	-0.15441	-0.0175819	0.0090283	0.00409239	0.0102732	0.0106233	0.0501745																																							-0.00301298	-0.00706842
142	ANXA2P2	ANXA2P2-pY24	-0.0603852	-0.0215286	-0.0473384	-0.0665468	0.100715	-0.0886085	-0.0585318																																							-0.00283566	-0.00702452
143	PTK6	PTK6-pY447	-0.108005	0.0185123	-0.0266705	-0.0536122	-0.127023	0.024515	-0.0479595																																							-0.00222908	-0.00659847
144	LYN	LYN-pY306	0.0158902	-0.0088753	-0.0217808	-0.013397	-0.017741	-0.0706198	0.0875007																																							-0.00129908	-0.00613448
145	ANXA5	ANXA5-pY94	0.0213013	0.0204255	0.0207788	-0.0154039	0.0975736	-0.00654669	-0.010019																																							-0.000352766	-0.00610917
146	ANXA5	ANXA5-pY94	0.000684074	0.00575407	-0.0885365	0.0280158	0.0182177	0.109889	-0.0401234																																							0.000684074	-0.00570068
147	INPP5D	INPP5D-pY865	0.0612071	0.00284326	0.0514848	0.0552333	-0.204253	-0.163281	-0.0107632																																							0.000781218	-0.00551695
148	NCK1	NCK1-pY105	0.0192333	0.0359711	-0.0930887	-0.0713314	-0.115833	0.0648888	0.0663808																																							0.0010178	-0.00465444
149	PIK3R1	PIK3R1-pY467	0.024312	0.00388323	0.0116517	-0.099095	-0.0079259	-0.00292571	0.053744																																							0.00110746	-0.00424295
150	PIK3R1	PIK3R1-pY470	-0.0123518	0.00693974	0.00101324	0.0152379	-0.126793	-0.102758	0.0957371																																							0.00235434	-0.00423287
151	LDHB	LDHB-pY240	0.0537422	-0.00360193	0.00959129	-0.0274918	-0.0162567	0.0150857	0.025603																																							0.00249449	-0.00383159
152	CTNNA1	CTNNA1-pY177	-0.0878206	-0.0271606	0.00686218	-0.0596586	0.00371778	-0.0222356	0.068828																																							0.00255526	-0.00382706
153	PEAK1	PEAK1-pY635	-0.0234056	-0.0305324	0.00191336	-0.10272	-0.0289736	0.194375	-0.0119693																																							0.00374298	-0.00375585
154	CTTN	CTTN-pY334	-0.0921088	0.000808585	0.0685755	-0.0332511	-0.00488398	0.0103807	-0.0293592																																							0.00409455	-0.00360193
155	GOT1	GOT1-pY264	0.0657189	-0.00102368	-0.0248332	0.03659	-0.0151058	0.0477772	0.0774756																																							0.00444976	-0.00354408
156	TMEM106B	TMEM106B-pY50	0.013018	0.0120337	-0.013508	0.0148676	-0.0339183	0.053921	0.0206429																																							0.00480638	-0.00340003
157	TRAP1	TRAP1-pY498	0.0843907	0.0952468	0.05309	-0.0786991	0.140273	0.069436	-0.0557319																																							0.00552277	-0.00331231
158	CDKL5	CDKL5-pY171	-0.0179435	0.0918902	-0.00187343	0.0105985	-0.00769449	-0.0053645	0.00408859																																							0.00604386	-0.00320838
159	DDR1	DDR1-pY792	-0.0607539	-0.0924084	0.0543268	0.0268931	-0.000590088	-0.0476358	0.0178645																																							0.00632463	-0.00301484
160	DDR1	DDR1-pY792-pY796	-0.032799	-0.110264	-0.0219142	0.0592473	0.0805356	0.00750426	0.0442																																							0.00676612	-0.00300504
161	DDR1	DDR1-pY796-pY797	-0.102165	-0.0790408	0.0111629	-0.00138131	0.0169918	0.0130612	0.0180733																																							0.0078117	-0.00291929
162	DDR2	DDR2-pY736	-0.00283566	-0.0302306	0.024489	0.144873	-0.024122	0.00336303	0.0165916																																							0.00815134	-0.0024516
163	DDR2	DDR2-pY740	-0.00840808	-0.0311004	0.0381909	0.158178	-0.0160078	0.00837303	0.00598545																																							0.00872738	-0.00236569
164	PLCG1	PLCG1-pY783	-0.0262743	0.117768	0.0227766	0.00609804	0.00421887	-0.00954929	0.00695527																																							0.0104378	-0.00233068
165	VCL	VCL-pY692	0.0309393	-0.00423287	-0.0366527	-0.0167234	0.0677903	0.0392024	-0.0512372																																							0.0105526	-0.00205222
166	GPRC5C	GPRC5C-pY438	-0.0775856	0.0129209	0.0186808	-0.070272	0.0719956	-0.0629372	0.163683																																							0.0107501	-0.0018657
167	INPPL1	INPPL1-pY986	-0.11965	-0.0442411	-0.0742945	0.0395477	-0.0700276	0.0436552	-0.015619																																							0.0110958	-0.00185488
168	DLG1	DLG1-pY399	0.0115285	-0.0188464	0.0122531	0.0120746	5.5865e-05	-0.0470381	0.015266																																							0.0115285	-0.00181071
169	CASKIN2	CASKIN2-pY253	0.00676612	0.0639823	-0.0120573	-0.0158903	0.0653036	0.010596	-0.219498																																							0.0121738	-0.00102368
170	MUC1	MUC1-pY1191	-0.0359857	0.147803	0.0673013	-0.00364456	0.0299652	-0.0173977	0.0115382																																							0.0123422	-0.000765618
171	WDR18	WDR18-pY61	0.0228203	-0.0264092	0.00861752	-0.0571708	0.0246726	0.00840584	-0.107609																																							0.0126002	-0.000688379
172	ALDOA	ALDOA-pY3	0.026779	0.00397052	0.0325668	-0.0831809	-0.0933051	0.00285763	-0.0088274																																							0.012988	-0.000524685
173	MAPK11	MAPK11-pY182	0.0804494	0.176112	-0.0124427	-0.0160444	0.0110135	-0.0315298	-0.0635978																																							0.0130067	-0.000508321
174	ANXA1	ANXA1-pY21	-0.0202424	0.0993944	-0.0389693	0.0218572	-0.0373763	0.00173802	0.001429																																							0.013018	-0.000403019
175	TMED7	TMED7-pY50	-0.0958347	-0.0196952	0.0140868	-0.024528	-0.0217338	0.00952333	-6.8546e-05																																							0.0130432	3.73209e-05
176	CTNND1	CTNND1-pY257	-0.0205251	0.100461	-0.0609546	0.0282034	-0.0541122	0.00588884	-0.000267652																																							0.0131744	0.000162074
177	KIT	KIT-pY703	-0.123777	-0.00181071	0.0758072	-0.00608	0.0781524	-0.00957176	0.0618473																																							0.0135689	0.000268877
178	KIT	KIT-pY703	-0.117143	-0.026886	0.00854621	0.016088	0.0138673	0.014997	0.0242429																																							0.0143742	0.000808585
179	EPS15L1	EPS15L1-pY74	0.0251229	-0.0242415	0.0323775	0.0334404	-0.0112775	-0.0444912	0.032918																																							0.0154895	0.00115575
180	ACP1	ACP1-pY132	0.0135689	-0.0563171	-0.0297054	-0.0365783	0.105255	0.0105653	-0.0107732																																							0.0157328	0.00160736
181	FRK	FRK-pY132	-0.106221	0.0349435	0.0179115	-0.0247383	0.00796397	-0.0117374	0.0572754																																							0.015838	0.00172217
182	ACTR2	ACTR2-pY325	0.0831811	-0.0211673	0.0187696	-0.0382383	0.0527565	-0.0144059	0.0053642																																							0.0158902	0.00190441
183	SIRPA	SIRPA-pY496	-0.0251664	0.113972	0.0623159	-0.00549638	0.0347922	-0.0170468	0.00993975																																							0.0164058	0.00235808
184	EPHA2	EPHA2-pY575	-0.0711604	-0.00465444	0.0285058	-0.0364083	-0.0285718	0.0733866	0.034536																																							0.0181052	0.00238996
185	CAP1	CAP1-pY354	0.0532705	-0.00706842	0.0606879	-0.144873	0.040575	0.0134168	-0.00400172																																							0.0182483	0.00277213
186	SPTAN1	SPTAN1-pY1073	0.0130067	-0.0617474	0.0258885	0.0253234	-0.0047364	0.051176	0.025411																																							0.0182863	0.00277869
187	LDHA	LDHA-pY239	0.0620618	-0.0336722	0.00318655	-0.0281591	0.0200569	0.0804426	-0.0190199																																							0.0187751	0.00284326
188	DLG3	DLG3-pY673	-0.0265463	0.119321	-0.0620786	0.0303441	-0.0597264	0.00642691	0.00031546																																							0.0188349	0.00292963
189	BRK1	BRK1-pY63	0.0376449	-0.0219606	-0.00737786	0.0531962	0.0192146	-0.00181105	0.0388376																																							0.0189136	0.00371348
190	BCAR1	BCAR1-pY387	-0.00222908	0.00277869	0.0657864	0.162372	-0.0625095	0.032282	-0.152761																																							0.0192333	0.00388323
191	PRKCD	PRKCD-pS304-pY313	0.0126002	0.0389499	-0.182888	0.12864	-0.0206182	-0.0433243	0.0125062																																							0.0192839	0.00397052
192	PRKCD	PRKCD-pS307-pY313	0.0105526	0.0553911	-0.133646	0.106436	-0.0290337	0.0423631	-0.00494766																																							0.0200448	0.00466992
193	PRKCD	PRKCD-pY313	0.0206574	0.0421298	-0.0995481	0.137859	-0.0159648	0.00861867	-0.00532316																																							0.0206574	0.00474844
194	CLDN4	CLDN4-pY208	-0.0182564	0.0926235	0.0279113	0.00221144	0.0144272	-0.0109501	0.00646475																																							0.0213013	0.00476086
195	PRKCD	PRKCD-pY313	0.015838	0.0455439	-0.0767445	0.0871067	-0.0460644	0.0542996	-0.0306149																																							0.02135	0.0050934
196	MPZL1	MPZL1-pS260-pY263	-0.0813104	0.0447882	-0.0418931	-0.013317	0.0142343	-0.0298579	0.117501																																							0.0214863	0.00552709
197	MPZL1	MPZL1-pY263	-0.1425	-0.0510724	0.0182722	0.0032692	0.0033245	0.0212671	0.0146344																																							0.0224481	0.00563766
198	MPZL1	MPZL1-pY263	-0.107781	-0.0457168	-0.0209002	0.0082725	-0.00125414	0.0114474	0.0358683																																							0.0227157	0.00575407
199	VCL	VCL-pY822	0.000781218	-0.0537515	-0.039292	-0.0108943	0.0526278	-0.0218487	0.00223317																																							0.022738	0.00586904
200	UMPS	UMPS-pY37	0.0579078	0.00466992	0.0184064	-0.00282931	0.0449906	-0.0396628	-0.0925201																																							0.0228203	0.00596536
201	PSMA2	PSMA2-pY57	0.0307365	0.0348224	-0.0210727	-0.113991	0.0209323	0.112665	-0.081597																																							0.0229934	0.0062836
202	HSP90AB1	HSP90AB1-pY484	0.0909142	0.000268877	0.0109164	0.0157976	0.0382899	0.0561055	-0.0758014																																							0.0230008	0.00690051
203	CILK1	CILK1-pT157-pY159	-0.0856387	-0.0110737	-0.0767774	-0.0540883	-0.000509671	-0.100584	0.00260877																																							0.0232868	0.00693974
204	LYN	LYN-pY194	-0.0115756	0.0197022	-0.00726834	-0.0146864	-0.0390791	-0.0106825	0.038618																																							0.0238385	0.00698308
205	ANXA4	ANXA4-pY296	0.0266351	-0.0106934	-0.040009	0.0365113	0.0107172	-0.0221319	0.000522844																																							0.0240383	0.00707436
206	ANXA6	ANXA6-pY302	0.0865903	-0.0108915	0.00407836	0.0836677	0.0747583	0.0110642	-0.0782454																																							0.024312	0.00784676
207	ANXA2P2	ANXA2P2-pY316	-0.00845284	-0.00340003	-0.048988	0.00559096	-0.0938044	0.0821927	0.00977098																																							0.0248292	0.00809541
208	PTK2	PTK2-pY925	-0.0167129	0.00115575	0.00615243	0.0674182	0.0186383	-0.00522192	0.00581438																																							0.0251229	0.00817815
209	CDCP1	CDCP1-pY806	-0.0831705	0.0444993	0.0650945	0.0806708	0.0865922	0.0196185	0.00149589																																							0.0251997	0.00903435
210	TRIM29	TRIM29-pY106	-0.0381328	-0.120683	-0.00509156	-0.0102464	-0.00907595	0.0193808	-0.032164																																							0.025707	0.00952487
211	EPHB4	EPHB4-pY987	-0.0213846	0.103012	-0.0439489	0.0236206	-0.0420211	0.00273666	0.00116495																																							0.0266351	0.010052
212	EZR	EZR-pY424	-0.0271287	0.121116	-0.0585991	0.0295294	-0.0575746	0.005804	0.000653922																																							0.026779	0.0102212
213	IRS4	IRS4-pY828	-0.0475674	0.184348	0.0328387	0.00967119	-0.00509286	-0.0102869	0.0101208																																							0.0274698	0.0104938
214	AFAP1L2	AFAP1L2-pY54	0.00444976	-0.00354408	0.0182594	0.0343111	-0.0347334	0.00525148	0.0643031																																							0.0276099	0.0105533
215	PKP4	PKP4-pY1168	-0.119018	-0.0264615	-0.00259663	0.0801174	-0.0242185	0.0631187	-0.0714906																																							0.0276711	0.0107901
216	EEF1A2	EEF1A2-pY29	0.0365257	-0.00300504	-0.00286184	-0.145246	0.0207846	0.101682	0.0832378																																							0.0281645	0.0108007
217	ANXA2P2	ANXA2P2-pY238	-0.0406608	-0.0423762	0.0496804	-0.0743678	0.127999	-0.0232715	-0.0367363																																							0.0288031	0.0113737
218	ANXA2P2	ANXA2P2-pY238	-0.0354232	-0.0540796	-0.0434442	-0.00295614	0.0260241	0.0921277	-0.00174224																																							0.0294758	0.0116383
219	MAPK9	MAPK9-pY185	0.00872738	-0.00702452	0.013255	-0.0645831	-0.0089148	-0.0507503	-0.0623155																																							0.0299631	0.0120337
220	MAPK10	MAPK10-pY223	0.00815134	-0.0151442	-0.0671513	-0.0617449	-0.137834	0.00837307	-0.0345876																																							0.0302942	0.0129209
221	PKM	PKM-pY105	0.0894921	-0.0284964	-0.0214288	-0.0542185	-0.0141979	-0.0296954	0.0889966																																							0.0307365	0.0141214
222	VDAC1	VDAC1-pY195	0.0294758	0.00172217	0.0150248	0.0514821	-0.0520783	-0.0412677	-0.0467734																																							0.0308527	0.0142865
223	PRMT1	PRMT1-pY309	0.058207	-0.000688379	0.0371948	0.0730425	0.10629	-0.022887	-0.0419178																																							0.0309393	0.0143307
224	NEDD9	NEDD9-pY166	0.0499828	-0.0164988	0.0374709	-0.0237958	0.0168257	0.0983469	0.0283809																																							0.0311674	0.0150502
225	PRKCD	PRKCD-pY334	-0.026133	0.117683	-0.0204136	0.0183544	-0.0281068	-0.0014328	0.0035445																																							0.0313968	0.0156954
226	FLNA	FLNA-pY2198	-0.0765602	0.00952487	-0.02279	0.0315708	0.00299219	0.0106538	0.0251517																																							0.0316653	0.0165456
227	DBI	DBI-pY29	0.0229934	0.0062836	-0.0544376	0.104692	0.0695943	-0.0579461	-0.0291226																																							0.0326122	0.01656
228	CRKL	CRKL-pY132	0.0459518	-0.00570068	-0.0647173	-0.0179503	-0.0589279	0.0865773	-0.00076873																																							0.0332353	0.0185123
229	KIRREL1	KIRREL1-pY721	-0.0187957	-0.0335204	0.00255284	0.0543796	0.00565794	0.037685	-0.0153859																																							0.0334734	0.0197022
230	SPTBN1	SPTBN1-pY1805	0.00235434	0.00707436	-0.0662136	0.0192798	0.0763186	-0.00744069	-0.14905																																							0.0335128	0.0200438
231	CXADR	CXADR-pY318	-0.019792	0.0972092	0.0547218	-0.00495895	0.0333465	-0.0159099	0.00874346																																							0.0336906	0.0203678
232	EFNB1	EFNB1-pY317	-0.0963972	-0.0356528	0.0823594	-0.020155	0.0773077	-0.0102561	0.0425753																																							0.0339746	0.0204255
233	HIPK3	HIPK3-pY359	0.0154895	-0.0559908	0.0315138	-0.0149619	0.00880839	0.0135994	0.0455147																																							0.0342603	0.020813
234	EPHB3	EPHB3-pY924	-0.117621	-0.0237755	0.012762	0.0145688	0.0227996	0.0108652	0.0337831																																							0.0347527	0.0241094
235	DDB1	DDB1-pY718	0.044114	-0.0120848	0.0288918	0.0150326	0.0193575	-0.000598889	0.073975																																							0.0348013	0.0257954
236	RAB8A	RAB8A-pY5	-0.011058	0.000162074	0.0245516	0.00505535	0.0596731	0.00319635	0.0432727																																							0.0348235	0.0272122
237	DDB1	DDB1-pY193	0.0845879	-0.0126953	0.00930131	0.0208913	0.129723	0.00160553	0.0152592																																							0.0355215	0.0276676
238	EPHA2	EPHA2-pY588	-0.133732	-0.00808723	0.10096	-0.00809239	0.0512127	0.0111146	0.000559044																																							0.0357106	0.0287268
239	EPHA2	EPHA2-pY588-pY594	-0.00984099	-0.00424295	0.0234386	-0.0760785	0.048839	-0.0154884	-0.107174																																							0.0358047	0.0291833
240	EPHA2	EPHA2-pY594	-0.14889	-0.0173575	0.0879385	0.00231974	0.041434	0.0193618	-0.00255126																																							0.0365257	0.0295737
241	EPHA3	EPHA3-pY596	-0.100641	-0.0163512	0.0263111	-0.0100002	0.0428844	-0.00926781	0.0616681																																							0.0367639	0.0298361
242	MAPK1	MAPK1-pT185-pY187	0.0110958	-0.0024516	-0.291197	0.0591461	0.0123276	-0.0286301	0.0316486																																							0.0376449	0.0308498
243	MAPK1	MAPK1-pY187	0.0224481	-0.0115762	0.0305786	0.0969629	-0.0731146	-0.0724517	0.0461767																																							0.0378869	0.0314358
244	AFAP1L2	AFAP1L2-pY413	0.0010178	0.00235808	-0.046483	0.0106139	0.0506891	0.0473816	-0.03694																																							0.0381635	0.0320388
245	MX1	MX1-pY196	0.0846116	-0.0247551	-0.00492134	-0.00791147	-0.0984983	-0.0205434	-0.00154614																																							0.0391385	0.0348224
246	PDLIM4	PDLIM4-pY191	0.0131744	-0.0131389	0.0902317	-0.00400911	-0.139745	0.137483	0.0254577																																							0.0395522	0.0349435
247	GAB1	GAB1-pY659	-0.00599592	0.01656	0.0104258	0.0574088	0.0512208	0.0412461	0.109686																																							0.0399211	0.034964
248	PIK3AP1	PIK3AP1-pY694	0.143356	-0.0212072	0.0332971	0.0401482	-0.0968144	-0.087633	0.0657997																																							0.0400914	0.0356767
249	CALM1	CALM1-pY100	0.0357106	-0.01054	-0.046244	0.04946	0.00804038	0.00702013	0.0390266																																							0.0408366	0.0359711
250	HBA1	HBA1-pY25	0.00110746	0.053041	-0.0728855	-0.0770583	0.00960474	-0.00638501	-0.134264																																							0.0417801	0.0360696
251	PXN	PXN-pY118	-0.0919993	-0.228676	-0.0154584	0.0641406	0.0354934	0.0552833	-0.0378597																																							0.0418733	0.0365411
252	FLNA	FLNA-pY2379	0.022738	-0.026648	0.0233716	0.0889186	-0.0377271	-0.0812849	-0.0333042																																							0.0420408	0.0367942
253	FLNA	FLNA-pY2388	-0.00432748	-0.00382706	-0.048923	-0.00347585	0.0486149	0.00104066	-0.0728994																																							0.0423132	0.0389499
254	LYN	LYN-pY397	-0.00725191	0.0360696	0.0293243	-0.0719846	0.0227366	0.0255092	0.0823208																																							0.0425655	0.0392472
255	EPHA4	EPHA4-pY779	-0.0250829	-0.0336511	0.0198781	0.00681841	-0.0345684	0.000932157	-0.0426459																																							0.0432362	0.0402641
256	EPHA2	EPHA2-pY772	-0.0256977	0.0108007	0.0557757	-0.0137673	0.00641831	-0.117619	-0.0979713																																							0.044114	0.0420709
257	EPHA2	EPHA2-pY772	-0.137668	-0.00331231	-0.0895981	0.0510207	-0.0883374	0.047525	-0.0112915																																							0.0452444	0.0421298
258	HSPE1	HSPE1-pY76	-0.00653196	0.0156954	-0.136278	-0.0214762	0.106368	0.0964041	-0.00990019																																							0.0459518	0.0444984
259	PEAK1	PEAK1-pY635	0.00632463	-0.0212037	0.0626599	-0.0904944	-0.0340034	-0.0241036	-0.0415023																																							0.0466088	0.0444993
260	VASP	VASP-pY39	0.0367639	0.00586904	-0.00031509	-0.137572	-0.0858841	0.0614725	-0.0106039																																							0.0468507	0.0447882
261	G6PD	G6PD-pY401	0.0493399	-0.0218738	0.00962244	0.0724402	0.101702	-0.0135222	-0.0710253																																							0.048167	0.0455439
262	MX1	MX1-pY129	0.13117	-0.0200781	0.038837	0.0116569	-0.0871703	0.127254	0.156651																																							0.0493399	0.053041
263	PTPRA	PTPRA-pY798	-0.0116574	0.0113737	-0.0419646	0.00574624	-0.00734429	-0.0445557	0.0374773																																							0.0499828	0.0553911
264	CLDN3	CLDN3-pY198	-0.119142	0.0314358	-0.0211415	-0.0531494	0.00175432	-0.0348112	0.126358																																							0.0522351	0.0639823
265	LCP1	LCP1-pY598	0.0970656	-0.0260244	-0.0260801	0.0602606	0.158738	0.0031039	0.00673568																																							0.0532705	0.0811
266	MPP5	PALS1-pY243	-0.0934769	0.0402641	-0.0281696	-0.0238351	-0.0547444	0.00207312	0.0230106																																							0.0533962	0.0811672
267	DSC2	DSC2-pY839	-0.106481	-0.00781219	0.0786546	0.051983	0.108764	0.0080821	0.0358969																																							0.0537422	0.0870527
268	DYRK2	DYRK2-pY382	0.0276711	-0.0183336	0.0299833	-0.0519569	-0.0683845	-0.0508487	0.0902072																																							0.0543244	0.0918902
269	ABL2	ABL2-pY231	-0.00782467	-0.00613448	0.0335074	-0.0117886	0.0808895	-0.0498822	-0.0521095																																							0.0570239	0.0926235
270	LCP1	LCP1-pY276	0.0879194	-0.0383837	-0.121102	0.00562085	-0.0157931	-0.0136834	0.0145911																																							0.0579078	0.0952434
271	ITGB1	ITGB1-pY783	-0.00307357	-0.00205222	-0.011642	-0.0384372	-0.0238794	0.00274593	-0.0114899																																							0.058207	0.0952468
272	YES1	YES1-pY446	0.0107501	-0.0291632	-0.0373722	-0.0449662	0.0384423	0.0171999	-0.0179222																																							0.0606581	0.0972092
273	EPHA6	EPHA6-pY850	-0.0191498	-0.0357204	0.0163298	-0.0370427	-0.0311021	-0.0407072	0.0277082																																							0.0612071	0.0993944
274	VDAC1	VDAC1-pY67	0.0334734	0.0116383	0.084306	-0.0523919	-0.0233151	-0.0856474	0.00996202																																							0.0620618	0.0996358
275	SERINC5	SERINC5-pY345	-0.132744	0.0165456	0.0170806	0.0022705	-0.0494883	0.0331843	-0.0368713																																							0.064029	0.100461
276	PI4KA	PI4KA-pY1154	0.0182483	0.0298361	0.0243097	-0.00799967	-0.122106	-0.0251363	0.0228815																																							0.0651052	0.102987
277	TNK2	TNK2-pY827	0.0200448	0.00596536	0.10269	-0.00973336	0.0480473	-0.0815561	-0.0442937																																							0.0652546	0.103012
278	STAT3	STAT3-pY705	0.0657819	-0.0632592	0.021656	0.0591843	0.00460881	-0.04571	-0.0021219																																							0.0657189	0.104373
279	HSP90AA1	HSP90AA1-pY284	-0.0221162	-0.00185488	0.00256132	0.020141	0.056829	0.0642178	0.00187239																																							0.0657819	0.10629
280	PTK2B	PTK2B-pY579	0.0466088	0.0276676	0.100547	0.0789093	0.0174753	0.196997	0.0591153																																							0.0677158	0.106321
281	PTK2B	PTK2B-pY580	0.0308527	0.00784676	0.116868	0.085244	0.0706935	0.144964	0.105153																																							0.0692161	0.113842
282	PTK2B	PTK2B-pY579	0.0399211	0.0200438	0.0154916	0.160517	-0.0595077	0.222734	-0.0272621																																							0.0723745	0.113972
283	PTK2B	PTK2B-pY580	0.0543244	0.0141214	0.117667	0.194987	-0.0117738	0.229345	0.0125272																																							0.0752586	0.114359
284	HNRNPF	HNRNPF-pY82	0.0240383	-0.0579265	0.0091739	0.0321964	0.0933273	-0.0168294	0.0745659																																							0.0804494	0.117683
285	MYH9	MYH9-pY1805	0.0378869	-0.00236569	0.00886862	0.0426752	0.0872734	-0.0264787	-0.042004																																							0.0831811	0.117768
286	YWHAE	YWHAE-pY131	0.00552277	-0.0213725	0.00815133	0.0148239	-0.00825696	0.015369	0.0129582																																							0.0843907	0.118289
287	YWHAZ	YWHAZ-pY128	-0.0262476	-0.000508321	-0.0116233	0.0551814	0.107444	-0.113674	0.0140695																																							0.0845879	0.119321
288	YWHAG	YWHAG-pY133	0.0606581	0.0811	-0.035484	-0.0123774	0.00685929	0.0259902	-0.028811																																							0.0846116	0.121116
289	DCTN3	DCTN3-pY72	-0.079467	-0.00383159	-0.0429171	0.0192929	-0.0444098	0.0222301	-0.0058572																																							0.0865903	0.123438
290	PTK2	PTK2-pY570	-0.029706	0.0272122	0.0511914	-0.0309508	0.018214	-0.0784071	0.0446784																																							0.0879194	0.12516
291	PTK2	PTK2-pY576	-0.0234366	-0.0375278	0.0722693	-0.0177713	0.0346441	-0.0220209	0.00396652																																							0.0892913	0.13291
292	PTK2	PTK2-pY577	-0.0223072	-0.0180123	0.0687772	0.0706279	0.0284945	-0.0949295	-0.0820999																																							0.0894921	0.139469
293	PTPRJ	PTPRJ-pY1071	0.0316653	-0.00375585	-0.00722573	0.066025	0.0927605	-0.0229688	-0.0898883																																							0.0909142	0.146871
294	PEAK1	PEAK1-pY531	-0.0653567	-0.0274239	0.00551542	0.0343872	-0.063894	0.057488	-0.117172																																							0.091152	0.147803
295	GLG1	GLG1-pY383	-0.0162987	-0.0167939	0.0277743	-0.0280061	-0.00290788	0.02627	-0.0117114																																							0.0970656	0.15769
296	MEMO1	MEMO1-pY210	0.0104378	0.0241094	-0.0361214	-0.0111073	-0.00276062	-0.0550232	0.0839																																							0.107364	0.166377
297	DSC3	DSC3-pY818	-0.133553	0.00371348	0.0144477	-0.0338276	-0.0222843	0.0028142	0.0322307																																							0.109519	0.176112
298	PTPRC	PTPRC-pY683	0.048167	-0.017656	0.0455092	0.0550278	-0.0278212	-0.00934698	-0.082037																																							0.114485	0.176977
299	CAV1	CAV1-pY14	-0.00995245	0.00474844	0.0362956	0.0559529	-0.00103341	0.0498006	-0.0326156																																							0.125487	0.183232
300	TEC	TEC-pY519	0.0274698	0.00292963	0.0665522	0.0900442	-0.0845752	0.0634723	0.0528629																																							0.13117	0.184348
301	FLT1	FLT1-pY1213	0.0157328	0.00160736	0.00174282	0.0498474	0.0919899	-0.0291875	0.0422832																																							0.140307	0.188386
302	MUC1	MUC1-pY1229	-0.0487957	0.188386	0.00953738	0.016678	-0.0235662	-0.00583723	0.00842611																																							0.143356	0.196541
303	GMDS	GMDS-pY324	0.0078117	-0.00944876	0.0412429	-0.0087972	-0.0586937	-0.0843969	0.0625906

## Sheet: 5.Barcodes and treatments
	Patient-specific Barcode	Active processes	Central targets	Examples of FDA approved targeted drug combination
PDX6 1	[-1,1]	1 (negative); 2 (positive)	"EGFR" ; "MUC1"	"Erlotinib" ; "GO-203"*	*GO-203 is the only inhibitor for MUC1 in Phase II clinical trial.
PDX6 2	[-1,1]	1 (negative); 2 (positive)	"EGFR" ; "MUC1"	"Erlotinib" ; "GO-203"*
PDX304 1	[1,0]	1 (positive)	"SLAMF7"	"Elotuzumab"
PDX304 2	[1,0]	1 (positive)	"SLAMF7"	"Elotuzumab"
PDX304 3	[1,0]	1 (positive)	"SLAMF7"	"Elotuzumab"
PDX11 1	[-1,-1]	1 (negative); 2 (negative)	"EGFR" ; "IGF1R"	"Erlotinib" ; "AG-1024"
PDX11 2	[-1,-1]	1 (negative); 2 (negative)	"EGFR" ; "IGF1R"	"Erlotinib" ; "AG-1024"
PDX11 3	[-1,-1]	1 (negative); 2 (negative)	"EGFR" ; "IGF1R"	"Erlotinib" ; "AG-1024"
