# Supplementary material for: Patient-specific signaling signatures predict optimal therapeutic combinations for triple negative breast cancer
Source: Mol Cancer. 2024 Jan 16;23:17. doi: 10.1186/s12943-023-01921-9 (PMC10790458; doi:10.1186/s12943-023-01921-9)
Supplement: Supplementary file 3 — Additional file 3. Tables S1-S8. [file 12943_2023_1921_MOESM3_ESM.zip › Table S4 (Mayo dataset subset a).xlsx]

## Sheet: 1.Raw Data
*Raw data of 8 TNBC patient-derived xenografts (PDX1, PDX3, PDX4, PDX50, PDX5, PDX6, PDX7 and PDX8) collected in Mayo Clinic.
Gene index	Gene name+Phosphorylation Sites	MC-BR-BTY-0001 (PDX1)	MC-BR-BTY-0004 (PDX3)	MC-BR-BTY-0035 (PDX4)	MC-BR-BTY-0025 (PDX50)	MC-BR-BTY-0024 (PDX5)	MC-BR-BTY-0013 (PDX6)	MC-BR-BTY-0002 (PDX7)	MC-BR-BTY-0009 (PDX8)
1	ENO1_Y44 ENO2_Y44 ENO3_Y44	0.745287	0.968906	1.09256	1.47571	1.22303	0.888084	0.518837	1.11844
2	SLC25A5_Y191	0.564522	0.458083	0.643576	0.941705	3.46855	0.426565	0.543531	0.834657
3	SLC25A5_Y195	0.528232	0.502668	0.732973	1.15709	3.211	0.38316	0.521465	0.874403
4	PKP3_Y176	0.360443	0.495952	0.704002	0.588653	4.77487	0.156487	0.288989	0.531938
5	TLN1_Y70	1.10755	1.60976	0.557211	0.671441	1.56857	0.234168	0.920258	1.18344
6	MYH9_Y754	1.26681	0.420158	1.45297	1.47944	0.663991	0.699378	0.938721	1.22953
7	ARHGAP12_S240_Y243	0.643683	0.621103	1.30703	0.686314	2.43474	0.451322	0.494951	1.36085
8	ARHGAP12_T231_S240_Y243	0.451431	0.310121	1.09777	0.472744	3.83384	0.278404	0.302945	1.25274
9	TTYH2_Y517	0.554426	2.85272	0.923063	0.546389	1.20598	0.388261	0.70923	0.819931
10	HIPK1_Y352 HIPK2_Y361	1.09254	1.16229	0.797562	0.60002	1.63222	0.488421	1.1526	1.00686
11	SHC4_Y424	1.07791	0.744431	0.824793	0.685816	3.0166	0.272394	0.702168	0.617492
12	PFN1_Y129	1.22317	0.687031	1.16726	1.41537	0.981234	0.840291	0.882087	0.859308
13	GAB1_Y406	0.479378	0.260059	0.562326	0.506195	4.70515	0.0727072	0.217612	1.05068
14	FAM20B_Y138	1.39806	1.38859	0.876779	1.07515	0.631558	0.394724	1.04098	1.15309
15	FLNB_Y904	1.12737	0.816599	1.48904	1.72345	0.879013	0.322937	0.883272	0.921332
16	PIK3R1_Y580	1.29098	0.855822	0.723806	0.863486	1.08581	0.862542	0.931898	1.29359
17	KRT81_Y219 KRT83_Y224 KRT85_Y236 KRT86_Y219 KRT87P_Y51	1.10469	0.869277	0.550141	1.18896	2.12472	0.436328	0.798857	0.777085
18	BCAR1_Y327	0.304386	0.232917	1.02676	0.679021	3.71149	0.347558	0.251121	1.44675
19	PARD3_Y489	0.627201	0.736499	0.845777	0.609562	2.23401	0.265387	0.537334	2.09282
20	RPS10_Y82	0.751015	0.883525	1.36745	1.25338	1.56993	0.395793	0.687506	1.21389
21	KRT19_Y130	0.955012	0.650688	1.4869	1.63165	1.34734	0.53164	0.654879	0.904188
22	IRS4_Y921	0.387904	1.11573	0.580763	0.844578	3.26229	0.217523	0.320432	1.13103
23	IRS4_oxM924_Y921	0.169203	1.07906	0.155086	1.39748	3.34799	0.0914259	0.134697	1.34341
24	IRS4_Y921	0.140235	1.19399	0.103335	0.919441	4.00308	0.0738768	0.118812	1.14834
25	PRAG1_Y413	0.827807	0.189073	0.243077	0.236605	2.72882	3.06954	0.349795	0.355282
26	ANKS1A_Y455	0.385671	0.308211	0.734847	0.712937	4.493	0.136256	0.343803	0.796892
27	RAB9A_Y107	0.965847	2.67403	0.832875	0.599979	0.563178	0.260174	0.944141	1.10407
28	EEF1A1P5_Y141 EEF1A1_Y141 EEF1A2_Y141	1.09307	1.13309	1.09937	0.914064	1.16518	0.32725	1.06083	1.24028
29	IST1_Y43	0.95649	0.954825	1.38868	0.964971	1.07179	0.600393	0.907975	1.28444
30	SHC1_Y427	0.867219	0.426414	1.40609	0.423566	3.05574	0.0443043	0.582921	1.32911
31	PGK1_Y196	0.898455	0.930335	0.993891	1.05601	1.45154	0.48144	0.798244	1.38806
32	DDR1_Y484	0.847621	4.15633	1.58895	0.463645	0.5628	0.00230949	0.427048	0.14761
33	PARD3_Y1080	0.250204	0.211829	0.702206	0.351182	5.17067	0.125463	0.243737	0.845441
34	ADAM9_Y769	0.64941	1.33845	1.76465	1.35445	1.61947	0.192267	0.326269	0.755034
35	PIK3R2_Y464	1.78035	0.455168	1.05363	0.69333	0.691317	0.280044	2.27547	0.78856
36	PIK3R1_Y467 PIK3R3_Y199	0.796993	1.04323	1.15575	1.05484	1.27955	1.09642	0.63692	0.988207
37	AFDN_Y1230	0.207598	0.188112	0.916721	0.213448	5.47475	0.20725	0.198342	0.593777
38	SND1_Y109	0.578193	2.13584	0.617649	1.02257	0.96003	0.39156	0.470118	1.6966
39	PIN4_Y122	0.781056	0.800744	1.51244	0.958049	0.956445	0.485985	0.695315	1.80997
40	EPHB3_Y792	0.245244	3.25193	0.317144	0.712233	2.74131	0.0577313	0.190225	0.256573
41	FGR_Y180 FYN_Y185 YES1_Y194	0.66188	1.94591	0.945031	0.850968	1.16284	0.418847	0.870243	1.12596
42	GSK3A_Y279 GSK3B_Y216	1.15934	1.37701	0.644831	0.441494	1.73116	0.315649	1.21069	1.00145
43	DSP_Y172	0.600802	0.484812	1.00929	1.009	2.24652	0.258933	0.500004	1.89064
44	MAPK7_Y221	1.39336	0.781349	0.729425	0.659621	2.49161	0.451656	0.877282	0.615693
45	CDCP1_Y707	0.516798	0.224795	1.25111	1.03387	3.03488	0.162328	0.423582	1.43634
46	TNS2_Y483	2.12156	1.72998	0.473921	0.590505	0.942347	0.14004	1.23942	0.586863
47	EGFR_Y1172	0.491301	0.269692	1.95073	0.612865	2.67342	0.15034	0.431288	1.73727
48	SRSF9_Y214	0.84737	1.16323	1.25765	1.00001	1.41078	0.534629	0.878749	0.993462
49	EGFR_Y1197	0.294509	0.0712122	1.93926	0.139855	3.75776	0.0126678	0.37423	1.72359
50	MAPK13_oxM179_Y182	0.805376	1.55837	1.98873	1.53635	0.809205	0.373478	0.494832	0.763235
51	MAPK13_Y182	0.864778	1.37744	1.14304	1.27	1.40622	0.54365	0.595512	0.847031
52	FRK_Y46	1.08607	0.875276	1.41422	1.31006	1.47118	0.455363	0.714357	0.811537
53	BCAR1_Y249	0.721194	0.706802	1.42929	1.51516	1.56004	0.534952	0.606059	1.0696
54	MAPK14_oxM179_T180_Y182	0.905586	0.744295	2.12306	1.9593	0.631412	0.508908	0.643595	0.858198
55	MAPK14_oxM179_Y182	1.1673	1.27713	1.61745	1.47497	0.691756	0.700591	0.613789	0.662839
56	MAPK14_T180_Y182	0.979918	0.968374	1.64467	1.81271	0.732654	0.485988	0.8282	0.762371
57	MAPK14_Y182	1.54702	1.41656	1.13689	1.16363	0.733481	0.854906	0.571857	0.621289
58	C11orf52_Y103	0.952563	0.751167	1.21267	1.71889	1.17669	0.504285	0.79966	0.954959
59	MAPK3_T202_Y204	0.857814	0.550911	0.611704	1.64479	2.38855	0.298985	0.4167	1.10112
60	MAPK3_Y204	0.70522	0.344624	0.832224	1.44662	2.61933	0.371316	0.39807	1.22667
61	CDK1_T14_Y15 CDK2_T14_Y15 CDK3_T14_Y15	0.690453	1.40445	1.20188	0.511585	2.51069	0.395942	0.676499	0.675798
62	CDK1_Y15 CDK2_Y15 CDK3_Y15	0.60818	1.3521	0.35815	0.0659142	3.92508	0.518692	0.48614	0.471798
63	NAXD_Y85	1.03047	0.553746	1.67259	0.724359	0.622491	0.414493	0.87455	2.3315
64	RPLP0P6_Y24 RPLP0_Y24	0.835453	1.01094	0.559235	1.85919	1.23681	0.464935	0.69285	1.19367
65	PTPN11_Y62	1.25615	0.725386	1.40847	0.789947	1.24107	0.187582	1.21908	1.30847
66	EPB41L1_Y343	0.363715	0.501112	1.34057	1.18372	2.29146	0.207751	0.266704	1.95849
67	SKAP2_Y197	1.49353	0.687479	1.20888	1.3638	0.797407	0.756609	0.855736	0.906192
68	DYRK1A_Y321 DYRK1B_Y273	0.985005	1.01031	1.40731	1.49849	1.10331	0.46111	0.805556	0.864687
69	YES1_Y537	1.46749	0.345834	1.13141	0.892117	1.62844	0.076985	1.35193	1.1058
70	FYN_Y531	1.4857	0.0485892	0.691796	0.167894	1.80475	2.76	0.549967	0.491299
71	FYN_Y213 YES1_Y222	0.721263	2.04455	0.829727	1.08848	1.07345	0.150068	0.725107	1.31059
72	PHB_Y249	0.817023	0.587009	1.0142	1.5814	1.23376	0.406208	0.818447	1.54669
73	TSG101_Y390	0.718669	1.50295	1.10399	1.57089	1.02352	0.452552	0.613691	1.0484
74	PRKCD_Y334	0.242221	0.174428	0.239205	0.277585	4.91186	0.0546922	0.216232	1.63017
75	DAPP1_Y139	0.58231	0.283228	1.75339	1.50498	1.70302	1.52575	0.420111	0.478335
76	DYRK1A_Y145	0.500822	1.1974	0.508895	0.657328	2.86197	0.128788	0.40427	1.57683
77	PRPF4B_S839_Y849	0.942761	0.744233	1.32814	1.01034	1.21644	0.547795	0.890066	1.32022
78	PRPF4B_Y849	0.831929	0.749296	0.985621	1.11146	1.46369	0.431535	1.18269	1.23899
79	SMC3_Y560	0.908339	0.991592	1.2323	0.813397	1.52999	0.857364	0.795731	0.871289
80	PIK3R1_Y452	1.3521	0.689782	1.10638	0.578755	1.31703	1.3162	0.689743	0.95002
81	FYN_Y420 LCK_Y394 SRC_Y419 YES1_Y426	0.32732	0.357724	0.739111	0.237495	4.25599	0.530197	0.24779	1.21741
82	EPHA1_Y781	0.559815	1.08442	0.65035	1.2142	2.77624	0.12892	0.303434	1.28263
83	EPHA1_Y781	0.511607	0.914446	0.646846	1.67543	2.4374	0.0941671	0.320229	1.28215
84	DDR1_Y520	0.710259	2.52499	2.74471	0.965105	0.903634	0.205612	0.296379	0.230877
85	ABL1_Y393 ABL2_Y439	1.20149	1.41523	0.693704	0.79616	1.3421	0.625053	0.805159	1.019
86	CTTN_Y421	0.287296	0.610289	0.806605	0.553219	3.90528	0.118244	0.293175	1.36142
87	EPHB3_Y600	0.357412	4.48795	0.416265	0.871037	0.918383	0.122337	0.268791	0.363249
88	ANXA2P2_Y24 ANXA2_Y24	1.0915	0.442969	2.61503	1.22014	1.69979	0.142928	0.929614	0.396376
89	PTK6_Y447	1.79393	0.313976	2.77645	0.703117	0.637465	0.237286	0.947598	0.590178
90	CTNNA1_Y619	1.08614	0.923261	1.39074	1.45628	1.09568	0.147256	0.754109	1.27678
91	ANXA5_Y94	1.16309	2.27236	0.92308	0.778816	0.621841	0.546246	0.791647	0.877282
92	ANXA5_Y94	1.03362	2.13371	0.810932	1.16671	0.548765	0.583628	0.778893	0.880712
93	INPP5D_Y865	1.26604	0.15879	1.05684	1.19017	1.302	1.20539	0.442255	1.39747
94	NCK1_Y105	0.295211	0.169907	0.866953	0.16122	5.5117	0.417346	0.191402	0.386259
95	ARHGAP35_Y1105	0.578459	0.432101	2.08447	1.22077	1.88534	0.210839	0.84955	1.09996
96	DDR1_Y792	1.46722	2.52858	1.5642	0.828202	0.619848	0.153777	0.691061	0.335179
97	GPRC5C_Y438	1.30975	0.315587	1.05208	0.421223	1.48616	0.592288	2.50781	0.315095
98	HCK_Y522	0.600588	0.200194	2.69723	1.81881	0.90875	0.733381	0.422258	1.18453
99	CASKIN2_Y253	0.845747	0.545388	1.24678	1.24782	1.67157	0.389909	0.721837	1.41321
100	KIAA1217_Y244	0.852766	1.51669	0.646506	0.825105	1.08262	0.144596	0.613557	2.20033
101	PKP1_Y214	1.02943	0.508454	1.94169	0.770951	2.22692	0.271123	0.509485	0.74195
102	CTNND1_Y257	0.63168	0.637631	0.832813	0.483199	2.89374	0.210159	0.569323	1.68572
103	RPL15_Y59	1.27757	1.06515	1.25313	1.04831	0.498255	0.5006	1.2579	1.18346
104	TAOK1_Y610	1.00329	1.29462	2.12951	1.16137	1.06508	0.183453	0.860492	0.678694
105	CAP1_Y354	1.03796	0.772207	1.09939	0.985797	1.27071	1.14272	0.789955	0.901266
106	BLK_Y501	0.561257	0.55664	0.713004	0.499385	0.827957	3.85565	0.484342	0.501761
107	DLG3_Y673	0.388247	0.482503	1.32921	2.0266	1.8168	0.378231	0.498062	1.19008
108	DSP_Y56	1.5133	0.318238	0.446238	0.643241	2.58776	0.207281	0.560014	1.72392
109	BRK1_Y63	1.34999	1.09405	0.720701	0.741279	0.805484	1.14039	0.964044	1.09096
110	BCAR1_Y387	0.545619	0.477081	0.882505	1.20739	2.86339	0.253489	0.443975	1.28738
111	PRKCD_S304_Y313	0.336938	0.225671	0.55222	1.47602	3.82975	0.11279	0.180541	1.13681
112	PRKCD_Y313	0.264268	0.139608	0.472173	1.55919	4.18918	0.0932465	0.111115	0.995281
113	PRKAR1B_Y312	0.366083	0.45071	0.861826	0.546973	4.77489	0.0984548	0.444742	0.410265
114	DSP_Y249	0.811348	0.837609	1.04358	0.67418	1.86375	0.367379	1.05053	1.35162
115	PRKCD_Y313	0.370849	0.23183	0.842518	1.39587	3.73222	0.144765	0.192199	1.03726
116	PLEKHA6_oxM500_Y492	0.44613	0.513734	1.39712	1.32483	1.83357	0.598776	0.442677	1.44316
117	MPZL1_Y263	0.97111	1.19611	1.00806	0.595509	2.41938	0.148584	0.854955	0.808977
118	VCL_Y822	1.4152	0.664076	1.3603	1.61221	0.932209	0.141672	0.896939	1.09749
119	SLC38A2_Y41	0.936894	0.857237	1.01623	1.34322	1.58224	0.446612	0.755555	1.06742
120	MRPL58_Y49	1.01706	0.871118	0.787543	0.829803	1.72894	0.572893	0.912583	1.20924
121	HSP90AB1_Y484 HSP90AB2P_Y260	0.912111	0.883708	0.672921	0.622871	0.857231	2.81725	0.574756	0.550128
122	CILK1_T157_Y159	1.55368	1.43113	0.636296	0.440834	0.788797	0.0361796	1.63182	1.36003
123	CILK1_Y159	1.83111	1.28286	0.377243	0.935329	0.997339	0.0827408	1.21509	1.0707
124	CTNND1_Y904	0.424155	0.566929	0.490926	0.241869	4.72381	0.0358747	0.454417	1.06202
125	ERBB3_Y1328	0.68449	0.65183	1.16922	0.880468	1.45281	0.671866	0.438758	2.05056
126	ANXA2P2_Y316 ANXA2_Y316	1.39377	0.436372	1.59522	1.21303	0.783154	0.447939	1.37211	0.758398
127	ANXA2P2_Y317 ANXA2_Y317	1.52577	0.41968	1.85643	1.12091	0.719836	0.300359	1.35552	0.701484
128	ANXA2P2_Y318 ANXA2_Y318	1.58817	0.316847	1.87547	1.25444	0.808703	0.431201	1.42153	0.595457
129	PIK3R1_Y467	0.883319	1.01361	1.07587	0.890887	1.24794	1.1853	0.651834	1.07652
130	IRS4_Y828	0.230184	1.44093	0.317203	1.09603	2.90417	0.137188	0.203434	1.44326
131	CLTC_Y1477	0.817861	0.720733	1.129	1.25253	1.16424	0.738445	0.722047	1.49814
132	ACTA1_Y242 ACTA2_Y242 ACTBL2_Y241 ACTB_Y240 ACTC1_Y242 ACTG1_Y240 ACTG2_Y241 POTEE_Y940 POTEF_Y940 POTEKP_Y240	0.782952	0.648525	1.53558	1.61794	1.06457	0.69429	0.816159	1.01852
133	ANXA2P2_Y238 ANXA2_Y238	1.65934	0.472407	1.38297	1.23187	1.28928	0.202751	1.16935	0.592034
134	NEDD9_Y166	0.622515	0.408126	0.778626	1.13906	1.73551	1.6672	0.515772	1.05941
135	PRKCD_oxM327_Y334	0.245915	0.153705	0.391336	1.1185	3.83044	0.0986695	0.253645	1.7049
136	PRKCD_Y334	0.425217	0.17931	0.366128	0.788472	4.04552	0.177801	0.267363	1.5389
137	KIRREL1_Y721	0.652269	2.23411	0.990958	0.850777	1.83158	0.304736	0.492083	0.640478
138	EFNB1_Y317	0.421049	1.54883	0.402285	1.475	2.90594	0.25606	0.295128	0.496459
139	ACTB_Y166 ACTG1_Y166	0.850264	0.726383	1.43139	1.47001	1.20611	0.806709	0.637678	1.01524
140	SSH2_oxM1423_Y1420	1.33568	0.820425	1.20631	0.907989	0.938139	0.64933	1.25876	0.883369
141	SSH2_Y1420	1.1372	0.686648	1.11676	1.58549	0.845706	0.639024	1.01949	1.0086
142	HIPK3_Y359	1.26986	0.741842	1.1818	0.72792	2.00353	0.351253	1.12321	0.661191
143	EPHB3_Y924	0.243795	4.50124	0.170076	0.822339	1.49828	0.0110559	0.219035	0.257534
144	MAPK1_T185_Y187	0.655146	0.327297	0.251396	1.04518	4.29568	0.168594	0.26573	0.741443
145	MAPK1_Y187	0.543375	0.242793	0.462127	1.01845	4.26933	0.228683	0.274979	0.780979
146	AFAP1L2_Y413	0.835368	0.542911	1.17431	1.25901	1.29093	0.376599	0.922042	1.65693
147	ITGB4_Y1207	0.756702	2.52398	0.914437	1.02233	1.23334	0.301769	0.595573	0.623353
148	PXN_Y118	0.471663	0.208419	1.30841	0.413894	4.33131	0.362668	0.186514	0.819925
149	SDCBP_Y46	0.545417	1.72607	0.684436	1.66675	1.00486	0.558066	0.514925	1.1943
150	WASL_Y256	0.904743	0.570393	2.46899	1.51834	1.65749	0.0416864	0.39972	0.928304
151	EPHA3_Y779 EPHA4_Y779 EPHA5_Y833	0.535994	0.44603	0.705681	1.08693	3.45865	0.174944	0.415309	1.07836
152	HSPE1_Y76	0.625388	1.23291	1.29762	1.24437	1.27	0.617209	0.5882	1.22351
153	GPRC5C_Y387	1.17165	0.303558	1.68455	0.758266	1.51167	0.254267	1.83536	0.480683
154	FER_Y402	0.356902	0.296818	1.44413	1.96538	2.63301	0.297405	0.319448	0.834943
155	PTPRE_Y696	0.342554	0.373958	0.713153	1.57926	1.52307	0.310438	0.542388	2.51957
156	PTPRA_Y798	0.608785	0.729836	1.85641	1.28039	1.55716	0.130177	0.889071	1.23364
157	CLDN3_Y198	0.479149	2.12489	1.38832	0.819235	2.04707	0.0794351	0.418848	0.772491
158	EPHB3_Y608 EPHB4_Y590	0.367289	2.25453	0.604942	1.00953	2.70591	0.176316	0.279311	0.470496
159	EPHB3_Y614 EPHB4_Y596	0.27222	1.518	0.553484	0.683997	4.01573	0.143044	0.254326	0.410352
160	DYRK1A_Y145	0.659061	0.957816	0.774911	0.7422	2.35979	0.394554	0.574069	1.5376
161	DYRK2_Y382 DYRK4_Y264	1.15666	0.948458	1.3399	1.09764	1.32221	0.539962	0.834775	0.873699
162	ITGB1_Y783	1.18922	2.14029	0.813722	0.797787	1.03543	0.341869	0.914738	0.766945
163	FYN_Y440 SRC_Y439 YES1_Y446	0.974584	1.26939	1.07842	0.940958	1.10037	0.725611	1.06309	0.873724
164	SERINC5_Y345	0.655927	3.57219	0.716371	0.958194	0.767528	0.145907	0.568728	0.520614
165	STAT3_Y705	1.33995	0.293235	1.07281	0.848498	0.901585	1.83321	0.948247	0.786729
166	PTK2_oxM571_Y576	0.833322	0.681056	2.14857	1.48887	1.55095	0.106891	0.433963	1.13924
167	PTK2_Y570	1.37054	1.08418	0.884423	0.988778	0.88469	0.0973117	1.52259	1.12896
168	PTK2_Y576	1.20154	0.815416	0.983072	0.785555	2.18579	0.211671	0.476062	1.33525
169	DSC2_Y823 DSC3_Y818	0.550703	0.574048	1.65813	1.32601	2.51357	0.318248	0.435272	0.843391
170	CAV1_Y14	0.786022	0.786071	1.31983	0.932544	1.87378	0.58763	0.596563	1.11757
171	GMDS_Y323	1.26406	1.20676	0.456606	0.508305	1.61728	0.185888	1.35487	1.2251

## Sheet: 2.Lambda
* Threshold values for λα(k) are 2.7 and -2.7 (see Methods), i.e., a process, α, is considered active in sample k if λα(k)≥2.7 or λα(k)≤-2.7. Values exceeding threshold values are highlighted.
	λ1(k)	λ2(k)	λ3(k)	λ4(k)	λ5(k)	λ6(k)	λ7(k)	λ8(k)
PDX1	6.19288	2.16546	-3.40975	1.96672	-0.725659	1.43844	-0.681306	-2.13135
PDX3	4.68562	8.66098	4.94966	-0.405917	0.207185	-1.49375	-0.758492	-0.364221
PDX4	2.35181	0.535004	-5.18314	-1.52042	3.07331	-2.86979	-0.434414	-0.138556
PDX50	2.49091	1.50972	-0.956809	-6.10688	0.117559	2.18485	-0.977253	0.214051
PDX5	-8.50697	-4.22485	1.66267	0.501032	-0.235435	-0.617595	-3.04544	-0.302889
PDX6	19.431	-6.03091	2.85287	-0.287085	0.795282	-0.296518	-0.170125	-0.148619
PDX7	8.8633	2.63223	-3.17443	2.27734	-2.02238	0.170085	-1.32046	1.73692
PDX8	0.738947	-1.48274	-0.888945	-2.48243	-4.77508	-2.16763	0.448046	-0.521264

## Sheet: 3.R^2 
* Graph showing 7 Processes are significant in this dataset

## Sheet: 4.G
* Threshold values for Giα are [G1: 0.013,-0.11;G2: 0.11,-0.095;G3: 0.07,-0.11;G4: 0.08,-0.1;G5: 0.1,-0.05;G6: 0.097,-0.1;G7: 0.1,-0.1;]. Values exceeding threshold values are highlighted for 7 significant processes.																																														Gi1	Gi2	Gi3	Gi4
Gene index	Gene name+Phosphorylation Sites	Gi1	Gi2	Gi3	Gi4	Gi5	Gi6	Gi7	Gi8																																					-0.212537	-0.2566	-0.211096	-0.141975
1	ENO1_Y44 ENO2_Y44 ENO3_Y44	-0.0175404	-0.0158176	0.0232795	-0.0852052	0.0312519	-0.00990451	0.00961575	-0.0653676																																					-0.194982	-0.206045	-0.197198	-0.140135
2	SLC25A5_Y191	-0.0683069	-0.0671591	0.0252165	0.00284215	0.000458883	0.0555312	-0.125592	0.0413114																																					-0.185964	-0.176547	-0.170934	-0.136227
3	SLC25A5_Y195	-0.069836	-0.0545493	0.0190401	-0.0304493	0.00806154	0.0472677	-0.12218	0.0507596																																					-0.177579	-0.147163	-0.165168	-0.128793
4	PKP3_Y176	-0.120716	-0.0482214	0.0483697	0.0380201	0.0833806	0.00758541	-0.0887311	0.041818																																					-0.163182	-0.141464	-0.159698	-0.126465
5	TLN1_Y70	-0.053494	0.0674044	0.0249946	0.0608146	-0.0988174	0.000755035	-0.0540658	-0.0673092																																					-0.163031	-0.137484	-0.156114	-0.126224
6	MYH9_Y754	-0.00768002	-0.0191822	-0.106137	-0.0524622	-0.00541868	0.0586168	0.106879	-0.0241375																																					-0.15953	-0.136733	-0.153079	-0.121858
7	ARHGAP12_S240_Y243	-0.0570678	-0.0465155	-0.00833736	-0.00856353	0.00288585	-0.116156	-0.0442963	-0.0661577																																					-0.152232	-0.131288	-0.149046	-0.108236
8	ARHGAP12_T231_S240_Y243	-0.0977484	-0.0988027	-0.00785128	0.0199913	0.0143324	-0.108508	-0.00563838	-0.0565444																																					-0.14725	-0.118349	-0.145042	-0.107148
9	TTYH2_Y517	-0.0392681	0.0765778	0.082549	0.0416335	0.0312291	-0.131888	0.0139588	0.0426926																																					-0.145706	-0.118021	-0.133985	-0.105906
10	HIPK1_Y352 HIPK2_Y361	-0.0289137	0.0220952	0.00486885	0.078342	-0.0476861	-0.0286576	-0.0842507	-0.014762																																					-0.143798	-0.117885	-0.131868	-0.105866
11	SHC4_Y424	-0.0673187	-0.0007114	-0.00794587	0.0755864	0.025818	0.0429261	-0.168668	-0.0749668																																					-0.14347	-0.110569	-0.124789	-0.104224
12	PFN1_Y129	-0.00619937	-0.00812868	-0.042879	-0.0303127	0.0302077	0.0682589	-0.00552221	-0.0426131																																					-0.138156	-0.109643	-0.121335	-0.103752
13	GAB1_Y406	-0.152232	-0.0646534	-0.00735706	0.0373528	-0.0318	0.0254601	0.0151485	-0.0936348																																					-0.135397	-0.108374	-0.119653	-0.0955196
14	FAM20B_Y138	-0.0169813	0.0758861	-0.0300613	0.00104235	-0.0522027	0.0348713	0.0802252	-0.0647404																																					-0.134508	-0.107808	-0.10783	-0.0932574
15	FLNB_Y904	-0.0331756	0.0459836	-0.0813312	-0.0620172	0.0247906	0.0485683	0.00590409	-0.0105879																																					-0.129756	-0.101973	-0.107374	-0.0908918
16	PIK3R1_Y580	-0.00712409	-0.00833191	-0.00134952	0.0223668	-0.0651936	0.0279866	0.0156993	-0.0901334																																					-0.126293	-0.0988027	-0.106137	-0.0871625
17	KRT81_Y219 KRT83_Y224 KRT85_Y236 KRT86_Y219 KRT87P_Y51	-0.0427855	0.00373903	0.0201098	0.0150872	-0.0291432	0.121499	-0.137116	-0.0497299																																					-0.126006	-0.0977377	-0.105198	-0.085206
18	BCAR1_Y327	-0.0977603	-0.131288	0.00351258	-0.0456836	0.0127291	-0.0883364	0.0341298	0.0179987																																					-0.123627	-0.0950934	-0.102619	-0.0852052
19	PARD3_Y489	-0.072408	-0.0180034	0.00333533	0.000363132	-0.101371	-0.116612	0.00261769	-0.0598365																																					-0.123321	-0.0906739	-0.102005	-0.0837247
20	RPS10_Y82	-0.0433878	0.00842242	-0.0274516	-0.0580295	0.0042374	-0.0497254	-0.052263	-0.0110948																																					-0.121658	-0.087218	-0.100963	-0.0811202
21	KRT19_Y130	-0.031252	-0.00882017	-0.0509828	-0.0703597	0.0527938	0.0291682	-0.0431915	-0.0460154																																					-0.120716	-0.0836948	-0.0971111	-0.0789379
22	IRS4_Y921	-0.0944077	-0.00427129	0.0918181	-0.0346391	-0.0201533	-0.0477092	-0.0610708	-0.0190038																																					-0.118732	-0.0758665	-0.0967938	-0.0771499
23	IRS4_oxM924_Y921	-0.14725	-0.000498266	0.199125	-0.121858	-0.104391	0.106314	0.0850065	0.0543354																																					-0.117863	-0.0740713	-0.0957474	-0.076106
24	IRS4_Y921	-0.163182	-0.000131953	0.244332	-0.0673023	-0.113654	0.110789	0.101693	0.0753825																																					-0.116372	-0.0735476	-0.0924719	-0.0757479
25	PRAG1_Y413	-0.0211515	-0.206045	0.11944	0.209956	0.0796946	0.188298	0.0811877	-0.105482																																					-0.112641	-0.0710401	-0.0861437	-0.0754965
26	ANKS1A_Y455	-0.123321	-0.0668424	-0.00295711	0.0107706	0.0203511	0.0224865	-0.0686655	0.0656561																																					-0.112464	-0.0671591	-0.0848078	-0.0744928
27	RAB9A_Y107	-0.0316481	0.122392	0.0201018	0.0479461	-0.0448087	-0.0702511	0.145497	-0.0178844																																					-0.107843	-0.0668424	-0.082888	-0.0744804
28	EEF1A1P5_Y141 EEF1A1_Y141 EEF1A2_Y141	-0.0352491	0.0488743	-0.0397016	0.00951186	-0.048663	-0.0331781	-0.0272328	-0.0193452																																					-0.106414	-0.0668027	-0.0813312	-0.0735363
29	IST1_Y43	-0.018271	0.0122497	-0.0350289	-0.0182619	-0.0104894	-0.0651237	0.00542485	-0.0226975																																					-0.104179	-0.0646534	-0.0796716	-0.0721969
30	SHC1_Y427	-0.134508	0.0235513	-0.119653	0.0779597	-0.0567824	-0.100455	-0.0444086	-0.0709687																																					-0.10413	-0.0622886	-0.0782677	-0.0712051
31	PGK1_Y196	-0.0332877	0.00670622	-0.01231	-0.0259467	-0.0459688	-0.0298579	-0.0363956	-0.0367829																																					-0.104035	-0.062013	-0.0773083	-0.0705068
32	DDR1_Y484	-0.194982	0.348216	-0.0924719	0.132915	0.210373	0.034804	0.195945	0.0246259																																					-0.103846	-0.057439	-0.0734678	-0.0703597
33	PARD3_Y1080	-0.14347	-0.110569	0.0153653	0.0624404	0.0290721	-0.0542879	0.0324333	0.0969712																																					-0.101111	-0.0551669	-0.070216	-0.0687091
34	ADAM9_Y769	-0.0756827	0.0530692	-0.0048605	-0.0871625	0.115319	-0.0628121	-0.0226963	-0.110496																																					-0.100519	-0.0545493	-0.0670894	-0.0673023
35	PIK3R2_Y464	-0.0255958	0.038865	-0.145042	0.113044	-0.0509984	0.102878	0.0512178	0.101259																																					-0.0977603	-0.0484625	-0.0623082	-0.0668334
36	PIK3R1_Y467 PIK3R3_Y199	-0.0083998	-0.0187701	0.0268086	-0.0345331	0.0427759	-0.0408289	-0.0125519	-0.0498755																																					-0.0977484	-0.048407	-0.0594398	-0.0645615
37	AFDN_Y1230	-0.135397	-0.147163	0.0344923	0.109598	0.118453	-0.11637	0.065374	0.100891																																					-0.0958345	-0.0482214	-0.0580563	-0.0620172
38	SND1_Y109	-0.0417343	0.0564397	0.0850118	-0.0645615	-0.0706575	-0.0649185	0.111859	-0.0579688																																					-0.0951566	-0.0479141	-0.0576305	-0.061589
39	PIN4_Y122	-0.0301622	0.00275114	-0.0451369	-0.0520361	-0.0335517	-0.107119	0.0895753	-0.0342153																																					-0.0944077	-0.0465155	-0.0570757	-0.0615308
40	EPHB3_Y792	-0.143798	0.114214	0.197535	0.0270627	0.134051	0.0737704	-0.00822129	0.0733912																																					-0.0941739	-0.0430198	-0.0560809	-0.0612712
41	FGR_Y180 FYN_Y185 YES1_Y194	-0.0321233	0.0595243	0.0379748	-0.0053494	-0.020431	-0.0841665	-0.00865482	0.0479888																																					-0.0908729	-0.0424639	-0.0546834	-0.0592913
42	GSK3A_Y279 GSK3B_Y216	-0.0433107	0.0464153	0.0134266	0.123982	-0.077787	-0.0337666	-0.0804635	-0.0257122																																					-0.0902288	-0.0404746	-0.0517278	-0.05885
43	DSP_Y172	-0.0753922	-0.0370486	-0.0324205	-0.0568155	-0.0706093	-0.0558098	-0.0112375	-0.0282508																																					-0.0895375	-0.0392937	-0.0509828	-0.0580295
44	MAPK7_Y221	-0.0426064	-0.00621162	-0.00258904	0.0969742	0.0112557	0.0685549	-0.162654	-0.097691																																					-0.088001	-0.0381655	-0.0501997	-0.0568155
45	CDCP1_Y707	-0.10413	-0.0735476	-0.0848078	-0.0544709	-0.0222538	-0.0163362	-0.0240606	0.0220808																																					-0.0857979	-0.0370486	-0.0470092	-0.0555441
46	TNS2_Y483	-0.0532814	0.128029	-0.0162465	0.143808	-0.0592328	0.13625	-0.00714366	-0.104541																																					-0.0854474	-0.0347856	-0.0468082	-0.0544709
47	EGFR_Y1172	-0.103846	-0.062013	-0.100963	-0.0206319	-0.0115609	-0.152748	0.0262028	0.00366183																																					-0.0850996	-0.0312698	-0.0451369	-0.053923
48	SRSF9_Y214	-0.0266578	0.0210527	-0.00785697	-0.0119594	0.0151499	-0.0513882	-0.0651649	0.00416262																																					-0.0826372	-0.0303011	-0.0431877	-0.0526781
49	EGFR_Y1197	-0.212537	-0.0740713	-0.211096	0.144649	-0.0599329	-0.21682	0.202881	0.161157																																					-0.081851	-0.0297255	-0.042879	-0.0524622
50	MAPK13_oxM179_Y182	-0.033851	0.0671133	-0.020176	-0.0908918	0.116782	-0.0497636	0.0530771	-0.070523																																					-0.0777769	-0.026449	-0.0409208	-0.0521204
51	MAPK13_Y182	-0.0298606	0.0275266	0.0207744	-0.0452122	0.0501709	-0.0136357	-0.0565875	-0.0737826																																					-0.0777328	-0.0242715	-0.0397016	-0.0520361
52	FRK_Y46	-0.0338235	0.0148034	-0.0390376	-0.0323235	0.0523905	0.0134848	-0.0789959	-0.0728373																																					-0.0756827	-0.0240693	-0.0390376	-0.0514078
53	BCAR1_Y249	-0.0367716	-0.0166104	-0.0276318	-0.0811202	0.0372561	-0.0172917	-0.0470438	-0.0103336																																					-0.0753922	-0.0239242	-0.0386861	-0.0503754
54	MAPK14_oxM179_T180_Y182	-0.0196061	0.0256074	-0.0796716	-0.108236	0.0956211	0.0154717	0.099456	-0.0107429																																					-0.0734827	-0.0235323	-0.0383424	-0.0460326
55	MAPK14_oxM179_Y182	-0.00699768	0.0434392	-0.0221034	-0.0555441	0.112116	0.0207838	0.056846	-0.106987																																					-0.073471	-0.0215452	-0.036385	-0.0456836
56	MAPK14_T180_Y182	-0.0180844	0.0440479	-0.0580563	-0.0744804	0.0740079	0.0378884	0.0326287	0.0158192																																					-0.0726168	-0.0209423	-0.0350289	-0.0453677
57	MAPK14_Y182	-0.00116688	0.0394729	0.0077087	-0.0109407	0.0935688	0.0553145	0.0543575	-0.202335																																					-0.072408	-0.020757	-0.0345984	-0.0452759
58	C11orf52_Y103	-0.0275194	0.00864495	-0.0431877	-0.0668334	0.0191907	0.0511853	-0.0348044	-0.00181857																																					-0.0707682	-0.0191822	-0.0332159	-0.0452122
59	MAPK3_T202_Y204	-0.0702312	-0.026449	0.00396744	-0.0687091	-0.0350736	0.116866	-0.0717154	-0.11499																																					-0.0702312	-0.0187701	-0.0324205	-0.0449765
60	MAPK3_Y204	-0.070077	-0.0710401	-0.0229502	-0.0735363	-0.0163683	0.0676348	-0.0514623	-0.0754029																																					-0.070191	-0.0183812	-0.0300613	-0.0403306
61	CDK1_T14_Y15 CDK2_T14_Y15 CDK3_T14_Y15	-0.0524503	0.0170084	0.0362844	0.0679147	0.0673668	-0.112994	-0.129216	-0.0145995																																					-0.070077	-0.0180034	-0.0297188	-0.0359788
62	CDK1_Y15 CDK2_Y15 CDK3_Y15	-0.070191	-0.0392937	0.168901	0.328333	0.030571	-0.146841	-0.0166174	-0.0819868																																					-0.0700636	-0.0166104	-0.0276318	-0.035142
63	NAXD_Y85	-0.0263193	0.00302427	-0.105198	-0.0163625	-0.078738	-0.113677	0.198736	-0.0477242																																					-0.0698563	-0.0158176	-0.0274516	-0.0346391
64	RPLP0P6_Y24 RPLP0_Y24	-0.0344305	0.0193848	0.0263994	-0.076106	-0.0622982	0.10653	-0.0143285	-0.01077																																					-0.069836	-0.013598	-0.027395	-0.0345331
65	PTPN11_Y62	-0.0536955	0.0469987	-0.107374	0.0338099	-0.0604483	-0.0389544	-0.0256392	-0.00980199																																					-0.069789	-0.0133946	-0.02632	-0.0323235
66	EPB41L1_Y343	-0.0951566	-0.0430198	-0.0135197	-0.126465	-0.0125095	-0.116558	0.0528156	-0.0320244																																					-0.0683069	-0.0119978	-0.0263088	-0.0304493
67	SKAP2_Y197	-0.00499074	0.00389795	-0.0594398	-0.0250504	0.023071	0.0746373	0.0389984	-0.0967223																																					-0.0673187	-0.0111251	-0.0257115	-0.0303127
68	DYRK1A_Y321 DYRK1B_Y273	-0.026846	0.032615	-0.0383424	-0.0521204	0.0426362	0.0139188	-0.0363706	-0.0180291																																					-0.0672899	-0.00959827	-0.0250144	-0.0294559
69	YES1_Y537	-0.0895375	0.038297	-0.170934	0.0562584	-0.0897774	0.0811537	-0.0595575	0.0285405																																					-0.064894	-0.00882017	-0.0229502	-0.0259467
70	FYN_Y531	-0.0135606	-0.2566	-0.0734678	0.250734	0.0801736	0.134136	0.180801	-0.131514																																					-0.0640018	-0.00833191	-0.0221034	-0.0250504
71	FYN_Y213 YES1_Y222	-0.064894	0.105804	0.0119894	-0.0359788	-0.0623532	-0.041754	0.0246328	0.00504287																																					-0.0638837	-0.00812868	-0.0215198	-0.0245174
72	PHB_Y249	-0.0387944	-0.00673211	-0.0517278	-0.0754965	-0.0614162	0.0277211	0.00455759	0.026507																																					-0.0635039	-0.00716901	-0.020176	-0.0233031
73	TSG101_Y390	-0.03107	0.0472219	0.0173077	-0.085206	0.0214592	-0.0153587	0.0120375	-0.0151352																																					-0.0619351	-0.00673211	-0.0200455	-0.0228737
74	PRKCD_Y334	-0.177579	-0.101973	0.0421884	0.0877233	-0.154276	0.0192246	0.152826	0.0757826																																					-0.0613325	-0.00634439	-0.0188018	-0.0212247
75	DAPP1_Y139	-0.0190859	-0.117885	-0.0257115	-0.0705068	0.196523	0.0615388	-0.0146451	0.0338621																																					-0.0601004	-0.00621162	-0.0165472	-0.0206319
76	DYRK1A_Y145	-0.104035	0.0269701	0.0644698	0.00141732	-0.101225	-0.0633057	-0.0309507	-0.0506391																																					-0.0584617	-0.00427129	-0.0163962	-0.020251
77	PRPF4B_S839_Y849	-0.0253619	-0.00298911	-0.0468082	-0.0212247	-0.020231	-0.0444303	-0.00634137	-0.014846																																					-0.0570678	-0.00418464	-0.0162465	-0.0197812
78	PRPF4B_Y849	-0.0335863	0.0057439	-0.0386861	-0.0105886	-0.055282	0.000747129	-0.0666696	0.0873382																																					-0.0568248	-0.00298911	-0.0135197	-0.0184883
79	SMC3_Y560	-0.0156271	-0.0119978	0.00603194	0.0151295	0.0420979	-0.0503673	-0.0629824	-0.0363713																																					-0.0567352	-0.0007114	-0.01231	-0.0182619
80	PIK3R1_Y452	-0.00221362	-0.0484625	-0.00468198	0.0591194	0.0292553	-0.0310962	0.0110786	-0.169649																																					-0.0536955	-0.000498266	-0.0110068	-0.0163625
81	FYN_Y420 LCK_Y394 SRC_Y419 YES1_Y426	-0.088001	-0.136733	0.0760323	0.0849939	0.0142505	-0.165036	0.0524472	-0.046829																																					-0.053494	-0.000131953	-0.00865269	-0.0159682
82	EPHA1_Y781	-0.104179	0.0277507	0.0448382	-0.0712051	-0.0400975	-0.00277197	-0.0553823	-0.110265																																					-0.0532814	0.00275114	-0.00833736	-0.013568
83	EPHA1_Y781	-0.112641	0.0373541	0.0203264	-0.105866	-0.0474112	0.0428868	-0.0362563	-0.0484233																																					-0.05278	0.00302427	-0.00814776	-0.0133534
84	DDR1_Y520	-0.0619351	0.114739	0.0120724	-0.0197812	0.312808	-0.0599216	0.0486472	-0.102923																																					-0.0524503	0.00365269	-0.00794587	-0.0119594
85	ABL1_Y393 ABL2_Y439	-0.0203049	0.0264953	0.0353248	0.0345303	-0.0347424	0.00785101	-0.0393398	-0.113152																																					-0.0520154	0.00373903	-0.00786231	-0.0109407
86	CTTN_Y421	-0.126006	-0.0312698	0.0383284	-0.0103965	-0.0249376	-0.125246	-0.0097563	0.0434626																																					-0.0488298	0.00389795	-0.00785697	-0.0105886
87	EPHB3_Y600	-0.0902288	0.145396	0.169823	-0.00677577	0.111404	0.0505648	0.147097	0.0395219																																					-0.0483971	0.00478861	-0.00785128	-0.0103965
88	ANXA2P2_Y24 ANXA2_Y24	-0.073471	0.0317501	-0.153079	0.0141257	0.149964	0.0560271	-0.123367	0.0618229																																					-0.0477593	0.0057439	-0.00735706	-0.00869119
89	PTK6_Y447	-0.0420449	0.0169263	-0.197198	0.0649286	0.10694	0.0315212	0.136389	-0.0625076																																					-0.0467708	0.00670622	-0.0048605	-0.00856353
90	CTNNA1_Y619	-0.0640018	0.070685	-0.0861437	-0.05885	-0.0308325	0.00207712	0.00174152	-0.0580658																																					-0.045835	0.00732743	-0.00468198	-0.00841149
91	ANXA5_Y94	-0.00982411	0.0841192	0.029702	0.0242359	0.0136595	-0.0270362	0.100741	-0.0942164																																					-0.0450872	0.00822026	-0.00439271	-0.00677577
92	ANXA5_Y94	-0.00668817	0.0828864	0.0344233	-0.0228737	0.00882818	0.0274118	0.114299	-0.0479558																																					-0.0433878	0.00840719	-0.00385795	-0.0053494
93	INPP5D_Y865	-0.0202921	-0.137484	-0.082888	-0.0460326	-0.00594804	0.098959	0.106669	-0.184479																																					-0.0433107	0.00842242	-0.00354346	-0.00413745
94	NCK1_Y105	-0.112464	-0.176547	0.0503306	0.169633	0.176932	-0.0754995	0.0542516	0.0137617																																					-0.0429811	0.00864495	-0.00308363	-0.00399599
95	ARHGAP35_Y1105	-0.0700636	-0.0111251	-0.10783	-0.0526781	0.0263704	-0.0608868	-0.0679728	0.137501																																					-0.0427855	0.0101005	-0.00295711	-0.00136778
96	DDR1_Y792	-0.0483971	0.156436	-0.0332159	0.0545588	0.155747	0.0278658	0.0594387	-0.111293																																					-0.0426064	0.0122497	-0.00261924	-0.000550456
97	GPRC5C_Y438	-0.0199961	-0.0347856	-0.102619	0.208082	0.0735238	0.11759	-0.0994071	0.222238																																					-0.0420449	0.0125959	-0.00258904	0.000363132
98	HCK_Y522	-0.032605	-0.0950934	-0.121335	-0.141975	0.102833	-0.0103944	0.157112	0.0187152																																					-0.0417343	0.0132882	-0.00134952	0.00104235
99	CASKIN2_Y253	-0.0467708	-0.020757	-0.0570757	-0.0514078	-0.0309091	-0.0145651	-0.041487	-0.0205538																																					-0.0407914	0.0140665	-0.0005961	0.00141732
100	KIAA1217_Y244	-0.0707682	0.0797391	0.00600089	-0.020251	-0.146129	-0.0572145	0.0934779	-0.0969123																																					-0.0392681	0.0148034	0.00122752	0.00284215
101	PKP1_Y214	-0.0672899	-0.0183812	-0.0773083	0.0161302	0.0906757	-0.044242	-0.0744709	-0.126164																																					-0.0387944	0.0154309	0.00138214	0.00319868
102	CTNND1_Y257	-0.0850996	-0.0235323	-0.00439271	0.0433851	-0.0864886	-0.109929	-0.0408162	-0.0402789																																					-0.0371911	0.0165877	0.00210122	0.00675069
103	RPL15_Y59	-0.00482447	0.0600176	-0.0670894	-0.00399599	-0.0297886	0.0010187	0.123064	0.00716087																																					-0.0371154	0.0169263	0.00333533	0.00753766
104	TAOK1_Y610	-0.05278	0.0893705	-0.0782677	-0.0184883	0.0846345	-0.0419839	-0.0410565	2.8861e-05																																					-0.0367716	0.0170084	0.00351258	0.00951186
105	CAP1_Y354	-0.00400229	-0.0303011	-0.00308363	-0.00136778	0.0327557	0.00596499	-0.0256145	-0.0551629																																					-0.0365648	0.0173796	0.00396744	0.0107706
106	BLK_Y501	0.0200419	-0.108374	0.0926502	0.0621037	0.134371	0.0260334	0.197827	0.0367841																																					-0.0352491	0.0193848	0.00435512	0.0111207
107	DLG3_Y673	-0.0613325	-0.0404746	-0.02632	-0.140135	0.0307949	-0.00541885	-0.0201882	0.12968																																					-0.0344305	0.0210527	0.00486885	0.0130844
108	DSP_Y56	-0.081851	-0.0479141	-0.0470092	0.0624866	-0.158821	0.100332	-0.0186394	-0.220279																																					-0.033851	0.0220952	0.00600089	0.0141257
109	BRK1_Y63	0.00814572	0.00478861	0.0170379	0.0440046	-0.0379493	0.0214581	0.0659646	-0.0926023																																					-0.0338235	0.0235513	0.00603194	0.0150872
110	BCAR1_Y387	-0.0826372	-0.0424639	-0.0110068	-0.061589	-0.0260297	0.00337883	-0.0700413	-0.00469734																																					-0.0335863	0.02389	0.0077087	0.0151295
111	PRKCD_S304_Y313	-0.138156	-0.0836948	0.00435512	-0.107148	-0.0133005	0.109406	0.0258672	-0.0117963																																					-0.0332877	0.0243861	0.00816136	0.0151549
112	PRKCD_Y313	-0.15953	-0.118021	0.00991004	-0.126224	0.0145132	0.160224	0.0917429	-0.0175144																																					-0.0331756	0.0256074	0.00991004	0.0161302
113	PRKAR1B_Y312	-0.129756	-0.0240693	0.00210122	0.073628	0.0988495	0.0163827	-0.130495	0.153702																																					-0.032605	0.0264409	0.0119894	0.0199913
114	DSP_Y249	-0.0450872	0.00365269	-0.0263088	0.0355618	-0.0606691	-0.0778511	-0.0753618	0.0379011																																					-0.0321233	0.0264953	0.0120724	0.0223668
115	PRKCD_Y313	-0.126293	-0.087218	-0.0163962	-0.104224	0.0330557	0.06118	0.00336047	-0.0311394																																					-0.0316481	0.0265583	0.0122016	0.0227569
116	PLEKHA6_oxM500_Y492	-0.0477593	-0.0622886	-0.00865269	-0.105906	0.0227164	-0.0740841	0.00865755	0.0322622																																					-0.031252	0.0269701	0.0134266	0.0234849
117	MPZL1_Y263	-0.0777328	0.0575274	-0.0215198	0.0756007	-0.00991893	-0.0449932	-0.139017	-0.0320211																																					-0.03107	0.0275266	0.0153653	0.0242359
118	VCL_Y822	-0.0601004	0.0669598	-0.124789	-0.0449765	-0.0291665	0.0743836	0.0152657	-0.0561457																																					-0.0308558	0.0277507	0.0170379	0.0243314
119	SLC38A2_Y41	-0.0371911	0.00732743	-0.0188018	-0.0403306	-0.0104812	0.0222749	-0.0740798	-0.0348886																																					-0.0301622	0.0317501	0.0173077	0.0270627
120	MRPL58_Y49	-0.029481	-0.00716901	0.00138214	0.0243314	-0.0555992	-0.00409327	-0.0735235	-0.0409703																																					-0.0298606	0.032615	0.0184302	0.0321202
121	HSP90AB1_Y484 HSP90AB2P_Y260	0.0213389	-0.057439	0.0839897	0.0580327	0.0957692	0.05083	0.115227	-0.0691455																																					-0.0298502	0.0331659	0.0187135	0.0331037
122	CILK1_T157_Y159	-0.0941739	0.167797	-0.0967938	0.137316	-0.180117	0.00682651	0.0895762	0.0089725																																					-0.0297018	0.0373541	0.0190401	0.0338099
123	CILK1_Y159	-0.0734827	0.125652	-0.0409208	0.071714	-0.162007	0.167741	0.00693853	-0.0718832																																					-0.029481	0.0375654	0.0196897	0.0339432
124	CTNND1_Y904	-0.163031	0.0140665	0.00816136	0.146073	-0.0944704	-0.0747353	-0.0285066	0.0555564																																					-0.0289137	0.038297	0.0201018	0.0344671
125	ERBB3_Y1328	-0.0365648	-0.048407	-0.0005961	-0.0612712	-0.0402914	-0.108514	0.0728989	-0.11597																																					-0.0278379	0.038865	0.0201098	0.0345303
126	ANXA2P2_Y316 ANXA2_Y316	-0.0185936	0.00822026	-0.131868	0.0111207	0.0304417	0.0817689	0.0261	0.0562527																																					-0.0275194	0.0394729	0.0203264	0.0355618
127	ANXA2P2_Y317 ANXA2_Y317	-0.0297018	0.0265583	-0.159698	0.0234849	0.0432611	0.0781387	0.0473259	0.0424851																																					-0.026846	0.0434392	0.0207744	0.0373528
128	ANXA2P2_Y318 ANXA2_Y318	-0.0204321	-0.00418464	-0.165168	0.0227569	0.0672924	0.117163	0.0115311	0.0570534																																					-0.0266578	0.0440479	0.0230478	0.0380201
129	PIK3R1_Y467	-0.0052248	-0.0239242	0.027636	-0.013568	0.0239438	-0.0480204	0.00372873	-0.079762																																					-0.0263193	0.0448334	0.0232795	0.0380788
130	IRS4_Y828	-0.118732	0.0154309	0.157741	-0.0955196	-0.0728234	-0.0132694	0.036559	0.0235191																																					-0.0255958	0.0459836	0.0249946	0.0401021
131	CLTC_Y1477	-0.0194757	-0.0215452	-0.0200455	-0.0615308	-0.0284804	-0.0262987	0.0232466	-0.0243355																																					-0.0253619	0.0460535	0.0252165	0.0416335
132	ACTA1_Y242 ACTA2_Y242 ACTBL2_Y241 ACTB_Y240 ACTC1_Y242 ACTG1_Y240 ACTG2_Y241 POTEE_Y940 POTEF_Y940 POTEKP_Y240	-0.0178782	-0.0133946	-0.0501997	-0.0771499	0.0393771	0.00491051	-0.000995421	0.0485907																																					-0.0240857	0.0464153	0.0263994	0.0433851
133	ANXA2P2_Y238 ANXA2_Y238	-0.0520154	0.0331659	-0.133985	0.0321202	0.0360526	0.126758	-0.0792655	-0.0124435																																					-0.0211515	0.0469987	0.0268086	0.0440046
134	NEDD9_Y166	-0.0132798	-0.109643	0.0324252	-0.0452759	0.0198017	0.0413067	0.00881201	-0.00292873																																					-0.0204321	0.0472219	0.027636	0.0453054
135	PRKCD_oxM327_Y334	-0.145706	-0.107808	-0.00261924	-0.0789379	-0.110921	0.0970471	0.0765978	0.135388																																					-0.0203049	0.0488743	0.029702	0.0479461
136	PRKCD_Y334	-0.121658	-0.118349	0.0122016	-0.0159682	-0.104887	0.0973741	0.03927	-0.0178864																																					-0.0202921	0.0530692	0.0324252	0.0545588
137	KIRREL1_Y721	-0.0568248	0.0631239	0.0688708	-0.000550456	0.0772113	-0.0585889	-0.078984	-0.0517638																																					-0.0199961	0.0564397	0.0344233	0.0562584
138	EFNB1_Y317	-0.0854474	0.0243861	0.138267	-0.053923	0.0649509	0.116414	-0.107664	0.00225786																																					-0.0196061	0.0575274	0.0344923	0.0580327
139	ACTB_Y166 ACTG1_Y166	-0.017375	-0.0209423	-0.0250144	-0.0721969	0.04844	-0.00465017	-0.00838521	-0.0392091																																					-0.0194757	0.0593273	0.0346543	0.0591194
140	SSH2_oxM1423_Y1420	-0.00804155	0.0173796	-0.0560809	0.0339432	0.00299025	0.0194722	-0.00936026	-0.00535231																																					-0.0190859	0.0595243	0.0353248	0.0608146
141	SSH2_Y1420	-0.0110733	0.00840719	-0.0576305	-0.0453677	-0.00463224	0.0736488	0.0196598	0.0113753																																					-0.0185936	0.0600176	0.0362844	0.0621037
142	HIPK3_Y359	-0.0429811	0.0125959	-0.0546834	0.0762208	0.0262088	0.0183997	-0.147089	-0.0158501																																					-0.018271	0.0631239	0.0379748	0.0624404
143	EPHB3_Y924	-0.185964	0.221157	0.180619	0.0344671	0.0462571	0.18428	0.127589	0.157263																																					-0.0180844	0.0639298	0.0383284	0.0624866
144	MAPK1_T185_Y187	-0.116372	-0.0668027	0.0565565	0.00753766	-0.0482081	0.229697	-0.0616743	-0.0999613																																					-0.0178782	0.0669598	0.0421884	0.0649286
145	MAPK1_Y187	-0.107843	-0.0977377	0.0184302	-0.0133534	0.00147593	0.148827	-0.0572218	-0.0500438																																					-0.0175404	0.0671133	0.0448382	0.0679147
146	AFAP1L2_Y413	-0.0407914	-0.00959827	-0.070216	-0.0503754	-0.0680444	-0.0124754	0.000955438	0.0364122																																					-0.017375	0.0674044	0.0483697	0.071714
147	ITGB4_Y1207	-0.045835	0.0898028	0.0580275	-0.00869119	0.0644701	-0.0140823	-0.0340517	-0.0325587																																					-0.0169813	0.070685	0.0503306	0.073628
148	PXN_Y118	-0.101111	-0.141464	-0.00814776	0.0331037	0.109957	-0.0842902	0.0211102	-0.14242																																					-0.0156271	0.0738944	0.0565565	0.0755864
149	SDCBP_Y46	-0.0298502	0.0375654	0.0763145	-0.103752	-0.0139005	0.00840387	0.0524828	0.011658																																					-0.0135606	0.0758861	0.0580275	0.0756007
150	WASL_Y256	-0.123627	0.0738944	-0.149046	-0.0837247	0.0624022	-0.0156059	-0.00949016	-0.104725																																					-0.0132798	0.0765778	0.0644698	0.0762208
151	EPHA3_Y779 EPHA4_Y779 EPHA5_Y833	-0.100519	-0.0381655	-0.00385795	-0.035142	-0.0275987	0.0412779	-0.0879341	0.000860845																																					-0.0110733	0.0797391	0.0688708	0.0779597
152	HSPE1_Y76	-0.0278379	0.0101005	0.0187135	-0.0757479	0.023409	-0.0795326	-0.00152893	-0.0113887																																					-0.00982411	0.0828864	0.0694486	0.078342
153	GPRC5C_Y387	-0.0488298	-0.00634439	-0.156114	0.0993125	0.0609401	0.0777331	-0.0979279	0.181761																																					-0.00934861	0.0841192	0.0760323	0.0849939
154	FER_Y402	-0.0857979	-0.0758665	-0.036385	-0.136227	0.0978997	0.0316592	-0.0381771	0.0897665																																					-0.0083998	0.0892713	0.0763145	0.0877233
155	PTPRE_Y696	-0.069789	-0.0551669	-0.0165472	-0.128793	-0.122749	-0.0054803	0.0979682	0.158227																																					-0.00804155	0.0893705	0.082549	0.0969742
156	PTPRA_Y798	-0.0777769	0.0460535	-0.0957474	-0.0592913	-0.00705545	-0.0721075	-0.0510604	0.122178																																					-0.00768002	0.0898028	0.0839897	0.0993125
157	CLDN3_Y198	-0.106414	0.104039	0.0196897	-0.0233031	0.0660652	-0.126242	-0.0547619	-0.00148453																																					-0.00712409	0.104039	0.0850118	0.109598
158	EPHB3_Y608 EPHB4_Y590	-0.0958345	0.0593273	0.133736	-0.0294559	0.104147	0.00556643	-0.0830212	0.005462																																					-0.00699768	0.105804	0.0918181	0.113044
159	EPHB3_Y614 EPHB4_Y596	-0.117863	0.02389	0.138121	0.0151549	0.114778	-0.00939395	-0.0965056	0.0707369																																					-0.00668817	0.114214	0.0926502	0.119673
160	DYRK1A_Y145	-0.0567352	-0.013598	0.0346543	-0.00413745	-0.0637848	-0.0771501	-0.0604557	-0.0533285																																					-0.00619937	0.114739	0.11944	0.123982
161	DYRK2_Y382 DYRK4_Y264	-0.0240857	0.0165877	-0.0345984	-0.00841149	0.0331769	-0.00335711	-0.0629098	-0.0672765																																					-0.0052248	0.11534	0.133736	0.132915
162	ITGB1_Y783	-0.0308558	0.0892713	0.0230478	0.0453054	-0.00113612	0.00299359	-0.0230475	-0.0655574																																					-0.00499074	0.122392	0.138121	0.137316
163	FYN_Y440 SRC_Y439 YES1_Y446	-0.00934861	0.0264409	0.00122752	0.0130844	0.0142586	-0.0179463	-0.0383202	0.0171726																																					-0.00482447	0.125652	0.138267	0.143808
164	SERINC5_Y345	-0.0635039	0.151627	0.0694486	0.00319868	0.0619405	0.0181545	0.0814678	0.0243626																																					-0.00400229	0.128029	0.157741	0.144649
165	STAT3_Y705	0.0130261	-0.0906739	-0.0623082	0.0401021	0.0396044	0.0927716	0.0771521	-0.0304252																																					-0.00221362	0.145396	0.168901	0.146073
166	PTK2_oxM571_Y576	-0.0908729	0.0448334	-0.102005	-0.0932574	0.0434554	-0.0464896	-0.00752482	-0.0995728																																					-0.00116688	0.151627	0.169823	0.169633
167	PTK2_Y570	-0.0638837	0.11534	-0.0971111	0.0380788	-0.102219	0.0548973	0.00424538	0.0446673																																					0.00814572	0.156436	0.180619	0.208082
168	PTK2_Y576	-0.0726168	0.0132882	-0.027395	0.00675069	-0.0413442	-0.0304319	-0.0547031	-0.22256																																					0.0130261	0.167797	0.197535	0.209956
169	DSC2_Y823 DSC3_Y818	-0.0698563	-0.0297255	-0.0297188	-0.0744928	0.0870344	-0.0384669	-0.0936764	-0.000122965																																					0.0200419	0.221157	0.199125	0.250734
170	CAV1_Y14	-0.0371154	-0.0242715	-0.00786231	-0.0245174	0.0242704	-0.0664121	-0.0592445	-0.0637287																																					0.0213389	0.348216	0.244332	0.328333
171	GMDS_Y323	-0.0584617	0.0639298	-0.00354346	0.119673	-0.150365	0.0284906	-0.0586887	-0.00957573
[truncated: 3 more columns]

## Sheet: 5.Barcodes and treatments
	Patient-specific Barcode	Active processes	Central targets	Examples of FDA approved targeted drug combination
PDX1	[1,0,-1,0,0,0,0]	1 (positive); 3 (negative)	"STAT3" ; "EGFR"	" * " ; "Erlotinib"	*There is no clinically approved drug yet
PDX3	[1,1,1,0,0,0,0]	1 (positive); 2 (positive);3(positive)	"STAT3" ; "DDR1" ; "CDK1"	" * " ; "Lestaurtinib" ; "Dinaciclib"
PDX4	[0,0,-1,0,1,-1,0]	3 (negative); 5 (positive);6 (negative)	"EGFR" ; "DDR1" ; "EGFR"	"Erlotinib" ; "Lestaurtinib" ; "Erlotinib"
PDX50	[0,0,0,-1,0,0,0]	4 (negative)	"PRKCD"	"Darovasertib"
PDX5	[-1,-1,0,0,0,0,-1]	1 (negative); 2 (negative); 7 (negative)	"EGFR" ; "MAPK1" ; "CDK1"	"Erlotinib" ; "Trametinib" ; "Dinaciclib"
PDX6	[1,-1,1,0,0,0,0]	1 (positive);2 (negative);3 (positive)	"STAT3" ; "MAPK1" ; "CDK1"	" * " ; "Trametinib" ; "Dinaciclib"
PDX7	[1,0,-1,0,0,0,0]	1 (positive);3 (negative)	"STAT3" ; "EGFR"	" * " ; "Erlotinib"
PDX8	[0,0,0,0,-1,0,0]	5 (negative)	"EGFR"	"Erlotinib"
