# Supplementary material for: Patient-specific signaling signatures predict optimal therapeutic combinations for triple negative breast cancer
Source: Mol Cancer. 2024 Jan 16;23:17. doi: 10.1186/s12943-023-01921-9 (PMC10790458; doi:10.1186/s12943-023-01921-9)
Supplement: Supplementary file 3 — Additional file 3. Tables S1-S8. [file 12943_2023_1921_MOESM3_ESM.zip › Table S5 (Mayo dataset subset b).xlsx]

## Sheet: 1.Raw Data
*Raw data of 8 TNBC patient-derived xenografts (PDX10, PDX11, PDX12, PDX13, PDX14, PDX15, PDX16 and PDX9) collected in Mayo Clinic.
Gene index	Gene name+Phosphorylation Sites	MC-BR-BTY-0005 (PDX10)	MC-BR-BTY-0037 (PDX11)	MC-BR-BTY-0015 (PDX12)	MC-BR-BTY-0020 (PDX13)	MC-BR-BTY-0021 (PDX14)	MC-BR-BTY-0022 (PDX15)	MC-BR-BTY-0033 (PDX16)	MC-BR-BTY-0003 (PDX9)
1	ENO1_Y44 ENO2_Y44 ENO3_Y44	0.967484	0.726282	0.954152	0.921848	0.989207	1.5235	1.15667	0.760849
2	ENO1_Y44	0.65831	0.619745	1.31461	0.908145	0.924668	1.8753	1.13604	0.563183
3	PKP3_Y176	0.390097	0.479593	1.99038	0.927081	1.2729	1.04988	1.10253	0.787545
4	TMEM192_Y213	2.65459	0.77711	0.604863	0.845277	0.499228	0.948866	1.17044	0.499629
5	MYH9_Y754	0.649082	1.33127	0.803316	1.00842	1.02868	1.0232	1.13455	1.02149
6	ERBIN_Y1104	0.366432	0.814137	1.42018	0.725775	2.82097	0.559543	0.894156	0.398807
7	HIPK1_Y352 HIPK2_Y361	1.3058	0.48251	0.693272	0.674368	1.26039	0.448157	1.61695	1.51855
8	NEDD9_Y345	0.825712	1.85763	0.994853	0.668361	0.885435	0.650816	0.709631	1.40756
9	FLNB_Y904	0.704694	1.21996	0.8775	0.795917	1.20653	0.913553	1.25506	1.02678
10	KRT19_Y130	0.642938	0.718722	1.15525	0.818753	0.732405	1.89981	0.844798	1.18732
11	KRT19_Y131	0.743958	0.798792	0.864462	0.68861	0.765684	2.20261	0.878964	1.05692
12	IRS4_Y921	0.106204	0.11056	0.104951	0.133912	0.138237	0.235018	7.02088	0.150237
13	PRAG1_Y413	0.832189	0.232647	0.516228	3.12093	0.252838	0.35468	0.0722497	2.61823
14	IST1_Y43	0.535351	0.765953	1.20902	0.822421	0.995797	1.83145	1.23485	0.605162
15	LYN_Y508	0.638922	0.649628	1.60081	1.37991	0.916715	1.82299	0.641291	0.349739
16	SHC1_Y427	0.793018	0.850087	0.765417	0.648673	1.5492	1.96353	0.62183	0.808248
17	SHC1_Y427	0.297316	0.216959	1.7797	0.65642	0.403358	3.74696	0.651598	0.247686
18	PARD3_Y1080	0.194284	0.563213	1.60609	0.930351	3.53193	0.426011	0.420477	0.327639
19	JAK2_Y570	0.738433	0.903975	0.722411	1.0965	1.39829	1.34411	1.09418	0.702098
20	ADAM9_Y769	1.42461	0.444583	0.117672	0.510052	0.204591	0.196438	2.50876	2.59329
21	PIK3R2_Y464	0.395571	1.78035	0.855103	0.751592	0.912144	1.43721	1.02236	0.845675
22	PIK3R1_Y467 PIK3R3_Y199	0.817069	0.92441	0.776046	0.919134	1.61518	0.748617	1.00193	1.19761
23	PIN4_Y122	0.60134	0.26921	0.810095	1.7197	0.343576	1.31192	2.00824	0.935919
24	EPHB3_Y792	0.786681	0.883191	1.10755	0.807315	1.49975	0.718868	1.5864	0.610232
25	GSK3A_Y279 GSK3B_Y216	1.0944	0.397143	0.77745	1.01169	1.31181	0.845014	1.12974	1.43275
26	MAPK7_oxM218_Y221	0.702038	0.903353	0.989219	0.611178	1.29557	1.69413	0.94556	0.858949
27	MAPK7_Y221	0.878143	0.804471	0.790545	0.835647	1.22216	1.52162	0.956607	0.990808
28	ENO2_Y25	1.16103	0.945796	0.780121	0.928422	0.93232	1.30066	1.0064	0.945249
29	CDCP1_Y707	0.696566	0.630636	0.568933	2.29523	1.26433	0.966841	0.825447	0.752018
30	EGFR_Y1172	0.576358	0.408194	0.832714	0.711348	2.40788	2.04014	0.45634	0.567024
31	ACTB_Y198 ACTG1_Y198	0.770314	1.43578	0.458574	0.865764	1.45369	0.66966	1.01529	1.33093
32	BCAR1_Y249	0.501723	1.04051	1.21636	0.825901	1.16671	1.33594	1.05091	0.861942
33	MAPK14_Y182	1.70508	0.189069	0.195188	0.636683	0.726764	0.387018	1.04115	3.11905
34	C11orf52_Y103	0.477846	1.65837	0.355702	0.923684	0.293966	1.84328	1.64834	0.79881
35	MAPK3_T202_Y204	0.406282	0.937679	0.692656	0.681894	1.05396	1.14984	2.34704	0.730647
36	MAPK3_Y204	0.386155	0.668936	0.592487	0.550923	1.38033	1.36121	2.07936	0.980593
37	DDR2_Y481	0.557802	1.82128	1.12802	0.927187	0.733961	1.11404	0.853741	0.86397
38	CDK1_T14_Y15 CDK2_T14_Y15 CDK3_T14_Y15	0.704535	0.621644	0.816425	0.601053	2.25451	1.16742	1.02067	0.813753
39	CDK1_Y15 CDK2_Y15 CDK3_Y15	0.835505	0.405378	0.819376	0.591733	2.53494	1.01004	0.712102	1.09092
40	PTPN11_Y62	0.506214	1.16855	0.972843	1.32189	1.12919	1.09173	1.16381	0.645769
41	DYRK1A_Y321 DYRK1B_Y273	1.10657	0.784382	0.711857	0.756372	0.803277	0.777111	1.64142	1.41902
42	ACTB_Y294 ACTG1_Y294	0.967485	0.901345	0.911132	0.899946	1.08395	1.35289	1.11995	0.763303
43	YES1_Y537	0.198443	1.90032	1.2672	1.1038	1.70702	1.15623	0.471942	0.195053
44	TNK2_Y518	0.767908	0.707824	0.826168	0.647545	1.51364	1.03742	1.32561	1.17389
45	TSG101_Y390	0.751797	1.181	0.860244	0.917733	0.625737	0.85101	1.25975	1.55272
46	DAPP1_Y139	0.879983	0.159476	0.771003	1.75914	0.414995	0.681236	1.35653	1.97764
47	PRPF4B_Y849	1.10523	0.573509	0.860985	0.925108	1.46909	1.17749	1.32391	0.564681
48	ACTB_Y218 ACTG1_Y218 POTEE_Y918	0.818581	0.756103	1.09845	1.12101	0.773772	1.88228	1.03748	0.512332
49	FYN_Y213 YES1_Y222	0.648649	0.960324	0.704143	1.04449	1.21774	0.819565	1.52061	1.08447
50	FYN_Y420 LCK_Y394 SRC_Y419 YES1_Y426	0.886982	0.896664	0.560437	0.56232	1.79487	0.800616	1.11296	1.38516
51	CTTN_Y421	0.508492	1.05255	0.78404	0.670732	1.88834	0.89335	1.46539	0.737113
52	ANXA2P2_Y24 ANXA2_Y24	0.667982	0.643736	1.27818	0.770819	1.8168	1.27364	0.8537	0.695141
53	CTNNA1_Y619	0.966717	0.408118	0.362987	0.926685	0.683498	1.0385	2.24028	1.37321
54	INPP5D_Y865	1.09218	0.656363	0.697372	1.44925	1.65064	0.840597	1.01481	0.598791
55	CTNNA1_Y177	0.684948	0.580344	0.809306	0.718783	0.769696	0.697853	2.89816	0.840905
56	CTTN_Y334	0.435319	0.475223	1.27949	0.75541	1.43595	0.980569	1.63106	1.00699
57	ARHGAP35_Y1105	0.392156	0.862182	2.06893	0.695404	1.38759	1.05856	1.07745	0.457719
58	KIAA1217_Y393	0.519025	0.619594	1.00187	0.751023	2.38086	0.914934	1.09264	0.720058
59	TUBA1A_Y224 TUBA1B_Y224 TUBA1C_Y224 TUBA3C_Y224 TUBA3E_Y224 TUBA4A_Y224 TUBA8_Y224	0.685213	1.3535	0.953378	0.982148	1.11965	1.02708	0.948075	0.930947
60	CDKL5_Y171	0.584873	1.32559	1.73713	1.1347	0.882699	1.12735	0.583615	0.62404
61	DDR1_Y796	1.03786	2.31744	0.838481	0.474363	0.481025	0.892039	0.509292	1.4495
62	HCK_Y522	0.557815	0.906923	1.24638	1.1571	0.826256	2.06806	0.781384	0.456077
63	KIAA1217_Y244	0.885816	0.811404	0.587709	0.721781	2.13365	0.74042	1.24718	0.872041
64	PKP1_Y214	0.573411	1.08858	0.805036	0.897354	1.46774	0.613643	0.913137	1.6411
65	GSK3A_Y279 GSK3B_Y216	0.306395	0.133039	1.90645	1.18948	0.296404	2.78961	1.19351	0.185109
66	BAIAP2_Y505	0.495444	0.921039	1.41016	0.692267	0.944423	1.2651	0.92841	1.34315
67	EPHA2_Y575	1.21825	1.54284	0.516011	0.548411	0.947101	0.541955	1.08655	1.59888
68	ERBIN_Y1104	0.26639	0.453128	1.54922	0.814427	3.09898	0.510521	0.773773	0.53356
69	PRKCD_S304_Y313	0.388211	0.795043	0.669792	0.572863	1.30792	2.0515	1.61868	0.595983
70	PRKCD_Y313	0.265621	0.369453	0.370925	0.395587	1.78945	2.52353	1.93944	0.345997
71	PRKCD_Y313	0.226831	0.24248	0.461612	0.63547	0.802623	3.23628	2.22308	0.171623
72	PRKCD_Y313	0.323972	0.473759	0.311698	0.446233	1.74334	2.35938	1.88432	0.457297
73	PRKCD_Y313	0.211826	0.302114	0.440359	0.545334	0.977276	3.47041	1.85188	0.200807
74	MPZL1_Y263	1.97806	0.824468	0.515905	0.428619	2.40777	0.419033	0.528575	0.897567
75	VCL_Y822	0.68438	0.820758	0.588738	0.8749	0.816574	0.775887	2.43389	1.00487
76	VCL_Y822	0.304001	0.258918	1.16935	0.93781	0.296328	1.98887	2.94302	0.101703
77	HSP90AB1_Y484 HSP90AB2P_Y260	1.44409	0.824393	0.600927	0.936067	0.788516	1.25041	1.22631	0.929291
78	LYN_Y194	1.73931	0.321121	0.798156	1.16237	1.04018	1.30201	0.669914	0.96694
79	ERBB3_Y1328	0.429128	1.45102	1.9209	0.439377	0.957286	1.61405	0.654556	0.533687
80	KRT19_Y391	0.570106	0.558614	1.20961	0.896684	0.570873	2.85709	0.60471	0.732315
81	ANXA2P2_Y317 ANXA2_Y317	0.400298	1.00199	1.60336	1.27402	1.05099	0.844264	0.76321	1.06187
82	PIK3R2_Y464	0.424285	1.52362	1.07045	0.91489	1.02853	1.4707	0.925753	0.641765
83	PIK3R1_Y467	0.568461	0.595219	0.944475	1.1598	2.42668	0.845666	0.860731	0.598969
84	GAB1_Y659	0.318415	1.16489	0.912673	1.77542	1.4129	1.10582	0.334008	0.975879
85	IRS4_Y828	0.719597	0.282032	0.374135	0.839509	0.311705	0.837912	3.98397	0.651139
86	CLTC_Y1477	0.627532	0.951957	1.15581	1.11406	0.780027	1.74457	0.986515	0.639534
87	ACTA1_Y242 ACTA2_Y242 ACTBL2_Y241 ACTB_Y240 ACTC1_Y242 ACTG1_Y240 ACTG2_Y241 POTEE_Y940 POTEF_Y940 POTEKP_Y240	0.57947	1.51957	0.882078	0.833759	0.89277	1.48072	1.07546	0.736172
88	ANXA2P2_Y238 ANXA2_Y238	0.544415	0.705774	1.66101	0.838057	1.71532	1.36956	0.659315	0.506552
89	PTK2_oxM409_Y397	0.72384	0.804242	0.928822	0.85487	0.957738	1.50328	1.27506	0.952151
90	PTK2_Y397	0.571173	1.10077	1.26876	0.834728	1.13546	1.26913	1.09783	0.722141
91	HCK_Y209	3.24844	0.393975	0.780676	0.547362	0.663253	1.0426	0.740405	0.583285
92	CTTN_Y421	0.55605	0.980976	1.35747	0.618815	1.24554	1.16918	1.34823	0.72374
93	CLTC_Y1487	0.68732	0.893087	0.995753	1.06706	1.15318	1.31691	1.071	0.815695
94	FYB1_Y571	0.538976	0.802487	1.31721	1.13803	1.41985	1.08199	1.12118	0.580275
95	ACTB_oxM153_Y166 ACTG1_oxM153_Y166	0.737474	0.808462	1.07038	1.01893	0.922396	1.56723	1.14957	0.725549
96	ACTB_Y166 ACTG1_Y166	0.703592	0.772891	1.19886	0.912652	1.27283	1.34225	1.03142	0.765494
97	SSH2_oxM1423_Y1420	0.598582	0.697126	0.89875	0.65636	0.914038	1.79699	1.41586	1.0223
98	HSPA1A_Y41 HSPA1L_Y43 HSPA2_Y42 HSPA6_Y43 HSPA7_Y43 HSPA8_Y41	1.25553	1.05699	0.769049	0.864117	1.05368	1.11426	1.1449	0.741479
99	EPHB3_Y924	0.753182	0.768881	1.25102	0.953585	0.807953	1.03376	2.14121	0.290401
100	EPHA2_Y594	0.603907	1.38466	0.728373	0.547006	1.17503	1.13388	1.27728	1.14986
101	MAPK1_T185_Y187	0.529732	0.961504	0.708788	0.843605	1.05426	1.22973	1.55227	1.12011
102	MAPK1_Y187	0.49084	0.637424	0.601357	0.650901	1.27375	1.70846	1.39718	1.24009
103	AFAP1L2_Y413	0.497631	0.644974	1.0988	1.19436	1.20491	1.38348	1.11522	0.860627
104	ITGB4_Y1207	1.42693	1.08924	1.09932	0.84044	0.967974	1.00157	0.667642	0.906876
105	CALM1_Y100	0.986531	0.273104	1.05	1.2077	1.00922	0.875215	1.28314	1.31508
106	PXN_Y118	0.52575	1.95083	1.20182	1.00427	0.870011	0.493474	0.520522	1.43332
107	FLNA_Y2388	0.581214	0.671166	1.04921	0.789627	1.27454	1.51625	1.41785	0.700142
108	SDCBP_Y46	0.835674	0.779391	1.10054	0.935814	0.731802	1.63464	1.24605	0.736089
109	WASL_Y256	0.854615	0.734647	1.03713	0.738856	1.19028	1.20509	1.59372	0.645653
110	EPHA2_Y772	0.855142	1.20145	0.615906	0.64202	1.24351	0.762788	1.25233	1.42685
111	EPHA2_Y772	0.421131	1.5365	1.33103	0.558577	1.22845	1.21605	1.02825	0.680018
112	PTPRA_Y798	0.333305	0.49291	1.26555	1.52563	0.931097	1.95888	1.1739	0.318729
113	DSG2_Y968	0.657485	1.16275	1.12429	0.77564	1.1533	1.35759	1.15503	0.613917
114	MPP5_Y243	0.992632	1.14108	0.581114	0.606269	1.18444	0.897361	0.908968	1.68813
115	EPHB3_Y608 EPHB4_Y590	0.665924	0.792148	1.24334	0.648481	1.84132	0.908686	1.29518	0.604925
116	DYRK2_Y382 DYRK4_Y264	1.04813	0.949938	0.714094	0.865638	0.896739	0.767473	1.39498	1.363
117	STAT3_Y705	1.26412	0.43874	0.573999	1.50971	1.22985	0.997702	0.808764	1.17711
118	PTK2B_Y579	0.895671	1.04706	0.74127	0.807545	1.27211	0.940815	1.44222	0.853307
119	PTK2B_Y580	1.48427	0.913423	0.470649	0.628417	1.21091	0.815649	1.30384	1.17284
120	PTK2_Y570	2.50784	0.702716	0.504706	0.487439	0.879792	0.557564	1.61154	0.748399
121	PTK2_Y576	1.18938	1.7304	0.680187	0.772028	0.680821	0.455777	1.1208	1.3706
122	DSC2_Y823 DSC3_Y818	0.595351	0.979555	0.834014	0.578945	1.7715	0.995602	1.68588	0.559157
123	CAV1_Y14	0.539396	1.17448	1.10963	0.84526	1.07013	0.88341	1.28972	1.08798
124	GMDS_Y323	1.06801	0.51314	0.961183	1.87853	1.38383	0.506292	0.947334	0.74168

## Sheet: 2.Lambda
Threshold values for λα(k) are 2.3 and -2.3 (see Methods), i.e., a process, α, is considered active in sample k if λα(k)≥2.3 or λα(k)≤-2.3. Values exceeding threshold values are highlighted
	λ1(k)	λ2(k)	λ3(k)	λ4(k)	λ5(k)	λ6(k)	λ7(k)	λ8(k)
PDX10	6.28052	2.08452	1.4036	0.571121	2.87485	-0.626277	-1.28733	-0.0341653
PDX11	4.91077	-2.97385	-2.41107	3.21447	-1.42155	0.0041941	-0.50596	0.652197
PDX12	1.32482	-4.64694	1.58584	0.20671	0.194419	-1.68037	0.898539	-1.75946
PDX13	2.21113	-1.25709	2.7664	-0.743086	-0.28634	-0.791463	1.55531	2.04714
PDX14	0.583969	-3.18612	-3.62311	-2.53077	2.26068	0.0561714	0.443362	0.493698
PDX15	-2.5393	-2.89309	1.78861	2.04986	1.88212	2.6019	0.29126	0.127525
PDX16	-2.70963	2.7783	-1.62113	2.77474	1.50322	-1.3868	1.86937	0.0811432
PDX9	5.72908	2.18015	-0.51107	-0.663567	-0.552769	1.86862	2.00492	-0.860233

## Sheet: 3. R^2
* Graph showing 6 Processes are significant in this dataset

## Sheet: 4.G
Threshold values for Giα are [G1: 0.037,-0.14;G2: 0.1,-0.08;G3: 0.1,-0.08;G4: 0.1,-0.1;G5: 0.1,-0.1;G6: 0.08,-0.1;]. Values exceeding threshold values are highlighted for 6 significant processes
Gene index	Gene name+Phosphorylation Sites	Gi1	Gi2	Gi3	Gi4	Gi5	Gi6	Gi7	Gi8
1	ENO1_Y44 ENO2_Y44 ENO3_Y44	-0.0431547	-0.0025593	0.0301679	0.0159851	0.0699011	0.0339904	-0.00946687	0.000435508
2	ENO1_Y44	-0.0862361	-0.0455128	0.0599746	0.0191136	0.0496887	0.0161125	0.00865286	-0.049373
3	PKP3_Y176	-0.0886981	-0.0599738	0.0136996	-0.0927568	-0.0273006	-0.059368	0.147592	-0.169096
4	TMEM192_Y213	-0.00698777	0.0983165	0.0871374	0.0771862	0.0955629	-0.0826618	-0.252232	0.0691155
5	MYH9_Y754	-0.01573	-0.00748276	-0.0510558	0.0311018	-0.0651662	0.0348824	0.04064	0.070268
6	ERBIN_Y1104	-0.0891314	-0.0986958	-0.144984	-0.147963	-0.0389498	-0.169867	-0.0423952	-0.0175997
7	HIPK1_Y352 HIPK2_Y361	4.30323e-05	0.129928	-0.0754933	-0.104929	0.0623677	-0.0750997	0.0531896	-0.109508
8	NEDD9_Y345	0.0413826	-0.00427212	-0.0761676	0.0142845	-0.143576	0.027459	-0.0643958	-0.0965733
9	FLNB_Y904	-0.0172803	-0.00110536	-0.0816075	0.0178048	-0.0308773	0.00810416	0.0318598	-0.00216428
10	KRT19_Y130	-0.0428297	-0.0195451	0.0622562	0.0128738	-0.0258799	0.149593	0.0488737	-0.125798
11	KRT19_Y131	-0.0467146	-0.00704054	0.0383135	0.0418557	0.00951089	0.190031	-0.018187	-0.0840756
12	IRS4_Y921	-0.392194	0.395709	-0.123392	0.0457804	-0.295975	-0.208936	-0.201618	-0.101168
13	PRAG1_Y413	0.0664834	0.115405	0.329697	-0.411644	-0.390817	0.186368	-0.134785	0.079854
14	IST1_Y43	-0.0887904	-0.0503583	0.0144839	0.038007	0.0184848	0.0355014	0.0284093	-0.0415703
15	LYN_Y508	-0.0852434	-0.107297	0.126309	-0.0289701	0.0079109	-0.0347	-0.0836422	0.0535202
16	SHC1_Y427	-0.0422965	-0.0496591	-0.0283958	-0.0429943	0.0600815	0.185748	-0.112638	-0.00767909
17	SHC1_Y427	-0.221993	-0.0786151	0.236534	-0.0143183	-0.0240979	0.0929434	-0.109678	-0.223077
18	PARD3_Y1080	-0.117644	-0.151589	-0.120729	-0.307853	-0.148923	-0.17144	-0.0643732	0.0119114
19	JAK2_Y570	-0.0465403	-0.0205086	-0.0294311	-0.013038	0.0382676	0.041517	-0.00104615	0.139914
20	ADAM9_Y769	0.00077961	0.420674	-0.0523239	0.00846354	-0.17794	0.00531306	-0.0435102	0.012613
21	PIK3R2_Y464	-0.0497263	-0.0537816	-0.072618	0.0884363	-0.131069	0.103988	0.00675776	0.0281608
22	PIK3R1_Y467 PIK3R3_Y199	-0.0011447	0.0119565	-0.0828606	-0.0759654	-0.00240722	0.0141537	0.0335729	0.0314153
23	PIN4_Y122	-0.104992	0.1121	0.184999	0.00946065	-0.0283184	-0.0128815	0.212499	0.0301229
24	EPHB3_Y792	-0.0466042	-0.00694062	-0.0813073	-0.0150091	0.0383695	-0.140451	0.00669171	-0.00807276
25	GSK3A_Y279 GSK3B_Y216	-0.0167332	0.0717792	0.00860932	-0.130326	0.0832896	0.0270303	0.0899309	-0.0373377
26	MAPK7_oxM218_Y221	-0.0489154	-0.0386459	-0.0392186	0.00685658	0.0390239	0.112832	-0.0316814	-0.0827734
27	MAPK7_Y221	-0.0296559	-0.0044983	-0.0114793	-0.0150982	0.0519545	0.110121	-0.00798652	0.0075037
28	ENO2_Y25	-0.00748909	0.0160628	0.013109	0.0227089	0.0397018	0.0591535	-0.0431468	0.0334049
29	CDCP1_Y707	-0.0370052	0.00578528	0.0418283	-0.114276	-0.0183033	0.0108283	0.0501232	0.314913
30	EGFR_Y1172	-0.0962675	-0.0814221	-0.00517472	-0.184744	0.102407	0.177843	-0.118922	0.000970325
31	ACTB_Y198 ACTG1_Y198	0.0138198	0.0418381	-0.137673	-0.0318902	-0.0656169	0.0673689	-0.00936773	0.138807
32	BCAR1_Y249	-0.0506264	-0.0555354	-0.0357187	0.011874	-0.041433	0.0418072	0.0536488	-0.0506716
33	MAPK14_Y182	0.00546994	0.305547	-0.00708298	-0.227758	0.0294654	0.146182	-0.00590304	-0.046803
34	C11orf52_Y103	-0.0734719	0.0725954	0.0193515	0.231243	-0.173957	0.166807	-0.0184253	0.197102
35	MAPK3_T202_Y204	-0.100202	0.0239965	-0.10531	0.0738695	-0.0287712	0.00502794	0.10021	0.0268417
36	MAPK3_Y204	-0.107998	0.0366115	-0.124802	0.0119871	0.0150476	0.106937	0.123132	-0.0291844
37	DDR2_Y481	-0.0136032	-0.0526986	-0.0171694	0.0779092	-0.14513	0.0271488	-0.0197621	0.00209533
38	CDK1_T14_Y15 CDK2_T14_Y15 CDK3_T14_Y15	-0.060456	-0.0172854	-0.0987882	-0.0979422	0.0947617	0.0621321	-0.019489	-0.0439624
39	CDK1_Y15 CDK2_Y15 CDK3_Y15	-0.0431088	0.00222296	-0.0723486	-0.199659	0.112911	0.0979718	-0.0271964	-0.108754
40	PTPN11_Y62	-0.051201	-0.0486693	-0.0244422	0.0160784	-0.0626278	-0.0336826	0.0535839	0.138109
41	DYRK1A_Y321 DYRK1B_Y273	-0.00383842	0.0954767	-0.0329152	0.0198227	0.0107232	0.00161935	0.0549135	-0.0615401
42	ACTB_Y294 ACTG1_Y294	-0.0311447	-0.00891355	-0.000868059	0.0205152	0.0525073	0.0242796	-0.0277127	0.0230755
43	YES1_Y537	-0.118285	-0.211983	-0.0751849	-0.0313016	-0.198275	-0.0664797	-0.176097	0.216423
44	TNK2_Y518	-0.0364113	0.0239988	-0.0811893	-0.0425391	0.0536752	0.0534189	0.0549025	-0.0774925
45	TSG101_Y390	0.00569324	0.0486864	-0.0125634	0.0536347	-0.107334	0.0346937	0.0829753	-0.0463821
46	DAPP1_Y139	-0.0458575	0.177236	0.189799	-0.153841	-0.0277162	-0.00838764	0.245355	-0.0715789
47	PRPF4B_Y849	-0.0571622	0.00728665	-0.00634825	-0.0394621	0.138087	-0.0475465	-0.0391342	0.0531083
48	ACTB_Y218 ACTG1_Y218 POTEE_Y918	-0.0677737	-0.0376251	0.0861173	0.0470984	0.0389879	0.0128841	-0.0417766	0.0487929
49	FYN_Y213 YES1_Y222	-0.0284796	0.0309189	-0.0736237	-0.00931774	-0.0282784	-0.00689121	0.10094	0.0838121
50	FYN_Y420 LCK_Y394 SRC_Y419 YES1_Y426	-0.00722111	0.0486389	-0.14188	-0.0655472	0.0345512	0.0884546	-0.0122315	-0.0272858
51	CTTN_Y421	-0.0625369	-0.0182892	-0.148842	-0.0184146	0.000825369	-0.0130323	0.0275782	0.0297981
52	ANXA2P2_Y24 ANXA2_Y24	-0.0586201	-0.0620416	-0.0302319	-0.0871662	0.0627411	0.0154188	-0.0101746	-0.070255
53	CTNNA1_Y619	-0.0581373	0.169768	0.00732305	0.000503322	0.0577833	0.0830635	0.112408	0.0749318
54	INPP5D_Y865	-0.0291512	0.00701889	-0.00791799	-0.0965484	0.0826608	-0.071573	-0.0368265	0.204572
55	CTNNA1_Y177	-0.0783083	0.0991879	-0.048422	0.0409648	0.00765523	-0.118438	0.114393	-0.0671308
56	CTTN_Y334	-0.0870201	-0.000527206	-0.051158	-0.0736709	0.01422	-0.0231176	0.179006	-0.143907
57	ARHGAP35_Y1105	-0.0945732	-0.105958	-0.0434504	-0.0192616	-0.0389939	-0.108908	0.00794677	-0.142238
58	KIAA1217_Y393	-0.0724613	-0.0381364	-0.103134	-0.120465	0.0455956	-0.0179024	0.0393238	-0.0197929
59	TUBA1A_Y224 TUBA1B_Y224 TUBA1C_Y224 TUBA3C_Y224 TUBA3E_Y224 TUBA4A_Y224 TUBA8_Y224	-0.0107387	-0.0324423	-0.0437123	0.0142966	-0.058084	0.0217478	0.00597861	0.0428794
60	CDKL5_Y171	-0.0221327	-0.106222	0.0423336	2.59654e-06	-0.11454	-0.0324596	-0.0565794	-0.0223819
61	DDR1_Y796	0.0537396	0.0138237	-0.0259767	0.0913335	-0.184871	0.134592	-0.206112	-0.162834
62	HCK_Y522	-0.0795286	-0.0894378	0.0796798	0.0366197	-0.0249238	0.0395816	-0.0527599	0.0597732
63	KIAA1217_Y244	-0.028936	0.0299701	-0.134059	-0.0812943	0.0690838	-0.00469856	-0.0259746	0.0696266
64	PKP1_Y214	0.0080696	0.011134	-0.10758	-0.085405	-0.101403	0.0375167	0.089747	-0.00827143
65	GSK3A_Y279 GSK3B_Y216	-0.252262	-0.0291478	0.310022	-0.0121488	-0.00357427	-0.0801958	0.00784076	-0.121487
66	BAIAP2_Y505	-0.0333878	-0.0358615	-0.0178223	-0.00320978	-0.0782188	0.0883296	0.0910926	-0.188695
67	EPHA2_Y575	0.0439749	0.0913174	-0.127875	0.0205671	-0.0654812	0.0393225	-0.0857185	-0.033434
68	ERBIN_Y1104	-0.107592	-0.0878943	-0.117995	-0.25308	-0.0592119	-0.14048	0.0575337	-0.0767525
69	PRKCD_S304_Y313	-0.126067	-0.0215565	-0.0849005	0.0508951	0.0303736	0.122005	0.0230777	0.0178771
70	PRKCD_Y313	-0.225902	0.0143506	-0.123292	-0.0168907	0.107159	0.172543	-0.0375024	0.0704638
71	PRKCD_Y313	-0.287426	0.0142985	0.0364968	0.0375177	0.0747852	0.0763003	-0.0439614	0.135414
72	PRKCD_Y313	-0.188893	0.0312328	-0.13365	-0.00187602	0.0963359	0.201134	-0.0279384	0.121427
73	PRKCD_Y313	-0.273926	-0.00618658	-0.00377129	0.0310316	0.0627814	0.137663	-0.0611583	0.120703
74	MPZL1_Y263	0.0376962	0.0571018	-0.151238	-0.181409	0.0832422	-0.0110358	-0.306531	-0.0407031
75	VCL_Y822	-0.052967	0.0933585	-0.0653826	0.0531938	-0.0219882	-0.0413837	0.109241	0.0548473
76	VCL_Y822	-0.277614	0.0117564	0.180591	0.135196	-0.00106211	-0.219548	-0.0499833	0.0336858
77	HSP90AB1_Y484 HSP90AB2P_Y260	-0.00973294	0.0639486	0.0257838	0.0402361	0.0685139	0.0514824	-0.0573352	0.0703179
78	LYN_Y194	-0.0155549	0.0492164	0.122969	-0.138057	0.144343	0.0679943	-0.0640339	-0.000637252
79	ERBB3_Y1328	-0.0693865	-0.128609	-0.0350435	0.0597366	-0.0964916	0.0463425	-0.133196	-0.231106
80	KRT19_Y391	-0.0835861	-0.0521803	0.147949	0.0103117	-0.0275102	0.182868	-0.0377503	-0.0956855
81	ANXA2P2_Y317 ANXA2_Y317	-0.0259849	-0.0697956	0.00143163	-0.0620454	-0.15067	-0.0226038	0.121098	-0.0427646
82	PIK3R2_Y464	-0.0573437	-0.0835981	-0.0381255	0.0581287	-0.0973859	0.0485414	-0.00735766	0.0505067
83	PIK3R1_Y467	-0.0634165	-0.0509092	-0.0599752	-0.159184	0.0373076	-0.0502743	0.0158571	0.106651
84	GAB1_Y659	-0.0214396	-0.113256	0.00502183	-0.14345	-0.201321	0.135546	0.0224467	0.182352
85	IRS4_Y828	-0.14004	0.222656	0.0654467	0.0792644	0.00273578	-0.0781627	0.0822582	0.0505277
86	CLTC_Y1477	-0.058212	-0.0514328	0.0575526	0.0517902	-0.0258916	0.0362035	0.00411178	0.0323287
87	ACTA1_Y242 ACTA2_Y242 ACTBL2_Y241 ACTB_Y240 ACTC1_Y242 ACTG1_Y240 ACTG2_Y241 POTEE_Y940 POTEF_Y940 POTEKP_Y240	-0.0422952	-0.0417179	-0.0356511	0.087978	-0.0635763	0.0648729	-0.02465	0.0462814
88	ANXA2P2_Y238 ANXA2_Y238	-0.0725489	-0.113371	-0.00180206	-0.0885551	0.0211857	-0.0111123	-0.051892	-0.0691748
89	PTK2_oxM409_Y397	-0.0473191	0.00060661	0.00100795	0.0289356	0.02188	0.0673284	0.051918	-0.0263279
90	PTK2_Y397	-0.0493265	-0.0575551	-0.0311783	0.0271418	-0.027403	-0.00101939	0.0195501	-0.0374052
91	HCK_Y209	-0.0124188	0.0936999	0.112056	-0.042542	0.177218	-0.0220692	-0.310605	-0.138064
92	CTTN_Y421	-0.0628835	-0.0446826	-0.0660709	0.0277076	-0.0020653	-0.0228149	0.0267941	-0.12409
93	CLTC_Y1487	-0.0404673	-0.0298594	-0.00301194	-0.00325313	0.00552275	0.0273617	0.0386689	0.0419395
94	FYB1_Y571	-0.0660211	-0.0636987	-0.0155732	-0.0382178	-0.00157139	-0.0704945	0.0507675	0.0364836
95	ACTB_oxM153_Y166 ACTG1_oxM153_Y166	-0.0531673	-0.0251917	0.0344198	0.0289289	0.0224087	0.026974	0.0233684	0.0109131
96	ACTB_Y166 ACTG1_Y166	-0.0482787	-0.041741	-0.00265531	-0.0222489	0.0328614	0.0139623	0.0246202	-0.0313319
97	SSH2_oxM1423_Y1420	-0.0719026	0.00940414	-0.0103727	0.0405711	0.0253336	0.119238	0.0709336	-0.0977424
98	HSPA1A_Y41 HSPA1L_Y43 HSPA2_Y42 HSPA6_Y43 HSPA7_Y43 HSPA8_Y41	-0.0110445	0.014218	-0.0187569	0.0341923	0.0581191	-0.00296758	-0.083193	0.0572642
99	EPHB3_Y924	-0.104432	-0.0116886	0.0185434	0.0871918	0.0473695	-0.215485	-0.0398506	0.0425862
100	EPHA2_Y594	-0.0291153	0.00473658	-0.120859	0.0525562	-0.042065	0.0988631	0.00827699	-0.0518952
101	MAPK1_T185_Y187	-0.0516502	0.0194174	-0.0647327	0.0333722	-0.0315441	0.0782219	0.108007	0.0279958
102	MAPK1_Y187	-0.0784942	0.0272686	-0.0666828	-0.0123087	0.0257704	0.186126	0.103521	-0.0256698
103	AFAP1L2_Y413	-0.0673447	-0.0351708	0.0140905	-0.0441651	-0.0063004	0.0349151	0.120703	0.0237429
104	ITGB4_Y1207	0.0247993	-0.0144159	0.0211976	-0.0114657	0.0159481	0.00848605	-0.127666	-0.0508539
105	CALM1_Y100	-0.0404536	0.0744351	0.0778642	-0.136546	0.08115	-0.0254837	0.153994	-0.0886949
106	PXN_Y118	0.0430224	-0.0405203	-0.0563557	-0.0443404	-0.258437	-0.0108661	-0.00810745	-0.043396
107	FLNA_Y2388	-0.0830361	-0.0245846	-0.0241001	0.00128096	0.0526047	0.0243747	0.0574299	-0.0346042
108	SDCBP_Y46	-0.0525176	-0.00710413	0.0572457	0.0592216	0.0275125	0.0241032	0.010955	-0.0310613
109	WASL_Y256	-0.0619948	0.000696762	-0.0292164	0.0225526	0.0817533	-0.0432496	0.00355583	-0.0407725
110	EPHA2_Y772	0.00459382	0.050869	-0.120458	0.000384956	-0.0255883	0.0576292	0.0104335	-0.016496
111	EPHA2_Y772	-0.0588305	-0.0840532	-0.0982245	0.0530672	-0.0825983	0.0177857	-0.0251816	-0.106095
112	PTPRA_Y798	-0.152465	-0.0827977	0.0939359	-0.0134713	-0.0116059	-0.0410755	0.0628016	0.123128
113	DSG2_Y968	-0.0527358	-0.0526999	-0.0382994	0.0482526	0.00276645	-0.0025345	-0.0295977	-0.00834429
114	MPP5_Y243	0.0205564	0.0503881	-0.0940004	-0.0194334	-0.0196629	0.134241	-0.0315734	-0.042605
115	EPHB3_Y608 EPHB4_Y590	-0.0627171	-0.0396031	-0.0916741	-0.0434795	0.0552765	-0.0799945	-0.00913283	-0.0763086
116	DYRK2_Y382 DYRK4_Y264	0.00647427	0.0699242	-0.0408904	0.0116953	-0.0106961	0.00453668	0.0430035	-0.0074492
117	STAT3_Y705	-0.00650733	0.0610729	0.0560059	-0.138689	0.0773803	0.0662028	0.0215071	0.139802
118	PTK2B_Y579	-0.0251034	0.0204098	-0.076018	0.018967	0.0318307	-0.0129763	-0.00212384	0.0458909
119	PTK2B_Y580	0.0071159	0.0926875	-0.0881724	-0.00492575	0.0744729	0.0497123	-0.0789444	0.0292814
120	PTK2_Y570	2.00822e-05	0.146067	-0.0575103	0.0142226	0.125144	-0.0991905	-0.205105	-0.0434854
121	PTK2_Y576	0.0509332	0.0794168	-0.0743702	0.0481283	-0.121746	-0.0554616	-0.0621155	-0.00594353
122	DSC2_Y823 DSC3_Y818	-0.0785947	-0.0165473	-0.137414	0.0128264	0.0485829	-0.0453927	-0.0210277	0.00331881
123	CAV1_Y14	-0.0270837	-0.0149017	-0.0666496	0.0178401	-0.0776543	-0.0105106	0.091528	-0.0499383
124	GMDS_Y323	-0.00997781	0.0244228	0.0330541	-0.158432	0.0225031	-0.169216	0.0342784	0.143266

## Sheet: 5.Barcodes and treatments
	Patient-specific Barcode	Active processes	Central targets	Examples of FDA approved targeted drug combination
PDX10	[1,0,0,0,1,0]	1 (positive); 5 (positive)	"PTK2" ; "EGFR"	"Defactinib" ; "Erlotinib"
PDX11	[1,-1,-1,1,0,0]	1 (positive); 2 (negative);3 (negative);4 (positive)	"PTK2" ; "EGFR" ; "MAPK3" ; "VCL"	"Defactinib" ; "Erlotinib" ; "Trametinib" ; " * "	*There is no clinically approved drug yet
PDX12	[0,-1,0,0,0,0]	2 (negative)	"EGFR"	"Erlotinib"
PDX13	[0,0,1,0,0,0]	3 (positive)	"LYN"	"Bosutinib"
PDX14	[0,-1,-1,-1,0,0]	2 (negative); 3 (negative); 4 (negative)	"EGFR" ; "MAPK3" ; "EGFR"	"Erlotinib" ; "Trametinib" ; "Erlotinib"
PDX15	[-1,-1,0,0,0,1]	1 (negative);2 (negative); 6 (positive)	"PRKCD" ; "EGFR" ; "EGFR"	"Darovasertib" ; "Erlotinib" ;"Erlotinib"
PDX16	[-1,1,0,1,0,0]	1 (negative); 2 (positive); 4 (positive)	"PRKCD" ; "PTK2" ; "VCL"	"Darovasertib" ; "Defactinib" ; " * "
PDX9	[1,0,0,0,0,0]	1 (positive)	"PTK2"	"Defactinib"
