# Supplementary material for: Patient-specific signaling signatures predict optimal therapeutic combinations for triple negative breast cancer
Source: Mol Cancer. 2024 Jan 16;23:17. doi: 10.1186/s12943-023-01921-9 (PMC10790458; doi:10.1186/s12943-023-01921-9)
Supplement: Supplementary file 3 — Additional file 3. Tables S1-S8. [file 12943_2023_1921_MOESM3_ESM.zip › Table S6 (Mayo dataset subset c).xlsx]

## Sheet: 1.Raw Data
Raw data of 3 TNBC patient-derived xenografts (6 PDX samples) of PDX17_B, PDX17_S, PDX2_B, PDX2_S, PDX41_B and PDX41_S collected in Mayo Clinic.
Gene index	Gene name+Phosphorylation Sites	MC-BR-BTY-0006 (PDX17_B)	MC-BR-BTY-0029 (PDX17_S)	MC-BR-BTY-0014 (PDX2_B)	MC-BR-BTY-0031 (PDX2_S)	MC-BR-BTY-0010 (PDX41_B)	MC-BR-BTY-0030 (PDX41_S)
1	ENO1_Y44 ENO2_Y44 ENO3_Y44	0.837606	1.89325	0.978986	0.785163	0.62798	0.877018
2	ENO1_Y44	0.829182	1.68221	1.00389	0.895345	0.657379	0.93199
3	SRSF3_Y32	0.754063	1.58457	1.30153	0.811907	0.767265	0.780668
4	GPRC5A_Y347	2.06185	0.361717	0.379615	1.8489	0.411742	0.936175
5	TLN1_Y70	0.771201	3.30885	0.527404	0.281704	0.50323	0.60761
6	CLTC_Y634	1.14369	1.40173	0.814985	0.999364	0.629893	1.01033
7	MYH9_Y754	1.41978	1.19466	0.500398	0.598768	0.901436	1.38496
8	TNK2_Y284	0.857854	0.933379	1.35878	1.07767	1.49429	0.278037
9	NEDD9_Y345	0.643712	0.575686	0.619406	0.311497	1.78917	2.06053
10	HIPK1_Y352 HIPK2_Y361	0.941503	1.14337	1.70152	0.880299	0.703397	0.629912
11	CLTCL1_Y1096 CLTC_Y1096	1.06087	1.41321	0.695596	0.7225	1.27335	0.834475
12	GPRC5A_Y317	1.81387	0.14666	0.320427	2.50641	0.21615	0.99648
13	ANXA2P2_Y30 ANXA2_Y30	0.933621	0.538253	1.05541	0.83552	0.957768	1.67943
14	PFN1_Y129	0.973085	1.20642	1.46057	0.711971	1.20286	0.445101
15	GAB1_Y406	1.12545	0.701177	1.0108	0.496992	1.46565	1.19994
16	TNS1_Y366	0.537861	0.632472	3.08126	0.631473	0.409101	0.707828
17	NEDD9_Y345	0.875594	0.850711	0.719713	0.621718	1.59193	1.34033
18	FAM20B_Y138	0.706464	1.85728	0.910575	0.926898	0.728494	0.870287
19	FAM20B_Y138	0.898373	1.22647	1.03443	0.863183	1.02685	0.950694
20	IGF1R_Y1161 INSR_Y1185	0.678953	0.649943	0.702919	2.50355	0.841039	0.623595
21	IGF1R_Y1165 INSR_Y1189	0.575447	1.02721	0.692641	2.43979	0.593748	0.671167
22	FLNB_Y904	0.894498	1.47607	0.625029	0.638786	0.928636	1.43698
23	AFAP1L2_Y383	0.851932	1.53717	1.40663	0.824716	0.584809	0.794748
24	RPL10A_Y11	0.931168	1.81308	0.831515	0.666256	0.839682	0.918297
25	PARD3_Y489	1.0719	1.94571	0.854618	0.628823	0.698232	0.800721
26	RPS10_Y82	0.715532	2.11793	0.874408	0.702141	0.797913	0.792078
27	KRT19_Y130	0.944744	1.18468	0.835549	0.697536	1.01343	1.32407
28	PRAG1_Y413	0.619104	0.523942	0.867193	0.291784	1.51411	2.18387
29	PRAG1_Y413	0.385144	0.25234	0.866246	0.177466	1.88439	2.43441
30	ANKS1A_Y455	1.16094	0.78708	0.463482	0.362182	1.57638	1.64994
31	EEF1A1P5_Y141 EEF1A1_Y141 EEF1A2_Y141	0.923047	1.50668	1.11947	0.762796	0.869296	0.818714
32	RIN1_Y36	1.48599	0.527797	1.80252	0.523245	1.07005	0.590399
33	SHC1_Y427	1.3098	0.700585	0.709523	0.17219	1.17846	1.92945
34	PGK1_Y196	0.854985	2.9116	0.704122	0.557426	0.421455	0.550413
35	DDR1_Y484	1.09863	0.199927	0.436168	0.898189	2.11444	1.25265
36	PARD3_Y1080	1.55293	1.25534	0.740541	0.560409	0.967073	0.923707
37	ADAM9_Y769	1.72763	0.361334	0.867957	1.59551	0.745492	0.702077
38	CRIP1_Y12	0.569305	0.676559	0.522417	0.500995	0.868827	2.8619
39	PIK3R2_Y464	1.1127	0.94716	1.13283	0.542986	1.45999	0.804333
40	PIK3R1_Y467 PIK3R3_Y199	0.805773	1.97795	0.923263	0.693969	0.786464	0.812583
41	SND1_Y109	0.473431	2.93471	0.857826	0.682039	0.538169	0.513823
42	NHLRC2_Y403	0.527597	1.13177	2.59316	0.902208	0.416125	0.42914
43	ADAM9_Y778	1.54205	0.902352	0.626948	1.43057	0.748615	0.74947
44	PXN_Y88	0.95828	1.05192	1.17634	0.487258	1.09596	1.23024
45	EPHB3_Y792	1.22617	0.837303	0.871942	1.26375	0.67914	1.12169
46	FGR_Y180 FYN_Y185 YES1_Y194	0.699964	1.11512	1.49417	0.759319	1.14322	0.788208
47	GAB1_Y627	1.00337	0.563251	0.6791	0.446553	1.48698	1.82075
48	GSK3A_Y279 GSK3B_Y216	0.86578	1.09542	1.92058	0.639897	0.922953	0.555374
49	GSK3A_Y279_S282 GSK3B_Y216_S219	0.920697	1.1365	1.48158	0.717643	1.12715	0.616426
50	BCR_Y177	0.706377	0.844529	0.790755	0.347065	1.95319	1.35808
51	MAPK7_Y221	1.04657	0.96855	1.50771	0.596081	0.820706	1.06038
52	CDCP1_Y707	0.972247	1.39032	0.790711	0.364736	0.815395	1.66659
53	TNS2_Y483	1.20287	0.558996	1.93736	0.336423	1.07066	0.893702
54	EGFR_Y1172	0.780179	0.603943	0.520899	0.475654	1.38191	2.23742
55	PTK2_Y861	0.834058	0.389328	2.14625	0.32391	1.61404	0.69241
56	SRSF9_Y214	1.25637	1.13779	1.14216	0.785359	0.779166	0.899156
57	EGFR_Y1197	0.726792	0.439541	0.450532	0.482195	1.73577	2.16517
58	CFL1_Y140	0.886454	1.86759	0.962216	0.622946	1.04334	0.61745
59	FRK_Y46	0.820408	1.76329	0.949483	0.715258	0.783074	0.968483
60	BCAR1_Y249	0.763584	1.57984	1.02041	0.689046	0.794235	1.15288
61	MAPK14_oxM179_T180_Y182	0.856728	1.71928	0.943407	0.700703	1.07564	0.704245
62	MAPK14_oxM179_Y182	0.658754	1.05985	1.73427	0.531457	0.747273	1.2684
63	MAPK14_Y182	0.599583	1.02393	2.03784	0.486721	0.810397	1.04153
64	C11orf52_Y103	0.809684	1.5955	0.962315	0.590369	0.968476	1.07365
65	PGAM1_Y92 PGAM2_Y92 PGAM4_Y92	1.10845	1.58853	0.839942	0.736478	0.874715	0.851878
66	MAPK3_T202_Y204	1.12107	1.61593	0.707932	0.712869	0.76518	1.07701
67	MAPK3_Y204	1.02274	1.46859	0.978473	0.541682	0.84521	1.14331
68	RPL35A_Y34	1.23493	1.96377	0.449805	0.537517	0.72961	1.08436
69	CDK1_T14_Y15 CDK2_T14_Y15 CDK3_T14_Y15	0.77226	1.14074	1.17886	0.895816	1.08167	0.930653
70	CDK1_Y19 CDK2_Y19 CDK3_Y19	0.63565	1.20194	2.29068	0.420543	0.941612	0.509579
71	CDK1_Y15 CDK2_Y15 CDK3_Y15	0.419853	0.956062	2.93517	0.316785	0.832218	0.539909
72	CDK1_Y19	0.901653	1.55924	1.40418	0.599138	0.969458	0.566334
73	PTPN11_Y62	1.02278	1.49202	1.17918	0.689904	0.778251	0.837866
74	TARS1_Y298	0.996258	1.71008	1.08713	0.888477	0.505355	0.812706
75	DYRK1A_Y321 DYRK1B_Y273	0.851637	1.32102	1.04214	0.811325	0.801747	1.17214
76	SDC4_Y197	0.698794	0.893299	0.466296	1.71806	1.26794	0.955607
77	ACTB_Y294 ACTG1_Y294	0.921605	1.85335	1.12256	0.669783	0.680168	0.752532
78	FYN_Y213 YES1_Y222	0.747756	1.03933	1.48138	0.884968	1.0649	0.781671
79	TSG101_Y390	1.30695	2.18087	0.40974	0.600169	0.796971	0.705293
80	DAPP1_Y139	1.9779	0.426657	0.903832	0.586924	0.436372	1.66832
81	PRPF4B_S839_Y849	1.01686	1.03407	1.17841	0.787254	0.823576	1.15984
82	PRPF4B_Y849	0.968389	1.044	1.37576	0.883864	0.749849	0.978136
83	FYN_Y420 LCK_Y394 SRC_Y419 YES1_Y426	0.645645	1.03523	2.11616	0.369876	1.036	0.797095
84	ABL1_oxM388_Y393 ABL2_oxM434_Y439	0.791353	1.19504	1.00321	0.310685	0.967718	1.73199
85	ABL1_Y393 ABL2_Y439	0.756577	1.75136	1.19846	0.443962	1.01262	0.837018
86	CTTN_Y421	0.711573	0.596439	1.14929	0.882012	1.61032	1.05037
87	ANXA2P2_Y24 ANXA2_Y24	0.740129	0.581727	0.739956	0.604014	0.757717	2.57646
88	CTNNA1_Y619	1.11132	3.08597	0.529343	0.410605	0.35116	0.511606
89	ANXA5_Y94	1.72877	0.942048	0.753858	0.838787	0.750082	0.986452
90	ANXA5_Y94	1.83837	0.858002	0.693197	0.914275	0.74647	0.949689
91	INPP5D_Y865	1.09461	1.09999	2.23216	0.50625	0.446051	0.620938
92	ABL1_Y185	1.01092	1.11963	0.525756	0.591894	1.56589	1.18592
93	ARHGAP35_Y1105	1.4027	1.42563	0.359529	0.526167	0.451012	1.83496
94	OCIAD1_Y199	0.947556	1.22858	1.52644	0.761634	0.692542	0.843249
95	DDR1_Y792	0.850111	0.66127	0.526327	0.454777	2.46949	1.03802
96	DDR1_Y792_Y796	0.69747	0.836867	0.717553	0.473605	2.28457	0.989932
97	VCL_oxM698_Y692	1.25244	1.26451	0.805555	0.875191	0.627245	1.17507
98	VCL_Y692	1.14935	1.2506	0.992605	0.732423	0.844927	1.03009
99	PIK3R1_Y556	0.589363	3.40044	0.638982	0.3373	0.575357	0.458564
100	CTNND1_Y257	1.01402	1.2524	1.19544	0.685879	0.800632	1.05163
101	RPL15_Y59	1.08465	1.34688	0.906142	1.03868	0.704972	0.918672
102	FRK_Y132	1.1782	1.38122	1.47011	0.571665	0.564671	0.834119
103	SIRPA_Y496	0.560995	0.588692	2.33017	1.44952	0.337058	0.733566
104	TAOK1_Y610	1.38746	1.05769	0.79538	0.729215	0.945663	1.08459
105	CAP1_Y354	0.903926	1.94247	0.707201	0.546387	0.834287	1.06573
106	LDHA_Y239	0.698828	0.796794	1.42991	0.658257	1.13302	1.28319
107	ANXA2_Y188	0.984589	1.34989	0.889181	0.80572	0.800821	1.1698
108	DLG1_Y760	1.16353	2.26056	0.662118	0.617558	1.01855	0.277685
109	BRK1_Y63	1.18442	1.80964	0.914914	0.623994	0.888774	0.578262
110	LSR_Y615	1.30951	0.177134	0.329133	1.5438	2.17861	0.461814
111	PRKCD_S304_Y313	1.28412	1.58643	0.775942	0.265455	0.59113	1.49692
112	PRKCD_Y313	1.26637	1.51414	0.930387	0.263039	0.455122	1.57094
113	CLDN4_Y208	0.765087	0.713664	0.898584	2.17589	0.711905	0.734868
114	PRKCD_Y313	1.15778	1.26727	1.03692	0.357448	0.565989	1.61459
115	MPZL1_Y263	1.12238	0.9463	1.79157	0.752549	0.593261	0.79394
116	VCL_Y822	1.38352	1.27272	1.03859	0.747383	0.77799	0.779792
117	SSBP1_Y73	2.96308	0.682061	0.508601	0.499803	0.458589	0.887864
118	UMPS_Y37	1.05388	0.882276	1.07788	0.770551	1.06868	1.14673
119	CKMT1A_Y153	0.522983	1.5352	0.779761	0.660964	1.85993	0.641163
120	SLC38A2_Y41	0.885171	1.90364	0.513874	0.861038	0.787049	1.04923
121	MRPL58_Y49	2.41496	0.544938	0.886999	1.19208	0.417441	0.543583
122	CILK1_T157_Y159	1.14747	0.952049	1.7215	0.698899	0.970654	0.509432
123	ERBB3_Y1328	0.863638	1.20172	1.1808	0.820305	0.928042	1.0055
124	VIM_Y61	1.70182	1.01587	0.900673	0.805495	0.671808	0.904332
125	ANXA4_Y296	1.33184	1.74286	0.659308	0.827372	0.621773	0.816847
126	ANXA2P2_Y316 ANXA2_Y316	1.00608	1.78827	0.541553	0.947033	0.712044	1.00502
127	PTK2_Y925	0.916091	1.26277	1.14113	0.573699	0.948967	1.15734
128	EPHB4_Y987	1.49282	0.83128	0.775674	1.3853	1.15638	0.358551
129	LSR_Y535	1.2676	1.00594	0.589192	1.08407	1.27766	0.775535
130	LSR_Y551	0.997592	0.757409	0.636702	0.992565	1.89759	0.718143
131	PIK3R2_Y464	1.05452	1.12113	1.00358	0.634873	1.2373	0.948592
132	PIK3R1_Y467	0.700724	2.23033	0.936908	0.636724	0.835718	0.659598
133	GAB1_Y659	0.8608	0.542175	0.742998	0.287442	1.53169	2.03489
134	EFNB2_Y304	0.741639	0.976253	0.866789	1.28987	0.872652	1.25279
135	NEDD9_Y166	0.625665	1.29918	1.09744	0.894746	1.29656	0.786404
136	DBI_Y29	0.695277	0.843314	1.42514	0.697375	1.34409	0.994807
137	EFNB1_Y317	1.11674	0.926444	0.85555	1.00159	0.84586	1.25382
138	HIPK3_Y359	0.759101	1.22883	1.6668	0.819606	0.694901	0.830767
139	EPHA2_Y594	1.14734	1.73253	0.832431	0.668726	0.542635	1.07634
140	MAPK1_T185_Y187	1.07331	1.56535	0.64865	0.640853	0.893091	1.17874
141	MAPK1_Y187	0.914048	1.37888	0.988618	0.461519	0.955976	1.30096
142	AFAP1L2_Y413	1.21641	1.56309	1.24363	0.494999	0.519549	0.962328
143	ITGB4_Y1207	0.783314	2.15686	0.712569	0.395176	0.749977	1.2021
144	HBA1_Y25	0.772631	1.04463	0.958331	0.82441	0.732763	1.66724
145	PXN_Y118	0.740296	0.386261	1.85913	0.260956	1.55248	1.20088
146	BCAR1_Y234	1.13924	1.04528	1.1456	0.765558	0.899855	1.00446
147	FLNA_Y2388	1.03811	1.34376	0.859902	0.843793	0.810968	1.10347
148	EPHA2_Y772	1.18086	1.58245	1.06436	0.704183	0.551137	0.917013
149	HSPE1_Y76	0.989473	1.04386	1.52499	1.07002	0.678933	0.692718
150	LSR_Y406	0.936735	0.85374	0.730426	1.15649	1.68389	0.638716
151	FER_Y402	1.28049	0.968238	0.715334	0.499476	1.01937	1.51709
152	VASP_Y39	1.08309	1.5407	0.648681	0.764184	0.770765	1.19258
153	PTPRA_Y798	1.17014	0.824278	1.28545	0.868518	0.592673	1.25893
154	CLDN3_Y198	0.62821	0.377377	0.972966	2.56961	0.697264	0.754577
155	PTPN11_oxM586_Y580	0.79888	0.663658	1.11179	0.676376	1.15911	1.59019
156	PTPN11_Y580	0.698358	0.941984	1.48753	0.613725	1.24701	1.0114
157	DYRK2_Y382 DYRK4_Y264	0.614901	2.37451	0.842271	0.509009	0.633835	1.02547
158	ITGB1_Y783	1.35454	1.30878	0.60749	0.934062	0.980883	0.814244
159	FYN_Y440 SRC_Y439 YES1_Y446	0.973438	1.29514	0.727915	0.790186	1.19052	1.0228
160	SERINC5_Y345	1.16951	0.586439	0.443332	0.637117	1.80509	1.35852
161	TNK2_Y827	1.03839	1.36013	0.923332	0.618862	0.87201	1.18728
162	STAT3_Y705	1.02718	1.88088	0.746187	0.578786	0.625262	1.1417
163	PDHA1_Y301 PDHA2_Y299	1.30023	0.973471	0.552539	0.70864	1.05519	1.40993
164	YWHAZ_Y128	1.24771	0.839525	1.21414	0.843366	1.05266	0.802603
165	PTK2_oxM571_Y570	1.00039	1.22477	1.09836	0.532394	0.926026	1.21806
166	PTK2_oxM571_Y576	0.807879	0.745991	0.965545	0.342541	1.07408	2.06396
167	PTK2_Y570	0.737868	1.17418	1.4986	0.529809	1.4472	0.612333
168	PTK2_Y576	0.640756	0.780533	1.59541	0.323759	1.78271	0.876833
169	PEAK1_Y531	0.74617	0.859671	0.672673	0.630427	1.17883	1.91223
170	CAV1_Y14	1.08919	1.20801	0.887194	0.64749	0.946648	1.22147
171	MUC1_Y1229	0.568649	0.853675	0.427321	1.31274	1.2362	1.60141
172	GMDS_Y323	0.529536	0.3624	2.09505	1.57057	0.751899	0.690543

## Sheet: 2.Lambda
* Threshold values for λα(k) are 2.2 and -2.2 (see Methods), i.e., a process, α, is considered active in sample k if λα(k)≥2.2 or λα(k)≤-2.2. Values exceeding threshold values are highlighted
	λ1(k)	λ2(k)	λ3(k)	λ4(k)	λ5(k)	λ6(k)
PDX17_B	1.1535	0.271827	2.23885	1.49197	1.49114	2.72247
PDX17_S	-4.04533	4.74384	1.50871	-2.34194	-1.02191	0.761595
PDX2_B	-0.0926066	1.63317	-5.20065	1.02356	-1.10578	1.35933
PDX2_S	7.27461	2.88386	0.740663	-0.888796	-1.16421	-0.0963436
PDX41_B	1.12731	-3.23765	-1.41434	-3.97036	0.848152	1.01647
PDX41_S	-0.462719	-3.67168	1.63064	0.342866	-3.36408	0.81819

## Sheet: 3.R^2
* Graph showing 6 Processes are significant in this dataset

## Sheet: 4.G
* Threshold values for Giα are [G1: 0.033,-0.108;G2: 0.1,-0.1;G3: 0.09,-0.1;G4: 0.1,-0.085;G5: 0.1,-0.08;G6: 0.079,-0.1;]. Values exceeding threshold values are highlighted for 6 significant processes																																			Gi1	Gi2	Gi3	Gi4	Gi5	Gi6
Gene index	Gene name+Phosphorylation Sites	Gi1	Gi2	Gi3	Gi4	Gi5	Gi6																												-0.205812	-0.301262	-0.232843	-0.175928	-0.143976	-0.262851
1	ENO1_Y44 ENO2_Y44 ENO3_Y44	-0.0694475	0.0736324	0.0238118	0.00928829	-0.0315729	-0.0503973																												-0.189822	-0.217768	-0.200103	-0.121104	-0.13389	-0.253236
2	ENO1_Y44	-0.0494383	0.0646797	0.0187571	0.00967702	-0.0450315	-0.0503784																												-0.169333	-0.208842	-0.191485	-0.110374	-0.119712	-0.236584
3	SRSF3_Y32	-0.0542517	0.0643763	-0.0377173	-0.00303936	-0.018559	-0.0442786																												-0.166174	-0.198576	-0.169518	-0.0979374	-0.0895648	-0.221786
4	GPRC5A_Y347	0.118421	-0.0229752	0.170088	0.213293	0.108653	-0.098365																												-0.162571	-0.194567	-0.168603	-0.0969426	-0.0876926	-0.217482
5	TLN1_Y70	-0.205812	0.0862237	0.095375	-0.0064171	0.093153	-0.142775																												-0.154401	-0.191468	-0.168219	-0.0944023	-0.0816981	-0.19936
6	CLTC_Y634	-0.0238912	0.0480012	0.0643366	0.0408668	-0.019267	-0.0101046																												-0.145935	-0.177193	-0.162254	-0.0890401	-0.0801411	-0.193778
7	MYH9_Y754	-0.0589359	-0.0439903	0.125222	0.0148337	0.0290785	0.0310733																												-0.135712	-0.168132	-0.151281	-0.087777	-0.0753724	-0.192355
8	TNK2_Y284	0.0230603	0.0651372	-0.11738	-0.0728882	0.227175	-0.0605453																												-0.13149	-0.166047	-0.143312	-0.0861232	-0.0633181	-0.191418
9	NEDD9_Y345	-0.088665	-0.198576	0.00414662	-0.0345865	-0.00803542	-0.0844638																												-0.130646	-0.159303	-0.131126	-0.0850358	-0.0620548	-0.184807
10	HIPK1_Y352 HIPK2_Y361	-0.02456	0.0687638	-0.0770679	0.0586755	0.0330083	-0.00545759																												-0.12763	-0.149362	-0.126189	-0.0776927	-0.0617499	-0.171159
11	CLTCL1_Y1096 CLTC_Y1096	-0.0458437	0.000149835	0.0420874	-0.0718045	0.0742721	0.00517245																												-0.126854	-0.147166	-0.125975	-0.0728882	-0.0615444	-0.168526
12	GPRC5A_Y317	0.187453	-0.0553	0.182005	0.372912	0.0979213	-0.262851																												-0.126749	-0.145859	-0.120261	-0.0718045	-0.0587729	-0.167066
13	ANXA2P2_Y30 ANXA2_Y30	0.0114517	-0.0895462	-0.0150579	0.0751951	-0.0615444	-0.0162567																												-0.116715	-0.145755	-0.11738	-0.065005	-0.0586763	-0.166619
14	PFN1_Y129	-0.0376407	0.0503398	-0.0905557	-0.0315131	0.14673	0.012273																												-0.116181	-0.141761	-0.115728	-0.062732	-0.0586006	-0.156137
15	GAB1_Y406	-0.043937	-0.0966129	-0.0275186	0.00726573	0.0588398	0.0580933																												-0.108233	-0.132509	-0.109633	-0.0591757	-0.0566501	-0.143227
16	TNS1_Y366	-0.043797	0.0405542	-0.191485	0.202059	-0.0425771	-0.143227																												-0.108059	-0.130152	-0.106031	-0.0584627	-0.0537072	-0.142775
17	NEDD9_Y345	-0.0351902	-0.0919891	0.0161134	-0.0581752	0.016389	-0.0150504																												-0.103136	-0.124714	-0.100376	-0.0581752	-0.052775	-0.131018
18	FAM20B_Y138	-0.0518899	0.0696446	0.0204472	-0.0309363	-0.042509	-0.0891819																												-0.102637	-0.116963	-0.0989836	-0.0568731	-0.0503338	-0.127205
19	FAM20B_Y138	-0.0273145	0.0116496	-0.00851978	-0.023401	-0.00234867	-0.00783806																												-0.102632	-0.109133	-0.0914077	-0.0524321	-0.0467645	-0.121193
20	IGF1R_Y1161 INSR_Y1185	0.111337	0.0385231	0.0119067	-0.00863891	0.0350183	-0.217482																												-0.101535	-0.098875	-0.0912144	-0.0499769	-0.0450315	-0.113907
21	IGF1R_Y1165 INSR_Y1189	0.074514	0.0886797	0.0369443	-0.00483453	-0.0326854	-0.253236																												-0.0998453	-0.0966129	-0.0905557	-0.0496881	-0.0450244	-0.110502
22	FLNB_Y904	-0.0717231	-0.0232003	0.0795552	-0.0292051	-0.0450244	-0.033005																												-0.098544	-0.0919891	-0.0886121	-0.0480607	-0.0425771	-0.10782
23	AFAP1L2_Y383	-0.0534762	0.0795802	-0.0314375	0.0521341	-0.0287109	-0.0311416																												-0.097993	-0.0899601	-0.0854426	-0.0479865	-0.042509	-0.098864
24	RPL10A_Y11	-0.077437	0.0384108	0.0380592	-0.0260848	0.00564309	-0.0173149																												-0.0977105	-0.0895462	-0.0819435	-0.0467303	-0.0413093	-0.098365
25	PARD3_Y489	-0.0870197	0.0619043	0.0449822	0.00574971	0.0324398	-0.00171921																												-0.0962826	-0.0893805	-0.0813644	-0.0434472	-0.0393333	-0.0952553
26	RPS10_Y82	-0.0849904	0.0663491	0.0191699	-0.0496881	-0.00633256	-0.0786311																												-0.0942921	-0.0825981	-0.0780046	-0.0371138	-0.0389466	-0.0891819
27	KRT19_Y130	-0.0481172	-0.0281188	0.0312288	-0.0118822	-0.032039	0.000694728																												-0.0940372	-0.079597	-0.0770679	-0.0366642	-0.0371526	-0.0869963
28	PRAG1_Y413	-0.0940154	-0.194567	-0.038766	0.0144761	-0.0413093	-0.0702874																												-0.0940154	-0.0781358	-0.0746481	-0.0361066	-0.0357846	-0.0844638
29	PRAG1_Y413	-0.108059	-0.301262	-0.106031	0.0385535	-0.0167531	-0.19936																												-0.0913423	-0.0765189	-0.073289	-0.0345865	-0.0349166	-0.0810686
30	ANKS1A_Y455	-0.0817499	-0.149362	0.085797	-0.0289592	0.0671834	0.01288																												-0.0911278	-0.0734884	-0.0684223	-0.0325792	-0.0326854	-0.0801011
31	EEF1A1P5_Y141 EEF1A1_Y141 EEF1A2_Y141	-0.0526439	0.0437049	-0.0120465	-0.00926969	0.0115321	-0.00280131																												-0.088665	-0.0712974	-0.0654894	-0.0315131	-0.0321995	-0.0786311
32	RIN1_Y36	-0.0194733	-0.0367471	-0.115728	0.110768	0.177625	0.0945839																												-0.0870197	-0.0681995	-0.0544825	-0.0312235	-0.032039	-0.0767967
33	SHC1_Y427	-0.154401	-0.177193	0.0351143	0.0795006	0.0627345	0.075434																												-0.0866142	-0.0600354	-0.0528481	-0.0309363	-0.0315729	-0.0755598
34	PGK1_Y196	-0.130646	0.134873	0.0733765	0.0255456	0.0569487	-0.121193																												-0.0865098	-0.0553	-0.050074	-0.030747	-0.0311661	-0.0702874
35	DDR1_Y484	0.0923092	-0.217768	0.0335263	0.0102568	0.151275	-0.098864																												-0.0849904	-0.0541806	-0.0498105	-0.0300468	-0.02947	-0.0614969
36	PARD3_Y1080	-0.063766	-0.00977582	0.0601792	0.0171872	0.0933228	0.0796413																												-0.0836607	-0.0513022	-0.0463797	-0.0292843	-0.0287109	-0.0613927
37	ADAM9_Y769	0.110846	-0.0228541	0.0154119	0.144886	0.134716	-0.00971499																												-0.083169	-0.0510366	-0.0412167	-0.0292051	-0.0273751	-0.0605453
38	CRIP1_Y12	-0.0649298	-0.147166	0.0740334	0.0370867	-0.143976	-0.167066																												-0.0829189	-0.0458418	-0.0409352	-0.0289592	-0.0273629	-0.0574974
39	PIK3R2_Y464	-0.0496998	-0.0384467	-0.0463797	-0.0243924	0.102964	0.0592354																												-0.0820677	-0.0439903	-0.039081	-0.0260848	-0.0264367	-0.0524684
40	PIK3R1_Y467 PIK3R3_Y199	-0.0808951	0.0614102	0.0174872	-0.0312235	-0.000614101	-0.0481125																												-0.0817499	-0.0400935	-0.038766	-0.0253493	-0.0263238	-0.0523047
41	SND1_Y109	-0.116181	0.139084	0.0064435	-0.0480607	0.00639978	-0.221786																												-0.0809122	-0.0384467	-0.0377173	-0.0253008	-0.0252425	-0.0514429
42	NHLRC2_Y403	-0.0370569	0.132422	-0.162254	0.118521	0.00494662	-0.166619																												-0.0808951	-0.0367471	-0.0359063	-0.025013	-0.0250626	-0.0512941
43	ADAM9_Y778	0.0467402	0.0329712	0.0871761	0.0448823	0.0880667	-0.00853052																												-0.0807035	-0.0334961	-0.0357698	-0.0244125	-0.0246798	-0.0503973
44	PXN_Y88	-0.0761589	-0.0458418	-0.0300399	0.0129902	-0.00431616	0.0411409																												-0.0804972	-0.032973	-0.0350578	-0.0243924	-0.0226037	-0.0503784
45	EPHB3_Y792	0.0302285	0.00861201	0.0457507	0.0765789	-0.0195719	-0.0076434																												-0.0801756	-0.0306145	-0.033757	-0.023401	-0.0225049	-0.0499038
46	FGR_Y180 FYN_Y185 YES1_Y194	-0.0364918	0.0125546	-0.0886121	-0.0292843	0.00824121	-0.032417																												-0.0790205	-0.0289155	-0.0314375	-0.0228665	-0.0218359	-0.0481125
47	GAB1_Y627	-0.046221	-0.159303	0.0246048	0.0117982	0.0155861	0.0014873																												-0.0775506	-0.028863	-0.0300399	-0.0207648	-0.0217979	-0.0448355
48	GSK3A_Y279 GSK3B_Y216	-0.0507755	0.0450318	-0.120261	0.029612	0.0783179	0.003852																												-0.077437	-0.0281188	-0.0275186	-0.0200338	-0.0195719	-0.0442786
49	GSK3A_Y279_S282 GSK3B_Y216_S219	-0.0375007	0.0288333	-0.0819435	-0.0144232	0.0797837	0.0142535																												-0.0763599	-0.0272789	-0.0275076	-0.0199514	-0.019267	-0.0441643
50	BCR_Y177	-0.0940372	-0.132509	-0.026396	-0.0776927	0.0382568	-0.0312763																												-0.0761589	-0.0243206	-0.0265843	-0.0191186	-0.0192539	-0.0429468
51	MAPK7_Y221	-0.0536669	-0.00932179	-0.0528481	0.0718639	-0.00648582	0.0480184																												-0.0755272	-0.0236333	-0.026396	-0.0189056	-0.018559	-0.0390325
52	CDCP1_Y707	-0.126854	-0.0513022	0.0513338	0.0325502	-0.0467645	0.0140921																												-0.0733788	-0.0232003	-0.0239591	-0.0182377	-0.0182076	-0.0389593
53	TNS2_Y483	-0.0733788	-0.079597	-0.126189	0.11692	0.103048	0.0901406																												-0.0724728	-0.0229752	-0.0159315	-0.0176041	-0.0170706	-0.0381298
54	EGFR_Y1172	-0.0499174	-0.168132	0.0602033	-0.00804802	-0.0393333	-0.0767967																												-0.0723439	-0.0228541	-0.0150579	-0.0168249	-0.0170509	-0.0363494
55	PTK2_Y861	-0.0548443	-0.116963	-0.200103	0.0666685	0.156799	0.0104059																												-0.0720852	-0.0216113	-0.0132825	-0.0166795	-0.0167531	-0.0347534
56	SRSF9_Y214	-0.0313555	0.0242135	0.000380791	0.0528235	0.0273266	0.0504692																												-0.0717231	-0.0204813	-0.0120465	-0.016476	-0.0164482	-0.0332739
57	EGFR_Y1197	-0.0278863	-0.208842	0.0539016	-0.0253008	-0.0020129	-0.113907																												-0.0711632	-0.0188839	-0.0114041	-0.0144232	-0.0148437	-0.033005
58	CFL1_Y140	-0.0809122	0.0545081	-0.00819112	-0.062732	0.0801655	-0.0182246																												-0.0695501	-0.0181968	-0.0113901	-0.0141737	-0.0139996	-0.032417
59	FRK_Y46	-0.0723439	0.0433724	0.0183984	-0.016476	-0.02947	-0.0363494																												-0.0694475	-0.0181952	-0.0111357	-0.0136562	-0.0119974	-0.0312763
60	BCAR1_Y249	-0.0720852	0.0222266	0.00664913	-0.00622455	-0.0633181	-0.0381298																												-0.0682043	-0.0159899	-0.0107893	-0.0118822	-0.0109558	-0.0311416
61	MAPK14_oxM179_T180_Y182	-0.0652914	0.0427487	-0.0041464	-0.065005	0.0523155	-0.0230242																												-0.0673092	-0.0156937	-0.0104156	-0.0099203	-0.0100333	-0.0309357
62	MAPK14_oxM179_Y182	-0.0804972	-0.0120171	-0.0854426	0.0631037	-0.0895648	-0.0332739																												-0.0662117	-0.015307	-0.00985246	-0.00926969	-0.00829236	-0.0306151
63	MAPK14_Y182	-0.0866142	-0.00711903	-0.125975	0.0550047	-0.0587729	-0.0448355																												-0.0652914	-0.0151442	-0.00851978	-0.00863891	-0.00821186	-0.0301275
64	C11orf52_Y103	-0.0836607	0.0072858	0.0051294	-0.0325792	-0.0225049	-0.0168628																												-0.0649298	-0.0120171	-0.00819112	-0.00804802	-0.00803542	-0.0294376
65	PGAM1_Y92 PGAM2_Y92 PGAM4_Y92	-0.0560147	0.0361322	0.0388747	-0.0141737	0.0366467	0.0136725																												-0.063766	-0.011661	-0.00593763	-0.0064171	-0.00724137	-0.0271906
66	MAPK3_T202_Y204	-0.0634567	0.0236707	0.0765007	0.0032221	-0.00115256	0.00245644																												-0.0634567	-0.0108754	-0.00550472	-0.00622455	-0.00694961	-0.0265447
67	MAPK3_Y204	-0.0865098	0.00136208	0.0188521	0.0145414	-0.0119974	0.0278769																												-0.0633161	-0.00977582	-0.00494366	-0.00566698	-0.00648582	-0.0252122
68	RPL35A_Y34	-0.101535	0.0154193	0.145758	-0.0099203	0.0386611	-0.0166147																												-0.0625314	-0.00932179	-0.0041464	-0.00483453	-0.00633256	-0.0230242
69	CDK1_T14_Y15 CDK2_T14_Y15 CDK3_T14_Y15	-0.0211436	0.00896272	-0.039081	-0.0300468	-0.0148437	-0.0301275																												-0.0589359	-0.00711903	-0.00282132	-0.00303936	-0.00616084	-0.0210869
70	CDK1_Y19 CDK2_Y19 CDK3_Y19	-0.102632	0.0395502	-0.169518	0.0204169	0.08082	-0.0429468																												-0.0577642	-0.00692866	-0.00207921	-0.000178294	-0.00535011	-0.0183731
71	CDK1_Y15 CDK2_Y15 CDK3_Y15	-0.12763	0.0148124	-0.232843	0.0571041	0.0456961	-0.131018																												-0.0563578	-0.00526335	-0.0017333	-0.000118625	-0.00521477	-0.0182246
72	CDK1_Y19	-0.0755272	0.0581342	-0.0654894	-0.0182377	0.0838331	0.00610374																												-0.0560147	-0.00489712	-0.000155866	0.00228138	-0.00431616	-0.0175251
73	PTPN11_Y62	-0.0625314	0.0445744	-0.0104156	0.0208381	0.0143749	0.0195906																												-0.0550712	-0.00402763	4.49144e-05	0.00228263	-0.00431094	-0.0173149
74	TARS1_Y298	-0.0515354	0.0923208	0.0229157	0.0616255	-0.0217979	-0.0294376																												-0.0548443	-0.00339551	0.000380791	0.0032221	-0.00400356	-0.0172744
75	DYRK1A_Y321 DYRK1B_Y273	-0.0438075	0.015188	0.00663789	0.0105481	-0.0586006	-0.0210869																												-0.0547493	-0.00302919	0.00414662	0.00574971	-0.00234867	-0.0168628
76	SDC4_Y197	0.0601775	-0.0159899	0.0755163	-0.0979374	0.00830769	-0.168526																												-0.0544703	-0.00211542	0.0051294	0.00726573	-0.0020129	-0.0166147
77	ACTB_Y294 ACTG1_Y294	-0.0807035	0.0735229	-0.0017333	0.0133922	0.0120834	-0.0156664																												-0.0542517	-0.00208926	0.0064435	0.0082549	-0.00115256	-0.0165725
78	FYN_Y213 YES1_Y222	-0.0170833	0.0190209	-0.0813644	-0.0136562	0.00653379	-0.0306151																												-0.0536669	-0.00144007	0.00663789	0.00888527	-0.000723844	-0.0162567
79	TSG101_Y390	-0.0911278	0.0496969	0.146407	-0.0434472	0.121093	-0.0309357																												-0.0534762	-0.00141067	0.00664913	0.00924085	-0.000614101	-0.0156664
80	DAPP1_Y139	-0.0111806	-0.0825981	0.0601999	0.269388	0.0108757	0.060411																												-0.0526439	-0.000386794	0.0066516	0.00928829	-0.000271806	-0.0153002
81	PRPF4B_S839_Y849	-0.0299407	-0.00302919	-0.0107893	0.0451679	-0.0321995	0.0208845																												-0.0523293	0.000149835	0.00765517	0.00967702	0.00125912	-0.0150504
82	PRPF4B_Y849	-0.0201524	0.0238808	-0.0350578	0.0559543	-0.0263238	0.00693963																												-0.0518899	0.000389681	0.00812277	0.0102568	0.00494662	-0.013855
83	FYN_Y420 LCK_Y394 SRC_Y419 YES1_Y426	-0.108233	-0.015307	-0.151281	0.0274975	0.0242786	-0.0172744																												-0.0515354	0.00136208	0.0119067	0.0105481	0.00495156	-0.0124071
84	ABL1_oxM388_Y393 ABL2_oxM434_Y439	-0.135712	-0.0781358	-0.00494366	0.0233762	-0.0586763	0.00273968																												-0.0512944	0.00194647	0.0119324	0.0110749	0.00564309	-0.0122178
85	ABL1_Y393 ABL2_Y439	-0.116715	0.0199766	-0.0412167	-0.0366642	0.020449	-0.0122178																												-0.0507755	0.00224245	0.0138851	0.0111428	0.00599063	-0.0118172
86	CTTN_Y421	0.0178365	-0.0765189	-0.0746481	-0.0361066	0.0140803	-0.0514429																												-0.0499174	0.0072858	0.0154119	0.0117982	0.00639978	-0.0106489
87	ANXA2P2_Y24 ANXA2_Y24	-0.0353065	-0.124714	0.0414081	0.0938141	-0.13389	-0.0952553																												-0.0496998	0.00861201	0.0158688	0.0127681	0.00653379	-0.0103709
88	CTNNA1_Y619	-0.162571	0.13242	0.125751	0.0622776	0.118135	-0.10782																												-0.0494383	0.00896272	0.0161134	0.0129902	0.00824121	-0.0102284
89	ANXA5_Y94	-0.00967464	-0.00211542	0.0723062	0.0771017	0.0669019	0.0670237																												-0.0487743	0.0105126	0.016705	0.0133922	0.00830769	-0.0101046
90	ANXA5_Y94	0.00552078	-0.00489712	0.0834744	0.0831672	0.0838612	0.0616436																												-0.0481172	0.010869	0.0174872	0.0144761	0.00859256	-0.0099005
91	INPP5D_Y865	-0.083169	0.0728097	-0.100376	0.172263	0.0481108	0.0229635																												-0.0477368	0.0116496	0.0183984	0.0145414	0.0108727	-0.00973312
92	ABL1_Y185	-0.0523293	-0.0712974	0.0706504	-0.0850358	0.0575386	-0.00973312																												-0.046221	0.0125546	0.0187571	0.0148337	0.0108757	-0.00971499
93	ARHGAP35_Y1105	-0.0942921	-0.0243206	0.20871	0.10097	-0.0389466	-0.0389593																												-0.0458437	0.012995	0.0188062	0.0171872	0.0114852	-0.00853052
94	OCIAD1_Y199	-0.0450725	0.0466379	-0.0498105	0.0594836	-0.0100333	0.00851298																												-0.0450725	0.0131017	0.0188521	0.0182172	0.0115321	-0.00783806
95	DDR1_Y792	-0.0441686	-0.145859	0.0138851	-0.110374	0.136938	-0.0523047																												-0.0445488	0.0136642	0.0191699	0.0204169	0.0120834	-0.00775799
96	DDR1_Y792_Y796	-0.0577642	-0.109133	-0.0275076	-0.121104	0.0904042	-0.0574974																												-0.0441686	0.0140922	0.0198959	0.0208381	0.0138776	-0.0076434
97	VCL_oxM698_Y692	-0.0310634	0.0235488	0.0709729	0.0625471	-0.0250626	0.0145742																												-0.043937	0.0148124	0.0204472	0.0218174	0.0140803	-0.00741062
98	VCL_Y692	-0.0445488	0.010869	0.0188062	0.0248655	0.00599063	0.0365457																												-0.0438235	0.015188	0.021242	0.0222097	0.0143749	-0.00717767
99	PIK3R1_Y556	-0.189822	0.112107	0.0429298	-0.0479865	0.104874	-0.191418																												-0.0438075	0.0154193	0.0229157	0.0233762	0.0148111	-0.00545759
100	CTNND1_Y257	-0.0544703	0.0140922	-0.0111357	0.0358493	-0.0182076	0.0262715																												-0.043797	0.017152	0.0238118	0.0248655	0.0155861	-0.00433645
101	RPL15_Y59	-0.0163716	0.049136	0.0386415	0.0254886	-0.00724137	-0.0099005																												-0.0432007	0.0172508	0.0246048	0.0254886	0.016389	-0.00309201
102	FRK_Y132	-0.0801756	0.0540576	-0.0265843	0.101718	0.0148111	0.0468152																												-0.0425554	0.0188041	0.0273479	0.0255456	0.0168637	-0.00280131
103	SIRPA_Y496	0.04183	0.0771843	-0.131126	0.201573	-0.0876926	-0.192355																												-0.0416815	0.0190209	0.0298581	0.0256882	0.020449	-0.00171921
104	TAOK1_Y610	-0.0308661	-0.0181968	0.0502219	0.0256882	0.0408911	0.0574062																												-0.0411948	0.0199766	0.0298877	0.0257169	0.0204554	0.000486484
105	CAP1_Y354	-0.102637	0.0202738	0.0629606	-0.030747	-0.00616084	-0.0271906																												-0.040088	0.0202573	0.0312288	0.0258248	0.0219754	0.00058193
106	LDHA_Y239	-0.0352812	-0.0541806	-0.0780046	0.0127681	-0.052775	-0.0252122																												-0.0376407	0.0202738	0.031399	0.0269709	0.0242786	0.000690894
107	ANXA2_Y188	-0.0432007	0.012995	0.0363805	0.0110749	-0.0371526	-0.00433645																												-0.0375007	0.0222266	0.0327346	0.0274975	0.0273266	0.000694728
108	DLG1_Y760	-0.0829189	0.112852	0.031399	-0.0861232	0.264803	-0.0441643																												-0.0370569	0.0235488	0.0334075	0.029612	0.0276942	0.0014873
109	BRK1_Y63	-0.0763599	0.0651407	0.016705	-0.0207648	0.113869	0.0232925																												-0.0368263	0.0236707	0.0335263	0.030881	0.0290785	0.00181874
110	LSR_Y615	0.163782	-0.145755	0.0438072	-0.0166795	0.34412	-0.171159																												-0.0364918	0.0238808	0.0351143	0.0318803	0.0324398	0.00226049
111	PRKCD_S304_Y313	-0.166174	-0.0306145	0.0757253	0.0958378	-0.00431094	0.0528867																												-0.0357067	0.0242135	0.0363805	0.0325502	0.0330083	0.00245644
112	PRKCD_Y313	-0.169333	-0.0181952	0.0604552	0.148416	-0.0349166	0.0483788																												-0.0353065	0.0288333	0.0369443	0.0327824	0.0350183	0.00273968
113	CLDN4_Y208	0.0898746	0.0456423	4.49144e-05	0.0327824	-0.00521477	-0.156137																												-0.0352812	0.0329712	0.0380592	0.0349136	0.0366467	0.003852
114	PRKCD_Y313	-0.126749	-0.028863	0.0334075	0.119524	-0.0537072	0.0468401																												-0.0351902	0.0344686	0.0386415	0.0358493	0.0382568	0.00390432
115	MPZL1_Y263	-0.0311676	0.0424102	-0.0684223	0.123671	0.0138776	0.0322691																												-0.0341416	0.0361322	0.0388747	0.0363659	0.0386611	0.00517245
116	VCL_Y822	-0.040088	0.0379033	0.0158688	0.0443805	0.0647888	0.059586																												-0.034053	0.03652	0.0391992	0.0370867	0.0408911	0.00610374
117	SSBP1_Y73	-0.0416815	-0.0289155	0.145808	0.216112	0.184801	0.0799754																												-0.0313555	0.0379033	0.0403905	0.0385535	0.0456961	0.00693963
118	UMPS_Y37	-0.0183657	-0.0334961	-0.0132825	0.0182172	0.00125912	0.0306522																												-0.0311676	0.0384108	0.0414081	0.0408668	0.0457655	0.00851298
119	CKMT1A_Y153	-0.0633161	-0.00208926	-0.0359063	-0.175928	0.076839	-0.127205																												-0.0310634	0.0385231	0.0416146	0.041319	0.0472784	0.0104059
120	SLC38A2_Y41	-0.0563578	0.03652	0.112962	-0.0499769	-0.0164482	-0.0810686																												-0.0308661	0.0387847	0.0420063	0.0425381	0.0481108	0.012273
121	MRPL58_Y49	0.0562952	0.0475828	0.0519273	0.22485	0.177429	0.0321447																												-0.0299407	0.0395502	0.0420874	0.0443805	0.0523155	0.01288
122	CILK1_T157_Y159	-0.0280197	0.0387847	-0.0989836	0.0425381	0.129481	0.0456959																												-0.0296397	0.0405542	0.0429298	0.0448823	0.0569487	0.0136725
123	ERBB3_Y1328	-0.034053	0.0131017	-0.0239591	-0.000178294	-0.0246798	-0.00741062																												-0.0292032	0.0424102	0.0438072	0.0451679	0.0575386	0.0140921
124	VIM_Y61	-0.0196383	0.0188041	0.0504922	0.0938441	0.0640377	0.0737169																												-0.0284138	0.0427487	0.0449822	0.046699	0.0588398	0.0142535
125	ANXA4_Y296	-0.0512944	0.0654957	0.0973093	0.0269709	0.0457655	0.00058193																												-0.0280197	0.0433724	0.0457507	0.0491167	0.0627345	0.0145742
126	ANXA2P2_Y316 ANXA2_Y316	-0.0425554	0.0466154	0.114516	-0.0228665	-0.00829236	-0.0614969																												-0.0279221	0.0437049	0.0502219	0.0521341	0.0640377	0.0149253
127	PTK2_Y925	-0.0724728	-0.011661	-0.0159315	0.0082549	-0.0226037	0.0206376																												-0.0278863	0.0445744	0.0504922	0.0528235	0.0647888	0.0195906
128	EPHB4_Y987	0.0588352	0.0530708	0.00765517	-0.0176041	0.238306	-0.0102284																												-0.0273145	0.0450318	0.0513338	0.0550047	0.0648257	0.0197759
129	LSR_Y535	0.0177462	-0.00692866	0.0654901	-0.0524321	0.106333	-0.00309201																												-0.02456	0.0456423	0.0519273	0.0559543	0.0669019	0.0206376
130	LSR_Y551	0.027515	-0.0510366	0.0119324	-0.0969426	0.136747	-0.0390325																												-0.0238912	0.0466154	0.0539016	0.0571041	0.0671834	0.0208845
131	PIK3R2_Y464	-0.0477368	-0.0216113	-0.0114041	-0.0253493	0.0472784	0.0392585																												-0.0211436	0.0466379	0.0601792	0.0586755	0.0713438	0.0211436
132	PIK3R1_Y467	-0.0962826	0.0766486	-0.000155866	-0.0591757	0.0276942	-0.0801011																												-0.0208421	0.0475828	0.0601999	0.0594836	0.0737268	0.0222265
133	GAB1_Y659	-0.0913423	-0.191468	-0.00207921	0.0222097	0.00859256	-0.0124071																												-0.0201524	0.0480012	0.0602033	0.0605697	0.0742721	0.0229635
134	EFNB2_Y304	0.0188541	-0.00141067	0.0198959	-0.00566698	-0.0801411	-0.0869963																												-0.0196383	0.0480012	0.0603243	0.0616255	0.076839	0.0232925
135	NEDD9_Y166	-0.0279221	0.017152	-0.050074	-0.087777	0.00495156	-0.0755598																												-0.0194733	0.049136	0.0604552	0.0622776	0.0783179	0.0238807
136	DBI_Y29	-0.0284138	-0.0400935	-0.0912144	-0.025013	-0.00400356	-0.0265447																												-0.0183657	0.0496969	0.0605593	0.0625471	0.0797837	0.0252948
137	EFNB1_Y317	0.00234405	-0.0151442	0.0391992	0.0363659	-0.0273751	0.00390432																												-0.0170833	0.0503024	0.0629606	0.0631037	0.0801655	0.0262715
138	HIPK3_Y359	-0.0411948	0.0525421	-0.073289	0.046699	-0.0357846	-0.0347534																												-0.0163716	0.0503398	0.0643366	0.0655553	0.08082	0.0278769
139	EPHA2_Y594	-0.0790205	0.0503024	0.070233	0.0605697	-0.0252425	0.00181874																												-0.0154664	0.0525421	0.0654901	0.0666685	0.0829312	0.0306522
140	MAPK1_T185_Y187	-0.0711632	-0.00144007	0.0805228	-0.0191186	-0.000271806	0.000690894																												-0.0111806	0.0530708	0.070233	0.0718639	0.0838331	0.0310733
141	MAPK1_Y187	-0.0998453	-0.0272789	0.0066516	0.00228138	-0.0264367	0.0197759																												-0.0108446	0.0540576	0.0706504	0.0741033	0.0838612	0.0314797
142	AFAP1L2_Y413	-0.103136	0.0480012	0.00812277	0.105428	-0.000723844	0.0468027																												-0.00967464	0.0543478	0.0709729	0.0751951	0.0880667	0.0321447
143	ITGB4_Y1207	-0.145935	0.0105126	0.0605593	-0.0189056	-0.0311661	-0.0512941																												-0.0047221	0.0545081	0.0723062	0.0756689	0.0904042	0.0322691
144	HBA1_Y25	-0.0341416	-0.0236333	0.021242	0.041319	-0.119712	-0.0524684																												-0.00186858	0.0581342	0.0733765	0.0765789	0.0916186	0.0365457
145	PXN_Y118	-0.0820677	-0.166047	-0.168219	0.0756689	0.0648257	0.00226049																												1.0915e-05	0.0614102	0.0740334	0.0771017	0.093153	0.0369656
146	BCAR1_Y234	-0.0292032	0.000389681	-0.00985246	0.0349136	0.0114852	0.0428977																												0.00234405	0.0618845	0.0755163	0.0795006	0.0933228	0.0392585
147	FLNA_Y2388	-0.0368263	0.0172508	0.0416146	0.00888527	-0.0218359	0.000486484																												0.00552078	0.0619043	0.0757253	0.0808871	0.0935765	0.0411409
148	EPHA2_Y772	-0.0673092	0.0618845	0.0298877	0.0741033	-0.00535011	0.0211436																												0.0114517	0.0640904	0.0761453	0.0831672	0.0979213	0.0428977
149	HSPE1_Y76	1.0915e-05	0.0640904	-0.0544825	0.0655553	0.0168637	-0.0106489																												0.0177462	0.0643763	0.0765007	0.0938141	0.102964	0.0456959
150	LSR_Y406	0.0339203	-0.0156937	-0.00282132	-0.0944023	0.122596	-0.0499038																												0.0178365	0.0646797	0.0785517	0.0938441	0.103048	0.0468027
151	FER_Y402	-0.0662117	-0.0734884	0.0603243	0.030881	0.0108727	0.0537192																												0.0188541	0.0651372	0.0795552	0.0958378	0.104874	0.0468152
152	VASP_Y39	-0.0547493	0.0136642	0.0894708	-0.000118625	-0.0192539	-0.0118172																												0.0230603	0.0651407	0.0805228	0.10097	0.106333	0.0468401
153	PTPRA_Y798	-0.0108446	-0.000386794	-0.00593763	0.126829	-0.0503338	0.0252948																												0.027515	0.0654957	0.0834744	0.101718	0.108653	0.0480184
154	CLDN3_Y198	0.138648	0.00224245	-0.0409352	0.0808871	-0.00694961	-0.236584																												0.0286831	0.0663491	0.0839379	0.105428	0.113869	0.0483788
155	PTPN11_oxM586_Y580	-0.0208421	-0.0893805	-0.0357698	0.0257169	-0.0566501	-0.0183731																												0.0302285	0.0687638	0.085797	0.109696	0.118135	0.0504692
156	PTPN11_Y580	-0.0487743	-0.032973	-0.0914077	-0.0168249	-0.0109558	-0.0175251																												0.0339203	0.0696446	0.0871761	0.110768	0.121093	0.0528867
157	DYRK2_Y382 DYRK4_Y264	-0.13149	0.0543478	0.0327346	-0.0199514	-0.0617499	-0.110502																												0.04183	0.0728097	0.0894708	0.11692	0.122596	0.0537192
158	ITGB1_Y783	-0.0154664	0.0202573	0.0839379	-0.0244125	0.0829312	0.0149253																												0.0467402	0.0735229	0.0907531	0.118521	0.129481	0.0538201
159	FYN_Y440 SRC_Y439 YES1_Y446	-0.0357067	-0.0108754	0.0403905	-0.0568731	0.0219754	-0.00775799																												0.0562952	0.0736324	0.095375	0.119524	0.134716	0.0574062
160	SERINC5_Y345	-0.0047221	-0.141761	0.0785517	-0.0467303	0.0935765	-0.0165725																												0.0588352	0.0766486	0.0973093	0.123671	0.136747	0.0580933
161	TNK2_Y827	-0.0682043	-0.00402763	0.0273479	0.0111428	-0.0170509	0.0238807																												0.0601775	0.0771843	0.097653	0.126829	0.136938	0.0592354
162	STAT3_Y705	-0.097993	0.0344686	0.0761453	0.0258248	-0.0273629	-0.013855																												0.074514	0.0795802	0.112962	0.144886	0.14673	0.059586
163	PDHA1_Y301 PDHA2_Y299	-0.0296397	-0.0600354	0.097653	0.00228263	0.0204554	0.0222265																												0.0892838	0.0862237	0.114516	0.148416	0.151275	0.060411
164	YWHAZ_Y128	-0.00186858	-0.00526335	-0.033757	0.0318803	0.0713438	0.0538201																												0.0898746	0.0886797	0.125222	0.172263	0.156799	0.0616436
165	PTK2_oxM571_Y570	-0.0775506	-0.0204813	-0.00550472	0.0218174	-0.0170706	0.0369656																												0.0923092	0.0923208	0.125751	0.201573	0.177429	0.0670237
166	PTK2_oxM571_Y576	-0.098544	-0.130152	-0.0113901	0.0491167	-0.0620548	-0.00717767																												0.110846	0.112107	0.145758	0.202059	0.177625	0.0737169
167	PTK2_Y570	-0.0695501	0.00194647	-0.109633	-0.0584627	0.0916186	-0.0103709																												0.111337	0.112852	0.145808	0.213293	0.184801	0.075434
168	PTK2_Y576	-0.0977105	-0.0899601	-0.143312	-0.0371138	0.0737268	-0.0153002																												0.118421	0.13242	0.146407	0.216112	0.227175	0.0796413
169	PEAK1_Y531	-0.0438235	-0.098875	0.0420063	-0.0200338	-0.0753724	-0.0613927																												0.138648	0.132422	0.170088	0.22485	0.238306	0.0799754
170	CAV1_Y14	-0.0550712	-0.0188839	0.0298581	0.00924085	-0.00821186	0.0314797																												0.163782	0.134873	0.182005	0.269388	0.264803	0.0901406
171	MUC1_Y1229	0.0286831	-0.0681995	0.0907531	-0.0890401	-0.0816981	-0.193778																												0.187453	0.139084	0.20871	0.372912	0.34412	0.0945839
172	GMDS_Y323	0.0892838	-0.00339551	-0.168603	0.109696	-0.0139996	-0.184807

## Sheet: 5.Barcodes and treatments
	Patient-specific Barcode	Active processes	Central targets	Examples of FDA approved targeted drug combination
PDX17_B	[0,0,1,0,0,1]	3 (positive); 6 (positive)	"MUC1" ; "RIN1"	"GO-203"* ; " ** "	*GO-203 is the only inhibitor for MUC1 in Phase II clinical trial.
PDX17_S	[-1,1,0,-1,0,0]	1 (negative); 2 (positive);4 (negative)	"PRKCD" ; "PIK3R1" ; "MUC1"	"Darovasertib" ; "Alpelisib" ; "GO-203"*	** There is no clinically approved drug yet
PDX2_B	[0,0,-1,0,0,0]	3 (negative)	"CDK1"	"Dinaciclib"
PDX2_S	[1,1,0,0,0,0]	1 (positive); 2 (positive)	"IGF1R" ; "PIK3R1"	"AG-1024" ; "Alpelisib"
PDX41_B	[0,-1,0,-1,0,0]	2 (negative); 4 (negative)	"EGFR" ; "MUC1"	"Erlotinib" ; "GO-203"*
PDX41_S	[0,-1,0,0,-1,0]	2 (negative); 5 (negative)	"EGFR" ; "MUC1"	"Erlotinib" ; "GO-203"*
