# Supplementary material for: Patient-specific signaling signatures predict optimal therapeutic combinations for triple negative breast cancer
Source: Mol Cancer. 2024 Jan 16;23:17. doi: 10.1186/s12943-023-01921-9 (PMC10790458; doi:10.1186/s12943-023-01921-9)
Supplement: Supplementary file 3 — Additional file 3. Tables S1-S8. [file 12943_2023_1921_MOESM3_ESM.zip › Table S7 (BR98 INVIVO TREATMENT).xlsx]

## Sheet: 1.Raw data
* Raw data of TNBC patient-derived xenograft BR98 with untreated, erlotinib treatment and taxol treatment (3 samples each)
Gene index	Gene Name	Untreated 1	Untreated 2	Untreated 3	Erlotinib 1	Erlotinib 2	Erlotinib 3	Taxol 1	Taxol 2	Taxol 3	Phosphorylation Sites
1	ENO3	14644.2	9427.58	8629.44	9459.91	8949.52	12447.9	8790.37	10486.8	10139	ENO3-pY44
2	ENO1	2687.19	2413.08	2614.87	3437.93	2156.24	2340.76	1786.26	2633.79	2973.08	ENO1-pY44
3	PKP3	281768	221801	108023	200997	199986	238182	228070	170549	102447	PKP3-pY176
4	ANXA2	4538.07	3966.74	4038.59	4129.98	3520.09	4416.97	3883.96	3848.55	3918.51	ANXA2-pY188
5	ANKRD39	1538.59	733.357	1250.63	1317.07	1905.53	706.989	1390.57	1418.62	1138.55	ANKRD39-pY65
6	LYN	33052.7	26883.1	18765.4	17354.8	23409.7	20480.3	22483.3	21699.3	34175.9	LYN-pY508
7	PAG1	43671.1	35478.8	23061.9	20617.4	38035.6	36508.8	24045.4	54443.7	45469.3	PAG1-pY227
8	DSP	13991.8	9273.86	6106.42	11867.5	9377.71	12730.5	7529.59	11857.3	8380.77	DSP-pY28
9	SRSF3	6864.64	5621.35	4740.82	5427.24	5093.56	4860.48	5578.38	6329.22	4763.76	SRSF3-pY32
10	SRSF7	6365.47	7810.47	4844.81	4626.29	5148.48	5300.34	5885.13	5256.39	5115.24	SRSF7-pY33
11	WRNIP1	3423.16	3480.94	3981.82	3668.06	3435.82	2912.66	4448.69	1910.49	3154.8	WRNIP1-pY500
12	SHB	37239.5	19615.4	12598.5	10792	13685.2	9731.01	15461.9	13249.1	19110.4	SHB-pY268
13	AGFG1	17093.1	9080.56	8053.82	5938.29	7499.96	9538.89	8307.01	8939.7	8063.39	AGFG1-pY327
14	TNS1	62882.8	39546.1	38532.1	28912.5	38485.8	49101.3	40677.6	35180.8	41318.1	TNS1-pY1404
15	NECTIN4	5959.89	4558.31	2756.96	4347.22	4286.02	4073.92	4364.71	4483.57	3668.92	NECTIN4-pY502
16	TLN1	61378.4	58695	59982.2	59540.9	60252.3	61265	50727.9	52835.4	76763.1	TLN1-pY70
17	MYH9	187430	138872	113625	125879	121865	134852	115422	116111	154145	MYH9-pY754
18	ANXA2P2	7546.31	7019.93	6236.2	6769.39	8592.33	6658.3	5459.2	6494.87	5746.26	ANXA2P2-pY333
19	TNK2	19989.9	14069	10813.8	15077.7	13224.8	21790.2	12579.5	19628.4	14803.1	TNK2-pY284
20	NEDD9	16168.4	6857.81	15169.4	15348.4	16804	22015.8	8116.95	14996.7	24355.3	NEDD9-pY345
21	GAB1	3363.51	2675.57	3277.14	3308.5	3500.68	3062.73	4013.17	2398.14	3371.63	GAB1-pY259
22	IRS2	2196.35	1194.33	1015.13	1034.07	922.575	949.538	898.299	1511.97	1232.18	IRS2-pY823
23	ERBIN	8625.79	6482.56	2675.97	5677.91	6188.45	5899.74	5799.64	5435.5	4723.04	ERBIN-pY1104
24	HIPK2	211429	180895	128833	161027	190032	170039	150796	185171	178541	HIPK2-pY361
25	KIRREL1	34387.5	22631.2	17732.5	21229.9	19115.8	33544	29089.7	23482.2	25296.7	KIRREL1-pY622
26	RAB13	231071	160397	269087	132638	253128	143132	154680	250071	81197	RAB13-pY5
27	GPRC5A	5991.5	4716.97	4568.41	6934	6249.11	7564.56	6862.26	6199.54	7391.2	GPRC5A-pY317
28	ANXA2P2	66155.7	45770.5	34261.1	27824.6	30497.4	35218.2	31881.8	42057.5	26585.8	ANXA2P2-pY30
29	ANXA2P2	5878.7	6757.2	5333.49	4153.53	4419.03	6267.07	5027.92	5668.54	4349.39	ANXA2P2-pY30
30	HSPD1	5067	4725.09	6129.81	9902.2	7743.97	7975.75	7632.95	5526.91	5390.13	HSPD1-pY243
31	ALDOA	6103.38	9313.78	5517.6	9103.8	6509.57	13512.5	12607	5500.8	6495.78	ALDOA-pY204
32	PFN1	12137.7	10329.1	7641.29	7302.25	8114.58	9760.6	8866.95	8434.8	9271.79	PFN1-pY129
33	ANXA11	7418.41	5282.58	4730.87	3446.96	4055.96	4375.29	4869.68	4181.38	3832.96	ANXA11-pY365
34	GANAB	1331.28	762.622	1472.61	1672.98	768.771	1439.52	537.416	1042.48	835.145	GANAB-pY563
35	NCK2	1974.33	2750.56	2478.74	1723.05	2835.39	2853.87	2395.49	3233.18	3108.82	NCK2-pY99
36	NCK2	2013.36	1221.13	2772.69	3665.15	2810.48	3068.58	1999.23	2769.43	3684.66	NCK2-pY110
37	GAB1	27534.6	13632	7186.44	3444.77	8271.83	10855.4	9166.75	11355.1	16236.5	GAB1-pY406
38	H4C1	2538.1	1649.29	3627.01	4037.88	2112.52	2153.57	3827.03	2587.53	1816.36	H4C1-pY73
39	NEDD9	12399.1	7194.9	13856	13090.4	13538.6	21789.6	10213.5	14854.5	18154.2	NEDD9-pY345
40	PARD3B	11103.1	6372.74	5041.97	6547.65	6884.37	8205.41	7499.74	6810.32	5158.09	PARD3B-pY1000
41	FAM20B	3349.99	3013.2	2620.55	5045.9	1931.67	3671.42	3436.99	2995.92	3014.68	FAM20B-pY138
42	IGF1R	23326.8	17887.2	13161.7	15061.7	17082	20071.1	19101.7	14064.1	15659.4	IGF1R-pY1165
43	IGF1R	20063	16237	12791.1	14970	18824.9	16643.9	15902.7	16979.3	17844.2	IGF1R-pY1166
44	SHB	31944.3	19842.8	11077.1	11961.7	16623	13194.1	19189.8	13428.1	20287.4	SHB-pY246
45	FLNB	39275.7	32274.5	30963.3	29053.6	28477.1	34435.8	27841.3	28308.2	32041.3	FLNB-pY904
46	ACTG2	40367	32791.5	36945.1	24720.3	25073.6	32391.4	33381.2	26628.5	29767.6	ACTG2-pY189
47	ACTB	16606.7	9321.12	8906.8	9334.24	8693.11	10245.9	9728.73	9262.35	11766.5	ACTB-pY294
48	YES1	5211.05	2997.9	2308.49	1512.51	3112.53	3920.89	3384.56	1457.65	3456.4	YES1-pY537
49	PIK3R1	24397.5	27435.7	14886.5	20837.8	26128.6	32180.9	26148.9	24863.7	38032.4	PIK3R1-pY580
50	ACTG2	20585.7	14170.7	12915.9	8774.12	9813.67	10302.4	14864.7	11543.3	15995.7	ACTG2-pY54
51	ARPC3	7512.17	6089.86	6493.8	5438.45	5940.77	7828.85	7228.83	5567.87	6989.86	ARPC3-pY47
52	SSBP1	10224.4	8577.35	8437.65	8851.03	7465.43	8962.72	8000.33	8457.81	7005.29	SSBP1-pY99
53	KRT7	8747.49	3868.49	4959.96	5568.07	4563.03	3822.04	3472.9	6769.07	4909.16	KRT7-pY205
54	RPS12	6433.31	5381.77	5908.5	5103.37	6133.99	6409.71	4796.27	6099.43	4814.02	RPS12-pY127
55	PARD3	8173.3	8946.51	6918.59	8799.03	5326.2	8305.96	10213	6746.78	8057.74	PARD3-pY489
56	VCL	25873.1	22268.1	20555.9	18399.6	19363.6	23294.5	23786.9	18340.1	19448.6	VCL-pY107
57	KRT19	8505.16	6126.44	9607.95	10655.7	10160.7	9861.97	6672.4	10565.3	9047.77	KRT19-pY130
58	KRT19	3561.45	2773.79	2085.18	2593.88	3229.05	2562.43	3932.24	3198.8	2433.78	KRT19-pY131
59	PRKCD	11233	6575.6	4764.3	6590.22	6849.07	8699.22	5407.01	12639.9	8882.98	PRKCD-pY630
60	KDR	18711.7	9216.04	9862.59	14846.7	13254.1	13345.7	16010.2	7394.61	4702.24	KDR-pY951
61	PRAG1	56337.7	36353.2	30108.4	28104.8	39558.8	37525	39230	35598.6	38824.7	PRAG1-pY413
62	PRAG1	70368.7	57222.3	39311.8	32270.8	55759	47849.3	51247	53489.6	55278.1	PRAG1-pY413
63	TLN2	234218	150422	172457	121619	132074	179226	152018	140463	234336	TLN2-pY1665
64	ANKS1A	20156.1	10650	11702.8	10286.5	14554.3	13684.1	12924.1	11917.5	14989.4	ANKS1A-pY455
65	PARD3	15238.7	12651.2	8523.7	14510.6	9854.85	11842.5	18054	11967.9	9841.93	PARD3-pY1127
66	SARS2	5133.88	6488.75	6537.38	6594.95	7381.39	6965.61	6565.5	6240.49	5110.87	SARS2-pY52
67	EEF1A2	57881.7	50308.9	35029.7	53083.5	49784.5	57394.5	48519.8	50341.1	53199.4	EEF1A2-pY141
68	IST1	4110.38	4230.01	3482.73	3426.34	5453.81	4044.81	4541.04	5576.78	5001.12	IST1-pY43
69	EPHA3	2631.56	1537.23	1636.28	2113.93	1450.11	1172.25	1622.25	2253.27	1477.2	EPHA3-pY937
70	LYN	13042.6	12293.9	9950.23	9231.61	11086.9	9254.15	12614	12505.5	18080.8	LYN-pY508
71	INPP5D	5062.49	6342.76	2156.25	1284.73	3630.3	3122.48	4605.41	4262.33	6568.45	INPP5D-pY865
72	RIN1	41392.5	42873.3	28502.5	35363.7	33218.5	34187.1	48504.2	47013.8	45155.3	RIN1-pY36
73	SPTBN1	5654.59	3765.09	4029.71	4483.84	4411.64	5351.01	4509.92	5081.91	5361.8	SPTBN1-pY493
74	SHC1	218844	118064	95034	46835	46553.5	53261.7	112249	122576	213227	SHC1-pY427
75	PGK1	21648.9	23093.9	21647.4	25354.8	23521.4	24070.3	24783.7	20088	30349.1	PGK1-pY196
76	PAG1	4386.06	3597.57	1394.53	1432.98	2843.07	4002.25	2373.92	5104.65	3173.9	PAG1-pY417
77	DENND2B	13542.3	8697.98	3509.01	6456.21	8590.88	13113	8179.47	7607.1	12855.2	DENND2B-pY501
78	ATP5IF1	2769.94	6341.7	3954.65	5996.07	4360.86	6686.38	3404.31	6288.65	2805.79	ATP5IF1-pY58
79	PARD3	100962	68126	44973.5	91708.6	66512.7	76262.2	111170	56004.3	45831.6	PARD3-pY1080
80	TNS3	19905.9	12222.8	13137.9	8206.41	14876.6	12106.7	8687.21	12819.4	15371.4	TNS3-pY855
81	WASL	4987.97	3723.37	2404.84	5179.23	4741.89	3744.03	3637.17	5655.78	5288.71	WASL-pY256
82	ELMO2	25614.4	23864.6	16834.8	16767.5	17492.3	21000.2	17748.8	18249.6	22239.2	ELMO2-pY48
83	ADAM9	10575.2	9954	6745.33	10004.5	6495.68	8913.25	7262.8	12062.6	8166.18	ADAM9-pY769
84	EEF1A1	33090	28047.5	21287.5	18840.1	19314.5	25049.5	24780.1	20852.7	25017.9	EEF1A1-pY177
85	CRIP1	21246.9	22870.1	2036.89	5431.37	5887.51	14226.7	24744.6	2524.09	3049.5	CRIP1-pY12
86	PIK3R2	87341.9	87401	94441.1	103172	99942.1	80148.9	117429	69261.8	98188.5	PIK3R2-pY464
87	PIK3R1	48433.7	33273.5	29938.9	29635.1	32307.5	41173.1	41183.4	37196.4	44732.7	PIK3R1-pY467
88	AFDN	18653.1	11271.2	6680.66	8356.28	8061.23	11264.8	9977.18	12690	8350.37	AFDN-pY1230
89	SND1	17234.1	21839.1	14480.4	22178.5	26396	24438.6	17593.3	20638.2	30294.7	SND1-pY109
90	NHLRC2	9130.33	8410.04	5316.3	4389.49	5587.28	7489.45	3807.49	10827.6	9132.09	NHLRC2-pY403
91	VIM	73513.8	56460.2	50104.8	29392.5	43477.1	56217.1	36074.1	37924.5	55546.9	VIM-pY117
92	KDR	4874.71	2644.6	3213.64	4498.32	3727.27	4392.96	5047.68	2303.48	3394.72	KDR-pY1214
93	PXN	25274.1	16764.6	15684.4	10344.2	12011.7	15099.7	13664.8	13381.5	20654.8	PXN-pY88
94	EPHB3	44297.3	30050.8	29329.2	27974.1	30203.1	33026.5	38087.4	26585.3	19004.6	EPHB3-pY792
95	EPHB3	1820.1	2371.9	1506	2061.34	1788.16	548.006	2061.43	1578.12	1210.1	EPHB3-pY792
96	EPHB4	9365.29	7898.26	5010.11	6232.2	6959.18	8092.52	7629.76	6795.85	6162.39	EPHB4-pY774
97	NOA1	2491.04	3857.92	2796.25	6157.74	4612.01	2959.52	3513.12	2390.89	3844.69	NOA1-pY77
98	PGAM1	6193.3	4595.03	6393.89	5358.45	5841.4	8210.72	5768.31	4328.43	4381.91	PGAM1-pY26
99	KRT9	4111.07	5818.35	4305.31	3804.55	3956.96	2906.42	4925.01	4072.93	4004.96	KRT9-pY53
100	KIRREL1	2488.27	1273.5	1764.37	1556.42	1377.63	2353.26	1659.16	2005.97	2225.1	KIRREL1-pY745
101	SRC	2110.61	3044.89	1764.38	2183.81	3128.62	3867.09	3149.82	2187.67	3557.79	SRC-pY187
102	SRCIN1	2355.03	1515.51	1060.35	1778.96	1345	1999.37	1673.91	1239.12	1324.8	SRCIN1-pY396
103	GSK3A	1.5947e+07	1.45418e+07	1.01488e+07	1.04444e+07	1.15097e+07	1.33893e+07	1.16608e+07	1.35631e+07	1.34321e+07	GSK3A-pY279
104	GSK3A	258185	236857	173403	178602	178268	211144	203999	227288	303329	GSK3A-pY279-pS282
105	SHB	15833.9	12340.3	5299.6	5895.19	10397.7	11168.8	10292	7757.75	13538.9	SHB-pY268
106	HNRNPK	6542.95	4544.37	2871.93	1908.23	3348.62	2739.88	3090.19	3927.5	3367.29	HNRNPK-pY323
107	EFNB3	3635.28	4137.42	2780.43	3496.61	3587.05	2898.92	4737.22	3046.46	732.867	EFNB3-pY311
108	DSP	13855.2	9125.47	6651.48	13398.4	10796	12760.8	8268.6	11503.1	8586.08	DSP-pY172
109	ATP1A1	14823.7	14615.7	6853.3	14455.1	19351.2	12095.9	20395.1	13899.9	13230.5	ATP1A1-pY260
110	MAPK7	34473.3	34211.2	28056.2	27085	32514.2	41310.5	28147.6	38038.9	34367.5	MAPK7-pY221
111	RAB25	5612.42	4574.61	2226.78	7438.26	5962.28	7879.03	5453.76	6525.43	3890.12	RAB25-pY9
112	ENO2	3758.88	4036.34	4186.44	4916.34	3453.05	3969.49	3056.7	3058.14	5202.48	ENO2-pY25
113	TNS2	6026.61	3067.04	3864.91	1745.38	4544.15	3314.87	4101.54	3447.12	5638.45	TNS2-pY483
114	PTBP1	3530.06	3222.88	3052.22	3475.88	2943.9	4686.15	2538.9	4077.01	4943.09	PTBP1-pY127
115	PKP3	8018.2	5106.65	4380.84	5811.18	3823.41	7159.98	4520.42	4728.33	3323.89	PKP3-pY84
116	EGFR	31546.5	27091.8	15623.7	13923	13209.6	13413.1	11916.1	26989.1	42090.8	EGFR-pY1172
117	EGFR	28345.8	24322.1	10984.2	5825.22	7036.95	7200.43	9575.02	20514.8	22475.8	EGFR-pY1197
118	ERBB2	3347.9	3278.72	2550.6	2116.04	2867.81	2047.34	3126.77	3000.56	3696.86	ERBB2-pY1248
119	GPRC5C	14428	16680.6	9091.25	22428.5	12344.4	26624.2	27727	9464.01	6068.8	GPRC5C-pY324
120	DSP	2552.48	2083.89	1366.67	2438.88	1729.17	2064.53	1304.02	2881.91	2864.78	DSP-pY56
121	FASN	4137.95	4184.13	2839.25	2190	2766.97	4296.79	3710.91	5511.12	1685.37	FASN-pY470
122	HSPD1	1511.57	1391.69	2430.61	2273.85	2538.75	2342.22	2610.61	2383.16	1196.28	HSPD1-pY227
123	ACTB	44006.9	34565.4	31685	26849.2	26917	26941.9	29776.2	23190.7	26319.9	ACTB-pY198
124	MAPK13	22519.2	18191.3	17627.7	18817	16866	15842	14119.5	17236.5	29385.1	MAPK13-pY182
125	DSC2	2350.02	2056.81	1088.77	1846.4	1210.85	2756.88	1233.22	2041.91	848.589	DSC2-pY853
126	CSTB	1892.24	2249.62	1081.04	1484.14	1304.2	2228.87	1835.94	1463.39	1563.75	CSTB-pY97
127	CFL1	6198.31	4015.16	7287.15	5122.36	5248.03	8405.27	5790.27	3211.27	6652.52	CFL1-pY140
128	FRK	3369.11	1744.51	2031.84	2198.48	1596.95	3770.54	2597.47	2434.36	3925.67	FRK-pY46
129	PSMA2	1297.33	1192.91	536.8	1446.5	1336.73	1159.65	1005.68	845.396	1168.02	PSMA2-pY76
130	BCAR1	9418.66	5540.29	5880.45	7225.56	5945.59	9141.59	5696.66	6173.88	7869.09	BCAR1-pY249
131	TJP2	73627.2	54783.8	48742	62313.8	50222.4	82581.5	73808.4	69954.4	80159.1	TJP2-pY1118
132	ACTN1	23141.9	20746.6	18068.2	14275.6	18194.6	20961.4	16556.3	19602.9	21203.1	ACTN1-pY193
133	MAPK14	10754.9	16169.2	25024.1	26878.8	17788.1	40826	15797.5	44215.8	68333.3	MAPK14-pT180-pY182
134	MAPK14	239235	194720	140800	229813	190387	371417	140099	395685	526626	MAPK14-pY182
135	CTNND1	6872.86	3492.16	3931.3	5262.16	5260.41	6645.15	5098.24	6972.69	4528.07	CTNND1-pY228
136	CTNND1	1578.29	750.316	669.31	1082.59	861.821	708.31	1255.54	1368.68	1150.25	CTNND1-pY217
137	PGAM4	38429.5	34897.9	31747	35528.4	29415.8	40944.1	33901.3	34123.5	46278.1	PGAM4-pY92
138	MAPK3	633429	515583	294077	190114	426111	506225	413322	490606	890195	MAPK3-pT202-pY204
139	MAPK3	2.5043e+06	1.34198e+06	1.01887e+06	420909	981322	1.26446e+06	981785	1.1801e+06	1.6549e+06	MAPK3-pY204
140	SET	12021.5	13134.7	8115.1	17631	12165	11063	11660.3	9048.1	10181.5	SET-pY146
141	TJP2	15808.3	9830.76	9229.11	11998.3	10712.1	14859.8	15673.5	13428.8	21368.5	TJP2-pY1118
142	CDK5	23491.9	12049.7	9092.64	10066.6	15289	12290.4	12975.8	12505.9	8176.32	CDK5-pY15
143	CDK2	2.23624e+06	2.0305e+06	1.79639e+06	1.78869e+06	1.73022e+06	1.62225e+06	2.27164e+06	1.90436e+06	2.70912e+06	CDK2-pT14-pY15
144	CDK2	349623	275034	132413	266099	320317	279333	339751	325070	289571	CDK2-pY15
145	PLCG1	5182.64	3685.22	1473.39	3010.92	2788.34	3770.09	4166.37	2408.31	2554.2	PLCG1-pY771
146	ISOC1	2858.8	2603.02	1469.87	2238.89	2673.26	1977.56	1993.31	1880.63	1463.72	ISOC1-pY160
147	AHNAK2	1812.2	2928.75	1602.02	1960.49	1242.18	2124.71	1253.51	1944.3	2382.22	AHNAK2-pY180
148	MPZL1	4366.81	3474.63	2643.2	3303.82	4462.94	5249.86	5335.51	4640.77	3198.72	MPZL1-pY263
149	ABL1	2573.08	4310.6	3783.23	5599.26	4037.56	3707.95	3276.94	3870.14	3680.63	ABL1-pY185
150	HSPD1	13959.5	15328.9	16457.2	18483.5	16955.4	17844.6	17948.7	14415.7	9380.44	HSPD1-pY385
151	PTPN11	58751.5	65244.2	43864.3	55959.1	62846.8	55793.1	58678	58228.5	79047	PTPN11-pY62
152	PTPN11	21735.6	21020.7	12415.7	15452.1	17746.8	19991.1	18037.9	18791.7	23898.6	PTPN11-pY63
153	H4C1	3664.89	3118.9	5330.68	5502.9	3643.41	4199.52	4195.98	4069.42	3381.28	H4C1-pY52
154	CPNE3	1749.59	916.763	1702.38	1812.43	1348.38	1397.28	1690.69	2050.06	1376.43	CPNE3-pY203
155	DPYSL2	29920.2	22729	17287	19444.7	14549.6	19931.3	21268.9	15871.4	24683.1	DPYSL2-pY32
156	TARS1	25549.6	25893.2	17938	24350.1	22356.3	22195.9	24674.9	19223.7	23214.9	TARS1-pY298
157	CLTC	9011.24	5518.93	3582.8	5207.03	4629.27	5618.52	6294.92	5345.51	7201.67	CLTC-pY883
158	DYRK1B	1.30489e+07	1.43254e+07	1.03731e+07	1.13098e+07	1.10653e+07	1.10476e+07	1.07921e+07	1.1937e+07	1.31203e+07	DYRK1B-pY273
159	SDC4	21382.4	14022.4	11347.8	21030.6	14099.6	18572.8	18584	17850	13777	SDC4-pY197
160	ACTB	15060.4	13039.9	9824.89	7433.1	9094.14	12302.5	8640.49	11711.7	16539.1	ACTB-pY294
161	YES1	1487.54	2006.54	935.222	1968.17	1655.58	1635.44	1850.59	1803.74	2467.87	YES1-pY537
162	SRC	15037.7	16369.8	14381.6	23430.5	21107.9	11663	28305.6	21121.9	22046.1	SRC-pY530
163	YES1	16309.9	12726.1	10222.5	13309.9	13245.7	14842.2	14662.1	14693.6	16143.1	YES1-pY222
164	YES1	55627.7	46243.2	35414.9	47572	47179	52734.6	48069.4	58489.7	64077.8	YES1-pY223
165	PHB1	9830.45	14402.5	12762.2	16596.6	10946.3	10644.1	14034.1	11111.5	7639.94	PHB1-pY249
166	TNK2	157416	101861	70941.1	88529.7	91044.9	112682	93733.2	139600	130778	TNK2-pY518
167	TSG101	2599.76	2638.57	2951.53	5004.56	3418.53	6412.89	5058.73	2518.21	3413.94	TSG101-pY390
168	DAPP1	97624.8	49456.1	45946.1	30661.4	26483.1	64260.4	39322.7	53971	30359.8	DAPP1-pY139
169	DYRK1A	12690.4	12798.1	6794.66	6592	6384.75	10235.2	8210.04	7590.13	11479.5	DYRK1A-pY145
170	SGMS2	6840.15	4048.69	5378.22	4144.71	4845.4	5080.76	6310.35	6217.15	2291.31	SGMS2-pY59
171	LMNA	8233.46	6607.2	4358.99	6019.46	5702.77	5649.97	6721.44	6140.07	5966.47	LMNA-pY45
172	PRPF4B	3.20606e+06	2.96883e+06	3.31337e+06	3.99342e+06	3.70153e+06	3.34706e+06	3.47207e+06	3.2902e+06	2.82933e+06	PRPF4B-pY849
173	ACTB	67416	45260.5	39487.1	35433.9	37405.5	44182.6	37149.9	44262.6	50107.3	ACTB-pY218
174	YES1	13830.6	10623.3	9096.78	9910.68	10427.5	11134.2	11206	13369.1	16208.5	YES1-pY222
175	ARHGAP42	4873.73	1955.9	1889.4	1496.96	2745.38	3142.53	2818.43	2049.96	3176.89	ARHGAP42-pY792
176	KRT10	28686.9	35392	21474.4	26285.3	22263.9	22298.3	20792.9	22672.3	30394.3	KRT10-pY449
177	KRT14	82568.1	79607.9	76701.2	61559	77986.2	64058.4	62945.4	79426	65638.3	KRT14-pY415
178	KRT14	4913.03	7298.82	5775.75	6305.43	5032.74	4460.4	4435.34	4795.85	7358.82	KRT14-pY415
179	LCK	422593	335951	194062	396711	318318	697272	317571	581285	449420	LCK-pY394
180	TYK2	10299	7326.5	4007.39	4998.9	6575.45	5258.27	4507.53	4827.98	7308.64	TYK2-pY292
181	EPHA1	21920.5	10443.2	8949.61	8789.14	10039.2	11327.5	13605.4	12495.3	16461.4	EPHA1-pY781
182	EPHA1	31082.8	18762.7	14153.2	18596.6	19757.9	17565.7	21018.2	17972.3	30265.1	EPHA1-pY781
183	ABL1	30187.8	29499	21825.5	25983.8	29493	39669.4	23538.9	32526.3	40691.2	ABL1-pY393
184	ACTR3	5168.76	4288.85	3881.53	3468.17	4591.06	4748.92	4039.35	6315.45	4553.07	ACTR3-pY16
185	EPHB3	10550.1	8337.04	10587.6	9611.31	11439.3	11926.7	13884.7	11293.6	8886.98	EPHB3-pY600
186	ANXA2P2	307678	217339	286745	216453	254887	300112	193374	354153	200486	ANXA2P2-pY24
187	PTK6	66466.3	53929.4	30238.1	40256.2	45544.8	34455.2	41721.6	68711.5	84306.8	PTK6-pY447
188	TMEM230	2065.42	1372.68	1135.35	1233.95	1749.8	510.739	1079.22	1239.93	555.025	TMEM230-pY29
189	HK1	4311.03	3841.3	3403.34	2500.3	3672.34	3337.18	4120.62	3634.23	2014.93	HK1-pY732
190	VCL	1376.8	1056.65	867.141	1575.9	1293.32	827.839	1197.95	971.199	1054.97	VCL-pY100
191	HSP90AA1	1399.72	709.933	725.29	1176.26	800.292	1602.81	805.722	1031.79	812.937	HSP90AA1-pY604
192	CTNNA1	45553.1	32866.8	26019	24965.8	34982.7	35788.9	30916.3	29770.8	44032.7	CTNNA1-pY619
193	ARHGAP42	5513.6	3681.07	2997.58	1489.25	3309.54	2657.88	3182.18	3119.08	5084.44	ARHGAP42-pY376
194	ANXA5	55076.3	55703.5	48685	48205.5	43816.8	50353.8	51058.4	52358.6	54083.2	ANXA5-pY94
195	ANXA5	29549.3	35452.9	31798.7	35968.7	32734.3	33028.2	33265.3	34342	35903.4	ANXA5-pY94
196	INPP5D	509195	536697	166788	98210.2	281249	226395	340205	316418	513301	INPP5D-pY865
197	NCK1	12449.8	6054.59	10142.7	7368.02	8837.05	7656.31	5806.17	8669.4	8676.73	NCK1-pY105
198	PIK3R1	38075.4	23139.5	18886.9	16298.4	19266.4	23884.3	24713.1	25016	22324.4	PIK3R1-pY467
199	SDCBP	1307.51	1587.71	1329.51	1380.72	990.099	1460.2	1035.94	1040.67	1009.24	SDCBP-pY50
200	SDCBP	6552.35	3765.3	7079.33	8229.45	5434.97	5986.95	6982.36	5870.53	4749.78	SDCBP-pY56
201	CDK20	2060.63	2387.94	1917.38	1427.57	1519.77	1858.69	1356.35	1364.99	1173.48	CDK20-pY160
202	HDLBP	3130.92	3084	3347.65	4041.56	2109.61	2559.94	2114.04	2452.71	2725.97	HDLBP-pY437
203	LAPTM4A	2431.16	2640.12	1649.44	1443.91	1765.59	2185.08	2141.14	3890.75	1343.75	LAPTM4A-pY230
204	LDHB	4689.51	4105.56	4964.08	2338.54	3993.36	3701.19	3829.21	4427.34	3251.32	LDHB-pY240
205	CTNNA1	27102.4	23623.5	25785	23417.1	26321.2	25560	21000.8	23461.3	36530	CTNNA1-pY177
206	PEAK1	43512.6	37823.7	36485	47580.7	45164.1	46811.7	42825.7	39984	50276.1	PEAK1-pY635
207	LPP	2958.84	2132.37	3775.5	2040.48	3158.26	3182.84	2763.46	2650.05	3109.39	LPP-pY317
208	ARHGAP35	30929.2	31306.3	21204.3	28734	22780.4	18680.9	19459.3	15658	45949.4	ARHGAP35-pY1105
209	KIAA1217	5999.93	5793.67	4888.18	7601.69	6539.27	6152.2	7547.14	4459.88	6436.72	KIAA1217-pY393
210	KIAA1217	1645.83	1425.19	1328.81	1477.13	1544.62	2408.34	2096.37	1080.91	2124.62	KIAA1217-pY397
211	TMEM106B	8251.44	5963.47	5662.05	5429.93	5676.06	6541.53	5464.67	5457.42	4771.66	TMEM106B-pY50
212	STX4	11561.2	9150.67	6981.52	8003.13	10074.1	12587.3	8626.75	10140.3	9157.71	STX4-pY251
213	OCIAD1	6229.39	4604.19	3133.16	3283.66	3797.84	4604.4	3701.99	5195.9	2618.58	OCIAD1-pY199
214	CDKL5	50616.8	37263.8	30314.6	28297.1	37479.8	38151.2	37359.8	37946.3	28201.4	CDKL5-pY171
215	DDR1	53755.1	40342.5	41770.2	48553	56698.3	55951.3	36818.6	36959.2	42411.2	DDR1-pY792
216	DDR1	109464	60952.9	68466.4	74795	89794.2	77376.5	62007.6	62130.1	78124.9	DDR1-pY792-pY796
217	DDR1	15413.3	8678.6	8975.01	9107.28	11574.4	9013.94	10924.4	8017.87	11254.2	DDR1-pY792-pY797
218	DDR1	66294.3	36219.4	55604.9	51965.8	49949.8	54039.3	43034.4	41809.7	42133	DDR1-pY796
219	DDR2	36641.6	21036.9	28565.3	20356.8	28732.3	27412.5	26752.6	28436.3	29411	DDR2-pY736
220	PKP4	6164.46	7708.65	3570.65	5888	4372.76	5972.28	7337.37	6297.62	2289.21	PKP4-pY478
221	PLCG1	8532.08	6052.91	3529.49	3687.75	4371.55	4591.55	4397.28	5044.87	5814.83	PLCG1-pY783
222	VCL	138526	151773	161305	108182	156852	154241	123300	127974	163684	VCL-pY692
223	GPRC5C	4624.18	5043.85	2723.3	5560.94	4460.37	5092.39	8221.91	2681.3	2520.58	GPRC5C-pY438
224	INPPL1	27763.1	14616.8	23078.7	13083.6	23030.6	15346.6	21285.6	18277.1	14598.8	INPPL1-pY986
225	TUBB2A	4820.59	4012.94	4257.03	5468.28	4236.75	4106.7	3808.47	5696.23	5773.5	TUBB2A-pY340
226	CASKIN2	14506.3	14326.2	12582.9	10131.7	14305	16366.9	13131	15799.5	16722.1	CASKIN2-pY253
227	KIAA1217	67943	75220.2	61258.9	50258.3	70922.5	53347.8	62305.9	51725.2	95434.2	KIAA1217-pY244
228	KIAA1217	2026.27	2549.57	3198.42	2405.22	2551.86	3338.1	2767.51	2516.45	3841.59	KIAA1217-pY245
229	ALDOA	7630.65	6688.96	4825.14	6031.54	6532	5857.93	7195.96	6686.69	6364.11	ALDOA-pY3
230	ALDOA	5653.96	5359.83	5030	5483.71	4673.35	5005.11	7106.08	6393.97	3488.18	ALDOA-pY5
231	MAPK11	18974.1	21817.7	10314.4	16927.4	14905.6	24543.7	9085.91	20529.3	50983.7	MAPK11-pY182
232	MAPK12	14367.4	18553.8	14736.9	13001.1	18273.5	22941.9	11145	18656	30162.4	MAPK12-pY185
233	PDGFRA	2719.23	2375.09	1491.25	1120.26	1060.05	686.183	1801.45	2142.76	1013.78	PDGFRA-pY742
234	GJA1	624.446	1017.33	1513.18	2075.95	828.452	1666.5	988.772	977.419	1249.48	GJA1-pY313
235	TMED7	6307.35	8252.04	5771.14	10229.9	7531.02	9007.94	9640.08	6212.04	2854.03	TMED7-pY50
236	PKP1	6653.62	5761.26	5479.47	7934.39	4710.48	7060.4	6283.05	5351.74	8537.47	PKP1-pY214
237	CTNND1	5676.11	3952.74	2994.3	5391.82	4530.8	10039.7	5041.16	5367.75	5644.98	CTNND1-pY257
238	CRK	8873.27	4892.4	4977.8	2835.75	2855.49	4422.95	4289.04	5298.5	5864.52	CRK-pY136
239	KRT9	15902	13983.5	10415.2	13553.8	14447.3	13251	11471	11921.4	19242.4	KRT9-pY10
240	SPTAN1	11954.4	9390.81	7517.91	7161.78	7939.44	9115.19	7018.93	9376.82	11264.3	SPTAN1-pY1020
241	NME2P1	2134.93	1953.36	2007.4	1883.3	2669.94	2251.64	3484.56	1770.61	812.956	NME2P1-pY37
242	ACTN1	6798.21	5257.64	4598.02	4859.72	4352.88	5145.69	3711.66	5860.79	7247.91	ACTN1-pY422
243	ACP1	13851.8	9423.63	8674.71	8249.42	9226.82	9756.06	8340.36	11036.6	7961.64	ACP1-pY132
244	FRK	2728.82	1964.04	1746.44	2465.46	1086.61	1864.95	1534.63	2054.52	6345.06	FRK-pY132
245	GSK3A	24350.1	7735.89	9258.13	10746.2	9075.86	11949.8	21866.4	9382.41	12123.2	GSK3A-pY279
246	TAOK1	4929.59	5484.54	4990.44	8127.99	7338.54	4865.52	5436.53	3587.18	5862.71	TAOK1-pY610
247	EPHA2	70139.8	47928.1	41196.6	57151.1	46331.8	64567.7	59884.2	50518	76202	EPHA2-pY575
248	CAP1	18183.6	17190.1	14855.9	14793.4	16066.9	19641.6	13001.7	15665	14087.8	CAP1-pY354
249	SPTAN1	7300.9	5559.35	8014.9	5630.45	6276.63	6755.77	6045.5	6930.79	7373.75	SPTAN1-pY1073
250	LDHA	19382.3	17553.7	19466.3	20673.6	22047.9	17679.8	19188.8	25871.7	22035.8	LDHA-pY239
251	SCAMP3	8387.25	6175.65	4142.24	3046.6	4964.56	5559.02	5305.99	6169.95	5321.37	SCAMP3-pY35
252	ANXA2	9321.07	6585.14	7884.02	5484.78	7499.6	7110.76	5441.7	6474.14	6852.84	ANXA2-pY188
253	ERBIN	2570	2170.42	1128.63	1730.56	1918.13	2540.67	2365.61	1837.87	912.829	ERBIN-pY1104
254	DLG3	13187.2	6512.76	6382.36	4360.93	5790.69	6803.63	7823.12	7156.86	5861.02	DLG3-pY673
255	PQBP1	4474.57	4149.95	3309.75	2282.79	4830.39	2802.15	4682.13	2962.59	2347.67	PQBP1-pY187
256	PPARGC1B	4538.28	2305.82	3713.88	2800.8	4405.01	3557.73	3827.53	4433.35	3876.83	PPARGC1B-pY943
257	DSP	3170.91	2663.89	1738.67	3970.42	2874.22	3694.03	2390.27	2760.63	3802.58	DSP-pY56
258	BRK1	10273	7805.77	6017.95	6968.72	5986.23	7452.26	7030.28	6292.18	8039.06	BRK1-pY63
259	BCAR1	19300.9	12533.1	12386.4	16021.4	14776.2	19793.5	14595.4	12432.1	17543.6	BCAR1-pY387
260	PRKCD	2726.42	2742.59	1738.4	2883.61	3558.64	4440.77	1490.03	6049.7	4750.11	PRKCD-pS304-pY313
261	PRKCD	41943.2	47300.7	32929.6	39819.7	48886.2	76779.7	16272	83347.2	56770.6	PRKCD-pY313
262	PRKCD	5206.79	6883.94	4102.99	7703.72	6823.1	10144.6	2065.96	13784.6	7673.6	PRKCD-pY313
263	CLDN4	5184.12	4500.07	2572.91	5792.97	2766.39	4751.27	4706.88	5491.42	3388.58	CLDN4-pY208
264	DSP	1685.32	1512.95	1299.2	1587.66	1759.57	1229.38	1188.92	614.456	2125.28	DSP-pY249
265	KRT7	6944.55	3462.54	5143.06	4631.08	4712.95	5671.62	3540.44	5328.44	3620.94	KRT7-pY55
266	IRS2	1514.02	1509.7	1398.27	1569.01	1718.88	1220.61	909.187	1098.89	705.344	IRS2-pY675
267	PRKCD	5022.29	6796.86	3783.83	6804.11	7146.62	11652.9	2580.43	14056.3	8187.06	PRKCD-pY313
268	PKP1	7079.44	6638.41	3496.14	12022.2	5845.27	7080.9	5355.38	4835.39	11646.3	PKP1-pY160
269	EPHA2	9533.61	6019.87	4892.25	4498.72	4578.2	5764.12	6907.49	5170.84	8997.15	EPHA2-pY588
270	MPZL1	7209.38	4730.87	4418.16	5221.21	4055.77	6845.36	5816.23	5684.5	5645.78	MPZL1-pS260-pY263
271	MPZL1	953728	590809	635906	596366	748109	790039	775636	837198	568959	MPZL1-pY263
272	VCL	2.49614e+06	2.79229e+06	2.86423e+06	2.61691e+06	2.79946e+06	2.83901e+06	2.25686e+06	2.57299e+06	3.19963e+06	VCL-pY822
273	UMPS	8112.26	8563.23	6170.08	6146.49	6085.36	8111.71	7132.98	8147.91	6339.91	UMPS-pY37
274	SRSF1	10675.1	8709.88	7243.18	6923.38	7063.95	6647.9	5266.96	7992.12	6332.07	SRSF1-pY189
275	SLC38A2	9468.35	8575.7	9614.17	10509.2	10249.7	9508.94	10154	12863	10184.5	SLC38A2-pY41
276	PSMA2	21927	41248.7	27468	45677.2	38278.7	40595.3	36250.8	36702.6	22303.7	PSMA2-pY57
277	MRPL58	9573.22	21310.3	20724.6	31206.1	26997.6	28213	32065.5	22066.6	14619.4	MRPL58-pY49
278	HSP90AB1	25663.5	20538.3	13720.2	13646.7	14822.8	18893.3	13130.5	17709.7	20521.3	HSP90AB1-pY484
279	CILK1	31722.6	28341.2	20653.6	27600.5	27446	23589.6	28137.5	27350.4	35413	CILK1-pT157-pY159
280	CILK1	84533	70717.7	65948.4	51157.8	61825.7	56021.4	58606.3	66464.4	75621.7	CILK1-pY159
281	LYN	15367.6	11959.6	8757.13	8111.09	10102.7	10379.5	12525.8	11687.3	16827.3	LYN-pY194
282	CTNND1	10844.3	6784.04	3253.95	6412.65	6190.72	5724.49	6979.53	5655.43	4591.48	CTNND1-pY904
283	ERBB3	27089	12963.7	12101.2	5382.86	5537.04	6113.39	13605.4	12419.3	8829.12	ERBB3-pY1328
284	KRT19	14873.5	8716.39	10601.9	7955.11	10708.3	8103.17	7961.67	9533	10909.7	KRT19-pY391
285	ANXA11	5910.26	5708.67	6300.83	6749.18	4403.44	5005.34	5866.91	4906.58	4857.93	ANXA11-pY482
286	ANXA2P2	33511.2	33156.1	26387.6	30565.3	29124	29345.3	27761.5	29840.8	30107.3	ANXA2P2-pY316
287	ANXA2P2	22090.7	25315.6	20792.2	24105	24352.7	27512.3	25267	21463.8	17305.7	ANXA2P2-pY317
288	ANXA2P2	17700.5	16366.7	14969.6	17983.8	16348.7	17719.1	15348.1	15848.2	11609	ANXA2P2-pY318
289	PTK2	10243	6591.05	6707.66	6838.71	9297.13	10197.1	8132.42	7947.83	11912.4	PTK2-pY925
290	TLN1	1901.42	1050.65	1105.86	601.547	878.584	1057.59	532.901	943.688	1390.99	TLN1-pY1893
291	CDCP1	2570.41	1523.78	742.03	1529.98	1821.58	6618.12	1073.09	3600.15	1935.41	CDCP1-pY806
292	KRT10	14044.7	16848.4	5881.46	11579.6	9423.75	9904.04	8774.18	10508.8	13352.1	KRT10-pY325
293	LSR	3953.58	2539.99	3736.57	6476.6	4153.77	6251.21	5550.35	5394.8	2763.73	LSR-pY551
294	PIK3R2	4834.67	4281.5	5187.88	4279.05	4536.05	5377.42	5321.52	4119.99	5254.33	PIK3R2-pY460
295	PIK3R2	35469.6	37265.1	43039.5	44466.9	40926.7	35870.1	48325.1	29728.7	40715.2	PIK3R2-pY464
296	PIK3R1	42141.5	28253.9	26835.9	25911.2	29398.4	29374.4	30492.8	26129.8	34557.1	PIK3R1-pY467
297	GAB1	27161.2	9831.95	7380.96	2784.72	2758.16	3181.05	9761.48	15465.2	26500.1	GAB1-pY659
298	AFAP1L2	30686.3	13779	12495.8	5771.83	15409.1	13938.8	14369.6	16521.2	18083.7	AFAP1L2-pY54
299	FLNB	15421.3	8358.19	4880.59	6306.47	9264.75	10103.4	8128	8527.25	7965.72	FLNB-pY2502
300	PKP4	74901.6	48994.9	26505.5	29983.7	34574	42041.4	46452	42351.4	25536.4	PKP4-pY1168
301	EEF1A2	4035.04	4637.08	3409.62	5190.99	4704.52	5103.46	5827.3	5073.26	4489.42	EEF1A2-pY29
302	PAG1	4771.08	3027.08	3221.49	2568.82	3834.04	2902.72	3503.74	4301.49	3558.6	PAG1-pY163
303	CLTC	3832.36	4152.77	2430.84	4183.84	3306.1	3433.74	3471.04	3707.13	4364.98	CLTC-pY1477
304	NEDD9	6604.52	2840.55	2791.84	2849.71	3633.42	3346.12	2047.35	3534.65	4762.78	NEDD9-pY631
305	TXNRD1	2899.31	3409.56	2647.17	2613.74	4705.47	3248.45	2983.26	4459.88	2286.31	TXNRD1-pY163
306	POTEF	9169.05	6271.45	8069.96	7539.8	7566.05	8193.38	7037.16	8876.3	11781.1	POTEF-pY940
307	ANXA2P2	129874	107260	83787.1	79080.7	86150.9	105627	78610.2	118084	116923	ANXA2P2-pY238
308	ANXA2P2	56427.7	50054.3	41953.4	38686.9	38467	42164.9	36266.4	53878.6	54284.6	ANXA2P2-pY238
309	NECTIN4	22667	19738.9	10774.9	24970.1	17560	21061.3	20954.6	16450	14937.9	NECTIN4-pY445
310	MAPK9	27216.5	17840.7	15023.4	15147.4	16795.5	20111.6	14536	19328.5	19845.2	MAPK9-pY185
311	MAPK10	29253.5	20901	18253.6	15406.6	18795.7	23516.4	17153	23942.3	15742.8	MAPK10-pY223
312	GDI2	4525.33	4467.01	5349.95	7248.01	5881.39	4892.32	6770.42	6128.94	5399.72	GDI2-pY203
313	NEDD9	12835	8743.89	11251.4	7410.64	9014.65	13527.9	9321.98	9789.86	12005.4	NEDD9-pY166
314	PRKCD	7270.41	8932.96	3265.58	5423.85	7451.71	12909.4	2837.29	17941.4	11182.6	PRKCD-pY334
315	KDR	5437.1	3077.82	4954.42	5775.24	4163.34	4473.54	5287.15	2741.52	4188.94	KDR-pY801
316	PTK2	2050.48	1005.73	906.634	802.114	1514.04	1398.63	1093.25	1171.27	1983.57	PTK2-pY397
317	FLNA	4043.79	3015.19	2968.84	3404.28	2578.27	3196.25	3293.25	3093.47	5527.86	FLNA-pY2198
318	USP54	1593.21	1267.48	1083.51	925.761	798.874	1039.12	1058.98	932.974	787.046	USP54-pY1529
319	CRKL	17774.9	10124.7	7839.33	6548.54	11674.1	12610.7	8014.87	8029.03	9994.8	CRKL-pY132
320	TLN1	3006.48	2864.33	2573.38	2348.01	3265.57	3806.4	3145.23	2416.73	4359.42	TLN1-pY26
321	KIRREL1	6773.92	5239.15	4414.54	4736.87	4582.17	5810.32	6590.06	6237.81	5758.33	KIRREL1-pY721
322	KIRREL1	11055.6	9246.87	4980.5	6515.96	7000.66	9308.85	10225.2	8259.91	5878.25	KIRREL1-pY724
323	SPTBN1	9413.16	5584.83	5973.76	6457.59	6276.83	8002	6609.27	5396.86	7707.92	SPTBN1-pY1805
324	CXADR	13687	9754.69	8017.83	9830.71	9734.79	11316.7	9173.3	11123.5	10238.1	CXADR-pY318
325	PIK3R1	6324.54	5256.51	4163.32	3719.85	5343.64	7065.79	6117.96	5261.53	6487.41	PIK3R1-pY580
326	CLTC	9560.46	7629.41	7368.64	9991.17	8682.9	9968.51	6374.23	8337.15	10550.9	CLTC-pY1487
327	EFNB1	14711.5	12829	8976.33	7634.49	9848.09	11142.8	13119.4	9442.16	6773.56	EFNB1-pY317
328	EFNB1	3101.38	3443.16	2157.51	2904.78	2939.57	3948.78	3478.73	2085.62	2500.29	EFNB1-pY313
329	PEAK1	5583.48	3788.68	2798.88	3347.47	3618.5	4817.24	3085.11	3428.65	4492.53	PEAK1-pY665
330	HIPK3	151275	123039	80113	120876	135794	144756	112792	150194	129475	HIPK3-pY359
331	HIPK3	5499.74	5425.28	2645.82	5377.97	5421.8	5203.22	6387.49	6546.59	6440.5	HIPK3-pY359-pS362
332	EPHB3	9555.09	7939.39	7864.74	7906.26	7247.39	8063.48	9298.89	6992.97	5308.73	EPHB3-pY924
333	EPHA4	9227.22	5187.39	5328.7	2832.87	5677.99	6537.18	4275.55	4869.15	7380.75	EPHA4-pY596
334	EPHA4	1689.47	1507.46	1292.86	1503.06	1336.76	2164.28	1573.75	1391.63	3332.45	EPHA4-pY602
335	EPHA2	7660.9	5260.61	4574.53	3956.08	5073.73	5735.08	4746.61	3966.06	5423.9	EPHA2-pY588
336	EPHA2	23509.2	16314.9	19635.1	22241.8	17890.5	23015.3	18680.9	23145.2	31894.7	EPHA2-pY594
337	EPHA3	27170.8	26213.8	19743.1	11929.9	18874.2	15335.8	17346.8	31568.9	11612.5	EPHA3-pY596
338	EPHA3	5098.2	4359.01	4843.47	2631.01	6084.93	3750.28	3726.85	6826.59	2127.49	EPHA3-pY602
339	MAPK1	1.32827e+06	975646	647204	282408	730908	892831	634745	873091	1.73954e+06	MAPK1-pT185-pY187
340	MAPK1	3.55938e+06	2.09629e+06	1.58995e+06	554212	1.38162e+06	1.81914e+06	1.42808e+06	1.86002e+06	2.95817e+06	MAPK1-pY187
341	MAPK1	2181.63	1881.72	1174.49	751.397	1239.97	998.039	1031.47	916.726	2149.17	MAPK1-pY187-pT190
342	AFAP1L2	8608.97	4177.03	5571.74	3238.15	4926.65	5444.82	5873.29	3582.54	4764.93	AFAP1L2-pY413
343	ITGB4	5693.01	2584.11	3349.83	2853.28	4468.04	3736.61	2559.03	1953.87	3454.31	ITGB4-pY1207
344	HGS	3693.47	3101.88	1878.63	2284.45	1971.78	2559.49	2660.67	1803.38	2418.8	HGS-pY216
345	NRK	1035.26	1215.2	1133.36	861.8	1462.11	1328.46	1225.52	1487.42	1938.72	NRK-pY1366
346	PDLIM4	8416.1	6441.45	5270.56	5935.61	5314.91	10093.3	6668.89	4791.55	8060.3	PDLIM4-pY191
347	GAB1	13076.7	6710.44	1934.16	1421.9	1453.64	1757.48	3154.79	3266.44	6134.24	GAB1-pY659
348	HBA1	6961.04	4388.03	3745.8	4567.84	6325.13	13601.7	7444.9	5279.03	6054.14	HBA1-pY25
349	LLGL1	14344.4	13698.9	9257.11	11313.3	10433	12683.7	8445.73	10753.9	13565.3	LLGL1-pY509
350	PXN	477834	203060	392518	201896	362758	410014	290623	289177	405191	PXN-pY118
351	G6PD	26847.6	21027.4	15607.4	12981.1	18808.5	18250	15028	25209.4	24589.1	G6PD-pY503
352	FLNA	8821.79	9020.76	9130.52	6529.81	8297.35	8287.1	8313.67	7558.03	9279.5	FLNA-pY2379
353	FLNA	34133.1	31536.1	26900.7	30868.2	33921.8	35145.6	28426.1	26004.2	35653.6	FLNA-pY2388
354	LYN	7443.12	4810.08	2490.4	5359.48	4079.64	8690.34	5748.46	10321.7	7588.08	LYN-pY397
355	WASL	201440	137482	107894	151091	136114	165582	139967	189023	201795	WASL-pY256
356	ANTXR1	11968.6	8113.19	9236.81	9179.44	10612.4	10440.1	11519.2	8607.96	13466.3	ANTXR1-pY425
357	EPHA4	78491.5	57164.2	53469.6	46111.5	56391.2	54600.7	49918.1	65612.4	64535.9	EPHA4-pY779
358	EPHA2	31839	16605.8	12739.5	18803.5	18300	23678.4	23202.1	19073.4	23977.1	EPHA2-pY772
359	EPHA2	54895	33717.6	25635.7	47197.7	39382.9	44319.7	49763.8	41769.1	51276.8	EPHA2-pY772
360	HSPE1	50823.6	45671	39872.9	43926	40675.5	47466	36994.7	45095.2	33716.3	HSPE1-pY76
361	UQCRFS1P1	20430.3	30798	26776.9	34056	29173.2	39318.6	33286.2	26626.7	19509.6	UQCRFS1P1-pY100
362	PEAK1	87068.2	63011.2	62967.8	79143.2	77708.1	109684	85308.4	79482.4	89634.7	PEAK1-pY635
363	GPRC5C	17593.8	15923.6	9691.71	19606.5	11017.2	18672.3	22486.2	8699.85	5728.82	GPRC5C-pY387
364	EFS	5776.87	4891.36	5455.28	5539.93	5507.96	5639.28	4825.62	6423.84	4500.29	EFS-pY163
365	PGM5	5272.58	3338.4	4613.33	3377.46	5150.76	3679.94	3059.68	2526.54	7365.72	PGM5-pY358
366	FER	28057.3	17219.4	14521.1	18493.1	21318.8	21062	21267.4	17115.1	16156.1	FER-pY402
367	G6PD	24806.1	16241.7	11307.5	10587.1	13792.4	13956.1	12026.5	15347.2	16508.2	G6PD-pY401
368	PTK6	32183.1	39267	16046.3	32168.9	31500.4	29209.1	29390.6	38995.9	37077.9	PTK6-pY114
369	FLNB	9713.18	8386.22	6524.98	5722.91	7600.1	8904.58	7813.46	7858.83	10628.4	FLNB-pY1530
370	SHB	4975.4	4770.22	2088.59	2026.23	2928.06	2590.38	3869.99	2494.1	3736.36	SHB-pY246
371	SHB	7243.23	5481.23	2592.88	2783.82	4047.87	2803.36	4528.13	3629.25	6137.76	SHB-pY246
372	PTPRA	416239	303957	174035	241425	266623	295319	303431	280442	462411	PTPRA-pY798
373	LCP1	2715.98	1731.09	1150.74	1551.75	2098.31	1501.1	1249.9	1864.47	1645.03	LCP1-pY598
374	PTPN11	7686.07	4598.71	4415.28	3284.79	3922.27	4685.83	5638.34	6606.9	10655.9	PTPN11-pY580
375	PALS1	19237	14869	9072.98	16116.9	11298.1	17807	16096.9	12523.6	17994.2	PALS1-pY243
376	EPHB4	45270.5	30288.6	26361.3	24257.5	29238.9	29843.1	35507.1	28468.2	16998.1	EPHB4-pY590
377	EPHB4	33288.7	24339.9	18298.4	24848.3	26108.1	33117.9	28771.6	24118.7	19454.2	EPHB4-pY596
378	DSC2	13875.6	13282.1	6426.57	9964.67	8646.05	13377.2	5751.84	7944.92	9372.6	DSC2-pY839
379	DYRK2	396441	389798	223845	262698	303559	332516	335086	353668	423815	DYRK2-pY382
380	ABL2	15252.2	13346.3	10401.8	10077.6	11165.5	11779.9	10720.7	9309.17	13696.9	ABL2-pY231
381	TNS3	1365.1	606.281	1453.61	921.407	1416.92	1520.84	954.967	1401.93	3103.42	TNS3-pS332-pY354
382	ITGB1	18762.7	19720.9	25316	21318.4	29031	26614.7	20070.6	21118.4	30523.1	ITGB1-pY783
383	YES1	17784.3	16445.1	17336.9	12924.4	20322.3	21791	13797.2	20651.2	18474.4	YES1-pY446
384	VDAC1	3175.85	2420.41	4030.78	4283.07	4899.36	4023.29	4327.27	3892.04	3040.4	VDAC1-pY67
385	MYO1E	2132.65	2842.57	1135.64	1319.47	2404.51	2222.78	1409.81	1626.12	2890.51	MYO1E-pY440
386	TNK2	40716.9	24923.5	20707.8	21434.4	25432.9	30181.7	25055.4	34867.4	33734.4	TNK2-pY827
387	STAT3	907935	664805	486426	334534	380787	516434	469009	409988	815397	STAT3-pY705
388	TTYH2	14947	12213.1	12868.3	14428.7	13953.5	17088.3	14468.2	12892.1	14521.8	TTYH2-pY494
389	PERP	3568.66	5231.7	4044.2	5540.56	3508.5	4555.07	3996.84	4131.21	4381.79	PERP-pY190
390	PTPRK	4874.85	2588.33	3603.03	2147.27	2636.58	2848.69	2305.97	3347.26	3146.13	PTPRK-pY916
391	PDHA1	10543.3	25080.5	28667.8	45647.2	37555.9	39875.7	32552.8	27582.8	27268.7	PDHA1-pY301
392	HSP90AA1	31012.1	15968.4	16646.1	14253.8	16453.4	18321.8	15203.1	17348.7	7527.05	HSP90AA1-pY284
393	PTK2B	12167.3	8945.3	7743.17	8313.66	9770.1	18861	6631.31	7422.31	8225.25	PTK2B-pY579
394	PTK2B	31805.1	25670.6	15865	17333.1	18164.7	57228.6	21296.5	19149.9	15684.1	PTK2B-pY580
395	ARHGDIA	5456.82	6435.03	4037.58	3458.61	3559.87	5051.69	3897.7	4557.24	4986.89	ARHGDIA-pY133
396	YWHAE	10818.9	12380.6	7795.55	9632.37	8257.21	13148.5	10169.9	7293.12	7503.72	YWHAE-pY131
397	YWHAE	26100.9	29095.3	23480.3	27039	22600.2	28098.8	23885.8	24829.7	20311	YWHAE-pY131
398	YWHAZ	26057	23048.5	17180.1	21322	20467.4	23131.2	21483.4	20243.2	14352.1	YWHAZ-pY128
399	KRT2	28960.9	36391.5	20178.2	24018.5	28838.6	25573.1	23283.8	25583.5	32338.8	KRT2-pY239
400	ACTN1	16089.3	14581.7	13232.2	12208	12199.1	16939.1	11444	12517.7	14906.2	ACTN1-pY215
401	DCTN3	10505.7	7225.84	9070.52	7194.6	8277.52	10859.9	8596.75	8217.81	10230.9	DCTN3-pY72
402	APIP	17855.4	14608.6	15111.4	18318.9	18170.2	17686.8	17676.4	16106.8	14864.2	APIP-pY26
403	PTK2	88511	79588.9	45073.6	47643.7	59302.9	68268.7	51511.2	61574.9	56932.6	PTK2-pY570
404	PTK2	284340	195366	169431	136638	260352	275864	176839	201818	269009	PTK2-pY576
405	PTK2	11462.6	6505.15	7470.15	5419.53	6241.36	5458.12	6227.6	6607.03	9397.21	PTK2-pY577
406	PEAK1	44799.5	29448.7	31854.5	26114.7	30634.6	22192.7	38196.3	25036.9	26304.8	PEAK1-pY531
407	PLCG1	8685.51	6486.25	2469.88	2543.55	1532.98	2723.25	4137.07	3059.71	3926	PLCG1-pY1253
408	AFDN	1971.54	2064.95	791.868	1020.8	1042.76	1612.82	941.701	899.711	1442.73	AFDN-pY94
409	EGFR	7563.69	7191.86	3603.99	3125.3	1723.31	2903.63	4399.03	4965.65	6759.73	EGFR-pY1092
410	MEMO1	6781.54	6117.04	5220.93	5592.61	5624.93	4488.86	6216.68	6516.85	5559.78	MEMO1-pY210
411	DSC3	15770.1	13590.7	12101.4	12317.5	11146	15453.9	10219.8	12439.5	14641.7	DSC3-pY818
412	PTPRC	6026	3770.69	2488.14	2775.94	3506.3	4186.55	2703.91	3689.42	6024.23	PTPRC-pY683
413	CAV1	29963.1	18385	15451.9	11233.3	14515	24210.8	15459.3	14290.7	22641.5	CAV1-pY14
414	HNRNPH1	9967.07	6127.88	5804.61	6238.62	3903.24	7035.56	5956.05	6257.02	5442.81	HNRNPH1-pY82
415	TEC	37814.7	24833.3	12358.9	9954.88	16990	19117.9	20183.9	18211.1	22051.6	TEC-pY519
416	MUC1	3965.79	1903.67	598.222	3773.39	1073.93	2818.56	3092.12	2076.1	2421.92	MUC1-pY1229
417	ALKBH8	2399.98	1482.09	1502.39	909.088	2107.88	1647.67	857.91	1852.63	2061.81	ALKBH8-pY626
418	LHPP	4056.57	2810.21	3655.8	1614.87	2786.09	2125.74	2980.16	2304.42	2486.24	LHPP-pY158
419	LHPP	9072.56	7259.75	7369.78	5371.64	4983.79	6372.54	5503.26	5807.07	5945.97	LHPP-pY159
420	GMDS	3220.18	3702.51	3284.42	4267.31	2982.4	2989.64	2919.81	3038.41	4827.39	GMDS-pY323
421	GMDS	4213.22	3445.21	3695.69	5179.53	5289.52	4459.55	4356.86	4550.15	5358.82	GMDS-pY324

## Sheet: 2.Lambda
Samples	λ1(k)	λ2(k)	λ3(k)	λ4(k)	λ5(k)	λ6(k)	λ7(k)	λ8(k)
Untreated 1	-3.40368	3.68087	-0.484404	0.431372	-1.01369	1.9425	-0.153336	-1.30656
Untreated 2	-1.15922	2.19954	-1.02564	-0.19305	2.03114	-1.99516	-2.02677	0.269655
Untreated 3	0.694063	-0.33161	4.42381	0.996162	-0.86194	0.319405	-1.26632	0.888284
Erlotinib 1	4.62389	-1.5696	-0.467196	-1.36155	1.66849	1.79748	-0.681035	-1.01442
Erlotinib 2	1.63892	-0.485295	0.75489	0.730707	-0.900771	-2.14274	1.15781	-2.19609
Erlotinib 3	1.71737	-1.42437	-2.97246	0.719933	-2.73452	-0.127471	-0.852932	1.02921
Taxol 1	1.85618	3.03519	0.315008	-2.2673	-0.0823512	-0.252025	1.98848	1.49386
Taxol 2	-0.93669	-1.25918	-0.649536	3.37225	1.91211	0.523092	1.50303	0.807619
Taxol 3	-4.84385	-3.92132	0.221589	-2.43237	0.019827	-0.0937876	0.321914	0.0506155

## Sheet: 3.R^2
* Graph showing Processes 1and 2 are significant in this dataset

## Sheet: 4.G
* Threshold values for Giα are [G1: 0.066,-0.06;G2: 0.062,-0.06 ;G3: 0.068,-0.066;G4: 0.07,-0.077;G5: 0.065,-0.07;G6: 0.067,-0.07;G7: 0.05,-0.06;G8: 0.068,-0.06;]. Values exceeding threshold are highlighted.
Gene index	Gene name	Phosphorylation Sites	Gi1	Gi2	Gi3	Gi4	Gi5	Gi6	Gi7	Gi8
1	ENO3	ENO3-pY44	-0.000343131	-0.00102722	-0.0156069	0.021278	-0.0250237	0.0444658	-0.0202035	-0.00559932
2	ENO1	ENO1-pY44	0.0131169	-0.0510103	0.0303335	-0.000755833	0.0528974	0.0619886	-0.0640661	-0.0329907
3	PKP3	PKP3-pY176	0.0663309	0.0755972	-0.0678113	0.0142607	0.0030515	-0.00963979	0.004105	-0.0394642
4	ANXA2	ANXA2-pY188	0.019462	-0.00556487	0.0179569	-0.00169818	-0.000485505	0.0208616	-0.0320944	0.0241993
5	ANKRD39	ANKRD39-pY65	0.0253693	0.00215773	0.102885	0.0152387	0.0230727	0.0357942	0.15728	-0.126595
6	LYN	LYN-pY508	-0.0448135	0.000697737	0.0173267	-0.0342806	0.0115921	-0.0343715	0.00685209	-0.0261457
7	PAG1	PAG1-pY227	-0.0545163	-0.0364706	-0.029466	0.0811051	0.017985	-0.0538922	0.0544117	-0.0175764
8	DSP	DSP-pY28	0.0233739	-0.00866942	-0.0735488	0.0442165	0.0151826	0.0606443	-0.00825551	-0.0624758
9	SRSF3	SRSF3-pY32	0.0134696	0.018712	0.0131983	0.0216364	0.044927	0.0206964	0.0171129	-0.00344812
10	SRSF7	SRSF7-pY33	0.00243521	0.0324279	0.00590981	-0.00501768	0.0378865	-0.0562513	-0.036717	0.0262905
11	WRNIP1	WRNIP1-pY500	0.0452063	0.0271189	0.0801899	-0.0924184	-0.0179053	-0.0277631	-0.0402315	-0.000725274
12	SHB	SHB-pY268	-0.0754345	0.0757645	0.0368183	-0.0330278	0.0302108	0.0289258	-0.00764243	-0.0816933
13	AGFG1	AGFG1-pY327	-0.0337174	0.0522697	0.00270584	0.0388109	-0.04288	0.0370449	-0.0165576	0.001517
14	TNS1	TNS1-pY1404	-0.0115644	0.0237104	0.0150084	0.00493195	-0.0657905	-0.000994671	-0.0166983	0.0125751
15	NECTIN4	NECTIN4-pY502	0.0115367	0.0307653	-0.0360035	0.00345407	0.0356475	0.0125956	0.0270342	-0.0510819
16	TLN1	TLN1-pY70	0.00918445	-0.0431897	0.0423885	-0.024384	0.00270417	-0.0187481	-0.0351505	-0.00914051
17	MYH9	MYH9-pY754	-0.00506577	-0.0043063	0.014722	-0.0202216	0.00152995	0.0142591	-0.038597	-0.0296693
18	ANXA2P2	ANXA2P2-pY333	0.0289683	-0.00428425	0.0232796	0.0313852	0.00668416	-0.0375175	-0.0219229	-0.073859
19	TNK2	TNK2-pY284	0.0089707	-0.0203204	-0.0594339	0.0482533	-0.0068604	0.0450706	-0.000388983	0.0112573
20	NEDD9	NEDD9-pY345	-0.00114963	-0.133195	0.0251398	0.0263025	-0.114417	0.0806074	0.0134163	-0.0692847
21	GAB1	GAB1-pY259	0.0326487	-0.000355863	0.0532785	-0.0593479	-0.0290844	-0.00685429	0.0276499	-0.00659988
22	IRS2	IRS2-pY823	-0.0475802	0.0233564	0.00406639	0.0482572	0.0430515	0.0900052	-0.0109365	-0.0436493
23	ERBIN	ERBIN-pY1104	0.0102087	0.0439316	-0.0875294	-0.0107189	0.0268292	-0.00878067	0.0360023	-0.0929801
24	HIPK2	HIPK2-pY361	0.00934507	-0.0104087	0.000905206	0.0134033	0.0285053	-0.0249666	0.0104978	-0.044037
25	KIRREL1	KIRREL1-pY622	0.00406581	0.0154186	-0.0420467	-0.0214519	-0.0391835	0.0367293	0.0175463	0.0574106
26	RAB13	RAB13-pY5	0.0563729	0.0506743	0.123152	0.164695	0.00314936	-0.029241	0.0212606	-0.0330125
27	GPRC5A	GPRC5A-pY317	0.0302483	-0.043147	-0.019555	-0.0361897	-0.0141713	0.0154306	0.0608637	0.0103141
28	ANXA2P2	ANXA2P2-pY30	-0.0121034	0.0633541	0.0100324	0.0707141	0.0192097	0.0262783	-0.0491416	-0.000810059
29	ANXA2P2	ANXA2P2-pY30	0.00928132	0.0207784	0.0031625	0.0421036	0.00673642	-0.0330724	-0.058252	0.0736067
30	HSPD1	HSPD1-pY243	0.0991062	-0.0379573	0.0209042	-0.0335815	-0.0169861	0.00806186	0.0298576	-0.00967001
31	ALDOA	ALDOA-pY204	0.0810899	0.0121459	-0.0663103	-0.0861559	-0.0262816	-0.0554485	-0.0259197	0.120585
32	PFN1	PFN1-pY129	-0.0102147	0.0192481	-0.00422105	-0.00322014	-0.00645744	-0.0127585	-0.0250582	0.01234
33	ANXA11	ANXA11-pY365	-0.0108253	0.060908	0.0308427	0.0162957	-0.0158261	0.00806524	-0.0316665	0.0114101
34	GANAB	GANAB-pY563	0.0462621	-0.0531252	0.0279808	0.0712108	-0.0331122	0.165768	-0.153868	-0.034193
35	NCK2	NCK2-pY99	-0.00752628	-0.0449887	0.0202852	0.0365037	0.00695227	-0.106434	0.0301628	0.0721513
36	NCK2	NCK2-pY110	0.0443532	-0.127078	0.0468702	-0.00984166	-0.0402863	0.0811511	0.0560281	-0.0251433
37	GAB1	GAB1-pY406	-0.147185	0.0636569	-0.0351965	0.0313003	-0.0645519	-0.0309985	0.0110347	0.0202339
38	H4C1	H4C1-pY73	0.0900441	0.00947279	0.100056	-0.0198882	0.02436	0.120682	0.0479411	0.0606215
39	NEDD9	NEDD9-pY345	0.021369	-0.105066	0.0133568	0.0262662	-0.0970178	0.0496031	0.0321421	0.0297955
40	PARD3B	PARD3B-pY1000	0.0225162	0.045696	-0.0332642	0.0204585	-0.0306147	0.0384454	0.0234638	-0.0315443
41	FAM20B	FAM20B-pY138	0.0481174	-0.012973	-0.0276242	-0.0500052	0.0493562	0.109054	-0.0475912	0.0617614
42	IGF1R	IGF1R-pY1165	0.0151457	0.0301422	-0.0160622	-0.0219027	-0.0318905	-0.0136041	-0.00342934	-0.00898697
43	IGF1R	IGF1R-pY1166	0.00437812	-0.0069991	0.000926695	0.000801587	0.00557365	-0.0243018	0.030343	-0.0388634
44	SHB	SHB-pY246	-0.048524	0.05994	-0.00313297	-0.0543179	0.0041753	-0.0138176	0.028525	-0.0649057
45	FLNB	FLNB-pY904	0.0080335	-0.00347645	0.0233594	0.000465015	-0.0118409	0.00688114	-0.047623	0.00468709
46	ACTG2	ACTG2-pY189	0.00365023	0.0247865	0.0553621	-0.0059813	-0.0248591	0.00671489	-0.0476253	0.0632101
47	ACTB	ACTB-pY294	-0.0187168	0.0115288	0.0101329	-0.0188719	-0.0194218	0.059157	-0.00867279	-0.0220519
48	YES1	YES1-pY537	-0.0439209	0.0588369	-0.0130899	-0.0735676	-0.1611	-0.062643	-0.0235549	-0.0228994
49	PIK3R1	PIK3R1-pY580	-0.011301	-0.042064	-0.0554928	-0.0475536	0.000401458	-0.0746142	0.0380587	0.0204108
50	ACTG2	ACTG2-pY54	-0.047208	0.0403663	0.0511327	-0.0341934	0.00371655	0.0160136	-0.00195689	0.0419283
51	ARPC3	ARPC3-pY47	0.00823604	0.000314629	0.0200985	-0.022159	-0.0470367	-0.00668349	-0.00744748	0.0480612
52	SSBP1	SSBP1-pY99	0.0284694	0.0105551	0.0188596	0.0194012	0.0104251	0.0282726	-0.0365798	0.0120695
53	KRT7	KRT7-pY205	-0.0147252	-0.00619039	0.0421496	0.0653772	0.0412172	0.126366	0.00967641	-0.0892692
54	RPS12	RPS12-pY127	0.0226011	-0.00656118	0.025293	0.0521735	-0.0179454	-0.010177	-0.0179996	-0.00727932
55	PARD3	PARD3-pY489	0.0262873	0.0124324	5.07005e-05	-0.065426	0.0364301	0.024986	-0.0318373	0.0918064
56	VCL	VCL-pY107	0.0180561	0.022246	0.0226015	-0.0127294	-0.0191304	-0.0109856	-0.0197301	0.0353031
57	KRT19	KRT19-pY130	0.0409257	-0.0678317	0.0422314	0.0456078	-0.00861754	0.0378898	0.0148883	-0.0348387
58	KRT19	KRT19-pY131	0.0202922	0.0394922	-0.00300568	-0.00203407	0.0244948	-0.016858	0.0963963	-0.00985082
59	PRKCD	PRKCD-pY630	-0.0333811	-0.0325161	-0.0607444	0.0760927	0.026409	0.0579064	0.0509019	-0.0278237
60	KDR	KDR-pY951	0.106587	0.101878	0.00435492	-0.00516419	-0.0703173	0.0608039	0.00361579	-0.0768447
61	PRAG1	PRAG1-pY413	-0.0119172	0.0242251	0.0101337	-0.000282518	-0.0250491	-0.012139	0.0317111	-0.0241654
62	PRAG1	PRAG1-pY413	-0.0276833	0.0224252	0.00939211	0.0155177	-0.00146933	-0.0616057	0.0359458	-0.0103595
63	TLN2	TLN2-pY1665	-0.0314009	-0.016024	0.0450943	-0.0275428	-0.046035	0.0221851	-0.0304962	0.0381296
64	ANKS1A	ANKS1A-pY455	-0.0145399	0.00537898	0.0243085	-0.00382063	-0.0577606	0.013559	0.0365631	-0.0436457
65	PARD3	PARD3-pY1127	0.04249	0.0452269	-0.0226955	-0.0432709	0.0488284	0.0410964	0.0412538	0.034814
66	SARS2	SARS2-pY52	0.0596136	-0.0141276	0.0328594	0.0157531	0.00988214	-0.0599478	-0.00605712	0.020586
67	EEF1A2	EEF1A2-pY141	0.0207401	-0.0158054	-0.0269538	-0.0142804	0.0159188	-0.00297164	0.00847612	-0.0170989
68	IST1	IST1-pY43	-0.000718905	-0.02413	0.0137298	0.0213259	0.0283216	-0.0725707	0.0864285	-0.000230148
69	EPHA3	EPHA3-pY937	0.00633535	0.0233722	0.0399354	0.0323466	0.0840175	0.110717	0.0265344	-0.0461835
70	LYN	LYN-pY508	-0.0352682	-0.0197888	0.0357869	-0.0395571	0.0442488	-0.0320492	0.0473954	0.0194454
71	INPP5D	INPP5D-pY865	-0.120953	0.0413553	-0.0338576	-0.0244553	0.0260345	-0.171356	0.0784355	0.0686186
72	RIN1	RIN1-pY36	0.00036373	2.95466e-05	0.000311285	-0.0242947	0.0722532	-0.0164077	0.0585715	0.0569026
73	SPTBN1	SPTBN1-pY493	0.00315714	-0.0246417	-0.00023884	0.00319101	-0.0195021	0.0363591	0.0318466	0.00628227
74	SHC1	SHC1-pY427	-0.14993	0.0400159	0.0735207	-0.044662	0.0760262	0.0751041	0.0308958	0.113767
75	PGK1	PGK1-pY196	0.0223589	-0.0379265	0.0300064	-0.0568599	0.0128463	-0.0266628	-0.00405302	0.0132528
76	PAG1	PAG1-pY417	-0.0696756	0.01254	-0.122015	0.101515	0.00072625	-0.0634079	0.069743	0.0239592
77	DENND2B	DENND2B-pY501	-0.0442019	-0.00844726	-0.132479	-0.049662	-0.0567617	-0.0213914	0.0438283	-0.0494899
78	ATP5IF1	ATP5IF1-pY58	0.0901563	-0.0413233	-0.0469191	0.0883249	0.0823985	-0.0677914	-0.0896812	0.0657479
79	PARD3	PARD3-pY1080	0.0732317	0.069114	-0.0333226	-0.0540314	0.00831622	0.0433004	0.040381	-0.0174528
80	TNS3	TNS3-pY855	-0.0465507	-0.00796491	0.0467141	0.0490646	-0.0430411	-0.0215789	-0.0191311	-0.0696837
81	WASL	WASL-pY256	0.000522645	-0.0408645	-0.0422036	-1.14573e-05	0.0737294	0.0285754	0.0808213	-0.0912051
82	ELMO2	ELMO2-pY48	-0.013422	0.00435157	-0.00103824	-0.00964065	0.00802982	-0.0171442	-0.0470499	0.00542143
83	ADAM9	ADAM9-pY769	0.00840455	-0.00833046	-0.0304855	0.0395102	0.082923	0.0539446	-0.0278406	0.0220026
84	EEF1A1	EEF1A1-pY177	-0.0129465	0.0270478	0.0082788	-0.0186665	-0.00558886	-0.00471051	-0.0386069	0.0357655
85	CRIP1	CRIP1-pY12	0.0400583	0.289007	-0.239278	-0.171946	-0.0773233	-0.112422	-0.06925	0.0287879
86	PIK3R2	PIK3R2-pY464	0.0472649	-0.00727754	0.0713255	-0.07134	0.0143324	-0.0304433	0.0129629	0.00235545
87	PIK3R1	PIK3R1-pY467	-0.0112019	-0.00269026	0.000594942	-0.0196318	-0.0212579	0.0125456	0.0363929	0.0381189
88	AFDN	AFDN-pY1230	-0.0168823	0.0528479	-0.0569524	0.0462689	0.0161132	0.052676	0.0106281	0.00172991
89	SND1	SND1-pY109	0.0151083	-0.0736269	-0.022567	-0.0319375	0.0213495	-0.0795849	0.0115612	-0.0406215
90	NHLRC2	NHLRC2-pY403	-0.0716974	-0.0383093	-0.034645	0.0939844	0.0391922	-0.0124606	-0.0422279	0.0119853
91	VIM	VIM-pY117	-0.0405979	0.011033	0.0273107	0.0135991	-0.0635889	-0.0340528	-0.091738	0.00256533
92	KDR	KDR-pY1214	0.0518537	0.0207055	0.0106773	-0.0835411	-0.0779861	0.0573658	0.0238743	-0.0286815
93	PXN	PXN-pY88	-0.0551581	0.0143668	0.033766	-0.0147724	-0.0298339	0.0168783	-0.048944	0.0208171
94	EPHB3	EPHB3-pY792	0.0469686	0.0668213	0.0228814	0.0164506	-0.0301803	0.0135631	-0.000649234	0.0073169
95	EPHB3	EPHB3-pY792	0.0262731	0.0760657	0.106264	-0.0408916	0.203734	-0.028514	0.031184	-0.0972963
96	EPHB4	EPHB4-pY774	0.0117258	0.0314622	-0.0347804	0.000313199	-0.0035829	-0.0172343	0.00600322	-0.00569222
97	NOA1	NOA1-pY77	0.0747666	-0.0453506	0.0235539	-0.0990885	0.0714456	-0.0576194	-0.0269503	-0.0968017
98	PGAM1	PGAM1-pY26	0.0527639	0.00237602	0.0251034	0.00782903	-0.0942894	0.00294015	-0.0353951	0.0237579
99	KRT9	KRT9-pY53	0.00937769	0.0286395	0.0614816	-0.0226903	0.0874597	-0.0609893	-0.013547	0.0311878
100	KIRREL1	KIRREL1-pY745	-0.0182272	-0.0277208	-4.682e-06	0.0146021	-0.0602597	0.0893114	0.0163337	0.0500634
101	SRC	SRC-pY187	0.0132687	-0.0343944	-0.0508939	-0.0624608	-0.0346824	-0.124599	0.023874	0.0393787
102	SRCIN1	SRCIN1-pY396	0.0244389	0.0340156	-0.0579652	-0.0330291	-0.0308812	0.0575241	-0.021553	-0.0296872
103	GSK3A	GSK3A-pY279	0.00740079	-0.00630465	0.0148144	0.0111969	0.0298404	-0.0290428	-0.0174148	0.0242251
104	GSK3A	GSK3A-pY279-pS282	-0.0234718	-0.0231501	0.00993521	-0.0236933	0.0335805	-0.011122	-0.00341039	0.0350008
105	SHB	SHB-pY268	-0.0570657	0.0311506	-0.0640694	-0.0505074	-0.0406988	-0.0754393	0.0210481	-0.0393171
106	HNRNPK	HNRNPK-pY323	-0.0658696	0.0663015	0.0114803	0.0517286	0.0148451	-0.0294408	0.00236123	-0.0304332
107	EFNB3	EFNB3-pY311	0.132246	0.150775	0.0050589	0.0849669	0.0476186	-0.037439	-0.00331942	-0.00113287
108	DSP	DSP-pY172	0.0379219	-0.0113959	-0.057554	0.0310362	0.0106913	0.0553261	0.00221614	-0.0809881
109	ATP1A1	ATP1A1-pY260	0.0359341	0.0241338	-0.0434543	-0.0521205	0.0545988	-0.0740494	0.131517	-0.0668313
110	MAPK7	MAPK7-pY221	0.00682333	-0.0266816	-0.00929292	0.0365769	-0.00375845	-0.0360896	-0.00914344	0.0309197
111	RAB25	RAB25-pY9	0.0699977	-0.011972	-0.133985	0.0171467	0.0234219	0.0198704	0.0786057	-0.056124
112	ENO2	ENO2-pY25	0.0141081	-0.0526924	0.0369809	-0.0506092	0.0179946	0.014159	-0.0891678	-0.0154946
113	TNS2	TNS2-pY483	-0.0730906	0.0148197	0.067865	-0.0054385	-0.0907447	-0.0485874	0.0858824	-0.0122424
114	PTBP1	PTBP1-pY127	-0.0106728	-0.0721484	-0.0224365	0.0130996	-0.00360572	0.0219858	-0.032772	0.0302688
115	PKP3	PKP3-pY84	0.0378808	0.0390981	-0.0409906	0.0348918	-0.0286806	0.0886749	-0.0796094	0.00402345
116	EGFR	EGFR-pY1172	-0.118886	-0.0374828	0.0120973	0.00494559	0.108509	0.0263522	-0.0476938	-0.0113406
117	EGFR	EGFR-pY1197	-0.162793	0.047273	0.0235251	0.0425728	0.132199	0.00938421	-0.0458539	0.0569408
118	ERBB2	ERBB2-pY1248	-0.0347616	0.00944823	0.0447974	-0.0224538	0.0494246	-0.0472496	0.0409056	0.00373899
119	GPRC5C	GPRC5C-pY324	0.145733	0.0843479	-0.094608	-0.0600739	-0.0298799	0.00206842	-0.0283938	0.0774726
120	DSP	DSP-pY56	-0.0273286	-0.0590029	-0.0499792	0.0249638	0.0761699	0.0611897	-0.0153945	-0.0527358
121	FASN	FASN-pY470	0.0238383	0.0706367	-0.0402278	0.135145	0.0195361	-0.0253195	0.0163503	0.116788
122	HSPD1	HSPD1-pY227	0.1027	-0.00825423	0.0566539	0.0551646	-0.0222641	-0.0127273	0.0783912	0.0510909
123	ACTB	ACTB-pY198	0.00708015	0.0428587	0.0493624	-0.0145234	-0.00197287	0.00681057	-0.0625174	-0.0138373
124	MAPK13	MAPK13-pY182	-0.0272965	-0.0475356	0.0417184	-0.0358376	0.0298736	0.0220757	-0.0346883	-0.0402514
125	DSC2	DSC2-pY853	0.0441698	0.0417196	-0.114847	0.0999574	0.0102814	0.0591505	-0.0951542	0.0153296
126	CSTB	CSTB-pY97	0.00700746	0.0263717	-0.0746294	-0.0292927	0.00544534	-0.031769	-0.0427639	0.0555122
127	CFL1	CFL1-pY140	0.025863	-0.0279381	0.0532724	-0.062764	-0.142424	0.0192585	-0.056815	0.0374628
128	FRK	FRK-pY46	-0.0292075	-0.0405527	-0.0372019	-0.044033	-0.0743711	0.100851	0.0187798	0.0888215
129	PSMA2	PSMA2-pY76	0.023776	-0.00571981	-0.0807026	-0.0643629	0.0254987	-0.0202235	0.0064617	-0.135109
130	BCAR1	BCAR1-pY249	0.00441696	-0.0265575	-0.0172686	-0.00925545	-0.0502794	0.0674119	-0.0295517	-0.0171152
131	TJP2	TJP2-pY1118	0.00867003	-0.0271258	-0.0231882	-0.0283023	-0.007742	0.0377906	0.0375072	0.0724818
132	ACTN1	ACTN1-pY193	-0.0147515	-0.00745159	0.0162562	0.02106	-0.0113437	-0.0301821	-0.0250804	0.0203012
133	MAPK14	MAPK14-pT180-pY182	-0.00537742	-0.233451	-0.000182295	0.00775611	0.0286591	0.00356246	0.0222741	0.179051
134	MAPK14	MAPK14-pY182	-0.0425825	-0.142106	-0.0798126	0.0248379	0.0228131	0.0356002	0.0211988	0.0315393
135	CTNND1	CTNND1-pY228	0.0259742	-0.0134614	-0.0297639	0.0536756	-0.0302465	0.0709415	0.0818157	-0.00932266
136	CTNND1	CTNND1-pY217	-0.0179726	0.0170664	-0.00406687	-0.0164674	0.0658246	0.107974	0.136774	-0.0311856
137	PGAM4	PGAM4-pY92	0.00350838	-0.0353363	0.00658142	-0.0310171	0.00467073	0.0127068	-0.0231474	0.0401275
138	MAPK3	MAPK3-pT202-pY204	-0.0967154	-0.0226376	-0.0192155	-0.0116637	-0.0353718	-0.0973241	0.0476525	0.0479386
139	MAPK3	MAPK3-pY204	-0.104494	0.0357603	0.020309	0.0381543	-0.0756354	-0.0433413	-0.00996072	0.0400371
140	SET	SET-pY146	0.0592708	0.000838109	-0.0168687	-0.0565752	0.0576649	-0.00148107	-0.0332787	-0.0728205
141	TJP2	TJP2-pY1118	-0.0198963	-0.0382902	-0.0187575	-0.0639796	-0.0182402	0.0456906	0.0809493	0.0444343
142	CDK5	CDK5-pY15	0.0126531	0.0744122	-0.0116013	0.0491571	-0.0283782	0.008627	0.0430383	-0.0900256
143	CDK2	CDK2-pT14-pY15	-0.000882301	-0.0165495	0.0593716	-0.0532597	0.0477006	-0.0133333	0.0219025	0.0377135
144	CDK2	CDK2-pY15	0.0165331	0.00731514	-0.0593386	-0.0205622	0.0453095	-0.0302676	0.112996	-0.0418304
145	PLCG1	PLCG1-pY771	0.0115555	0.0749526	-0.103628	-0.0576639	-0.0106637	0.00911088	0.0216233	-0.0336244
146	ISOC1	ISOC1-pY160	0.0326548	0.0487946	-0.0242828	0.0141963	0.0273261	-0.0354063	-0.0136751	-0.107924
147	AHNAK2	AHNAK2-pY180	-0.0190014	-0.038833	-0.0342322	-0.00395488	0.0763496	-0.0111028	-0.140652	0.0501016
148	MPZL1	MPZL1-pY263	0.0347238	0.0191448	-0.0470139	0.0206488	-0.0293466	-0.0315464	0.100795	0.0352181
149	ABL1	ABL1-pY185	0.0649646	-0.0552889	0.0279739	-0.00958945	0.0812564	-0.0390967	-0.0490798	-0.00303798
150	HSPD1	HSPD1-pY385	0.0907567	0.0166937	0.0320707	0.0207687	0.00331436	-0.0224862	-0.0165143	0.0246821
151	PTPN11	PTPN11-pY62	0.00138206	-0.0312429	0.0055588	-0.0385741	0.0423374	-0.0545645	0.0200131	-0.010821
152	PTPN11	PTPN11-pY63	-0.0176734	-0.013081	-0.0313066	-0.0238126	0.0183332	-0.037723	0.0134016	0.0023285
153	H4C1	H4C1-pY52	0.0678553	-0.0270301	0.068697	0.00585171	0.00786335	0.0598498	-0.015216	0.0399895
154	CPNE3	CPNE3-pY203	0.0355731	-0.0192272	0.0546479	0.0325486	0.00999911	0.114124	0.0846986	0.0272027
155	DPYSL2	DPYSL2-pY32	-0.0163396	0.018589	0.0057187	-0.0625852	0.00787125	0.041879	-0.0501142	0.0192216
156	TARS1	TARS1-pY298	0.0237466	0.00701733	0.00296092	-0.0442363	0.0291999	-0.0214725	-0.0138264	-0.0141667
157	CLTC	CLTC-pY883	-0.0278391	0.0170484	-0.0382064	-0.0505285	0.00732311	0.0475071	0.0351864	-0.015023
158	DYRK1B	DYRK1B-pY273	0.0188109	-0.0182996	0.0395189	-0.0089704	0.059392	-0.0381334	-0.0349571	0.0133342
159	SDC4	SDC4-pY197	0.0432552	0.00973102	-0.0362302	-0.00725774	0.0223492	0.0757913	0.0359019	-0.00379128
160	ACTB	ACTB-pY294	-0.0589234	-0.0202403	-0.00212545	0.0073997	-0.00775368	-0.0179592	-0.0437826	0.030926
161	YES1	YES1-pY537	0.00150064	-0.0391237	-0.0575904	-0.0700308	0.0852925	-0.0433237	0.044811	-0.00676629
162	SRC	SRC-pY530	0.0416593	-0.0209355	0.054731	-0.0698901	0.112144	-0.0233363	0.136815	-0.00170645
163	YES1	YES1-pY222	0.00416383	-0.0146355	-0.0140552	-0.0182041	0.00898331	0.00829921	0.0419384	0.00446918
164	YES1	YES1-pY223	-0.00211475	-0.0353038	-0.0154492	-0.00924922	0.0279425	0.00243797	0.0437568	0.00696962
165	PHB1	PHB1-pY249	0.0873596	0.0199249	0.045305	-0.00780204	0.0805644	-0.0151923	-0.0464838	0.0380863
166	TNK2	TNK2-pY518	-0.0277903	-0.013156	-0.0311664	0.022913	0.0250866	0.0334689	0.0379883	9.184e-05
167	TSG101	TSG101-pY390	0.0955058	-0.041699	-0.0332856	-0.0839049	-0.0732538	0.0031606	0.0138263	0.0757757
168	DAPP1	DAPP1-pY139	-0.0186621	0.0707826	-0.0213911	0.0965312	-0.0478316	0.0986265	-0.0831516	0.0901671
169	DYRK1A	DYRK1A-pY145	-0.0445876	0.0181409	-0.0346093	-0.0349195	0.00399277	-0.0196605	-0.0788046	0.0434802
170	SGMS2	SGMS2-pY59	0.0577242	0.0768953	0.0370669	0.096604	-0.0208218	0.041464	0.0566521	0.04424
171	LMNA	LMNA-pY45	0.00382386	0.0256347	-0.0160272	-0.0182503	0.0355642	0.0110275	0.0226238	-0.0197407
172	PRPF4B	PRPF4B-pY849	0.0728192	-0.0220929	0.0586676	0.00142533	0.0266038	-0.0112008	0.00783277	-0.00161252
173	ACTB	ACTB-pY218	-0.0259542	0.00486606	0.0149569	0.0111688	-0.00343615	0.0263557	-0.0283435	-0.00566289
174	YES1	YES1-pY222	-0.0250065	-0.0286017	0.00327819	-0.0126163	0.0211942	0.0107871	0.0441944	0.013695
175	ARHGAP42	ARHGAP42-pY792	-0.0483255	0.0308774	-0.0177857	-0.021325	-0.12526	0.0102392	0.0656801	-0.0349983
176	KRT10	KRT10-pY449	-0.00637117	-0.0102808	0.0115108	-0.0308976	0.0687455	-0.0271533	-0.0786547	-0.0206176
177	KRT14	KRT14-pY415	0.0126818	0.00124392	0.0567718	0.0417341	0.0301535	-0.0361091	-0.017674	-0.00895762
178	KRT14	KRT14-pY415	0.00213686	-0.0396165	0.0501777	-0.0441333	0.0784803	-0.0372539	-0.0860003	-0.00958545
179	LCK	LCK-pY394	0.0164828	-0.0650764	-0.117882	0.0388738	0.00560516	0.0311741	0.0377576	0.0460496
180	TYK2	TYK2-pY292	-0.0429182	0.0195276	-0.0193556	-0.0220257	0.00604492	-0.0184104	-0.0373842	-0.126341
181	EPHA1	EPHA1-pY781	-0.0513732	0.0211698	-0.00293585	-0.0266117	-0.0197934	0.0544917	0.0645638	0.000602625
182	EPHA1	EPHA1-pY781	-0.0323771	-0.00379376	0.00190122	-0.0626691	0.00701882	0.0245451	0.0429655	-0.0570288
183	ABL1	ABL1-pY393	-0.00747663	-0.058443	-0.0333052	0.00433201	-0.00869372	-0.033319	-0.0055672	0.00989117
184	ACTR3	ACTR3-pY16	-0.00878619	-0.0134048	0.000953155	0.0624001	0.0130301	-0.0148516	0.0438464	0.02019
185	EPHB3	EPHB3-pY600	0.046867	0.00267028	0.0346739	0.0117494	-0.0284049	-0.0105461	0.0708786	0.0521244
186	ANXA2P2	ANXA2P2-pY24	0.0266873	-0.0187677	0.041064	0.107002	-0.0102639	0.019538	-0.00885539	0.0215367
187	PTK6	PTK6-pY447	-0.063649	-0.0307948	-0.00626876	-0.0099357	0.101136	-0.00302299	0.0674746	-0.0407672
188	TMEM230	TMEM230-pY29	0.0303568	0.109837	0.0889599	0.0743854	0.103749	0.00201641	0.0264528	-0.19991
189	HK1	HK1-pY732	0.0303957	0.0718338	0.0279053	0.0591851	-0.00544284	-0.0433404	0.0184424	0.027627
190	VCL	VCL-pY100	0.0343637	0.0127045	0.0190232	-0.0469577	0.0557055	0.0306736	0.0300461	-0.109028
191	HSP90AA1	HSP90AA1-pY604	0.0306385	-0.01284	-0.0712142	0.0346359	-0.0601158	0.114403	-0.0160326	-0.0130826
192	CTNNA1	CTNNA1-pY619	-0.0262253	-0.00884821	0.00153096	-0.0209736	-0.0318653	-0.0275349	0.0110539	-0.026725
193	ARHGAP42	ARHGAP42-pY376	-0.0964634	0.0277131	0.0416234	-0.00587574	-0.0358621	-0.059467	0.0314886	-0.00379622
194	ANXA5	ANXA5-pY94	0.0116186	-0.00826697	0.0280422	-0.00647094	0.0332147	-0.00742478	-0.0203555	0.0425006
195	ANXA5	ANXA5-pY94	0.031785	-0.0306472	0.0312348	-0.0131728	0.0442935	-0.0302458	-0.00976938	0.0275677
196	INPP5D	INPP5D-pY865	-0.127468	0.0578826	-0.0177917	-0.0248025	0.0339759	-0.160194	0.0546401	0.0377208
197	NCK1	NCK1-pY105	-0.0101672	-0.0201145	0.0732145	0.0527225	-0.0387669	0.0618707	-0.0114954	-0.0673668
198	PIK3R1	PIK3R1-pY467	-0.0234649	0.0399812	-0.00257163	0.0203812	-0.0149477	0.0249447	0.0222733	0.0276105
199	SDCBP	SDCBP-pY50	0.0315194	0.00740991	0.00519682	0.00533677	0.0131698	0.00343937	-0.125006	0.0283054
200	SDCBP	SDCBP-pY56	0.0690595	-0.00922293	0.0634777	-0.00352848	-0.0136532	0.103251	0.0347896	0.0154057
201	CDK20	CDK20-pY160	0.0171446	0.0424663	0.0217366	0.037752	-0.00807683	-0.0366372	-0.131923	0.00758013
202	HDLBP	HDLBP-pY437	0.0282539	-0.0188084	0.0460885	-0.012742	0.054034	0.0707747	-0.122028	-0.012636
203	LAPTM4A	LAPTM4A-pY230	0.00252116	0.0443649	-0.0339311	0.12363	0.0682859	-0.0259423	0.0405617	0.0915037
204	LDHB	LDHB-pY240	-0.00969092	0.0293298	0.0698475	0.0702759	-0.0225388	-0.0486288	0.000161656	0.0525114
205	CTNNA1	CTNNA1-pY177	-0.00843435	-0.0505083	0.0452491	-0.0211347	-0.0073394	-0.0166213	-0.0181175	-0.01499
206	PEAK1	PEAK1-pY635	0.0291296	-0.0370432	0.0146577	-0.0313283	0.00166879	-0.0040903	0.0148735	-0.0112889
207	LPP	LPP-pY317	0.00430045	-0.0247456	0.0775771	0.0204901	-0.0800607	-0.0224547	0.0180252	0.0344134
208	ARHGAP35	ARHGAP35-pY1105	-0.0321071	-0.0354456	0.0387674	-0.11721	0.0495192	-0.00815477	-0.0913512	-0.0887537
209	KIAA1217	KIAA1217-pY393	0.046422	-0.00653366	0.00964308	-0.0814806	0.00498127	-0.0141704	0.0137727	-0.0238761
210	KIAA1217	KIAA1217-pY397	0.0155246	-0.0179354	-0.0213339	-0.0913852	-0.0876012	-0.025283	0.00697387	0.0494036
211	TMEM106B	TMEM106B-pY50	0.0165615	0.0265977	0.0107686	0.0246512	-0.0234215	0.0178783	-0.0352964	-0.0155538
212	STX4	STX4-pY251	0.00876939	-0.00693412	-0.0370125	0.0284997	-0.0307967	-0.0195176	0.0131089	-0.0077519
213	OCIAD1	OCIAD1-pY199	0.00906196	0.0531168	-0.0363984	0.0869665	0.0094815	0.0123604	-0.00428927	-0.00331501
214	CDKL5	CDKL5-pY171	0.0131518	0.0378858	0.0048471	0.0382372	-0.0111161	-0.0154841	0.0160994	-0.00445501
215	DDR1	DDR1-pY792	0.0392367	-0.0211262	0.0155543	0.00527021	-0.0468039	-0.0125452	-0.0338441	-0.0737971
216	DDR1	DDR1-pY792-pY796	0.0139362	-0.0103773	0.0336546	-0.0028553	-0.0432155	0.0216863	-0.0061317	-0.0951624
217	DDR1	DDR1-pY792-pY797	-0.0034234	0.0187373	0.0382119	-0.0377571	-0.0344956	0.0129144	0.0326956	-0.0702639
218	DDR1	DDR1-pY796	0.0372213	-0.00517152	0.0547855	0.0152244	-0.0532366	0.0583779	-0.0232727	-0.0368408
219	DDR2	DDR2-pY736	-0.00675608	-0.00513973	0.0533898	0.0235542	-0.0456274	0.0121385	0.0433845	0.00063651
220	PKP4	PKP4-pY478	0.0771977	0.0947684	-0.0629387	0.0472598	0.0768285	-0.00956141	-0.00831475	0.0617813
221	PLCG1	PLCG1-pY783	-0.0504571	0.0309467	-0.0233739	0.000871275	0.0169421	0.00470029	-0.0120082	-0.0346333
222	VCL	VCL-pY692	0.0074502	-0.0299592	0.0610446	0.00694078	-0.0217734	-0.0764042	-0.0385792	0.022744
223	GPRC5C	GPRC5C-pY438	0.0965711	0.0836099	-0.0467351	-0.0923277	-0.00334517	-0.0349964	0.0203889	0.00972868
224	INPPL1	INPPL1-pY986	0.0108094	0.0451713	0.0980943	0.04209	-0.0488596	-0.00252809	0.0602473	-0.0253914
225	TUBB2A	TUBB2A-pY340	0.00499296	-0.0515075	0.0257557	0.00587859	0.056538	0.045892	0.0132416	-0.0153176
226	CASKIN2	CASKIN2-pY253	-0.0105719	-0.025818	0.00768859	0.0209916	-0.0134628	-0.0542221	0.0150206	0.0427723
227	KIAA1217	KIAA1217-pY244	-0.0205169	-0.0210506	0.0594543	-0.0545176	0.0161887	-0.0817479	-0.0129226	-0.015184
228	KIAA1217	KIAA1217-pY245	0.0114264	-0.0637677	0.0443373	-0.0322609	-0.0252401	-0.0502484	-0.0162796	0.0923941
229	ALDOA	ALDOA-pY3	0.00885414	0.0142912	-0.0015933	-0.0120538	0.0334039	-0.0145526	0.040978	-0.0113326
230	ALDOA	ALDOA-pY5	0.0525127	0.0407595	0.0211969	0.0281206	0.047684	0.0150837	0.0387721	0.0657761
231	MAPK11	MAPK11-pY182	-0.079937	-0.131936	-0.0854866	-0.0367831	0.0358784	-0.0213747	-0.0720149	-0.0292054
232	MAPK12	MAPK12-pY185	-0.0302218	-0.0972835	-0.0092482	0.00906484	-0.012794	-0.0873043	-0.0387041	0.0184072
233	PDGFRA	PDGFRA-pY742	-0.037418	0.122107	0.0644627	0.0548051	0.15698	0.0325936	0.01068	0.024166
234	GJA1	GJA1-pY313	0.088395	-0.101576	0.0291073	-0.0443611	0.0180802	0.0377843	-0.115641	0.106323
235	TMED7	TMED7-pY50	0.132592	0.0611574	-0.0269512	0.0176795	0.0266733	-0.0257076	-0.0257109	0.0206624
236	PKP1	PKP1-pY214	0.0134592	-0.0402835	-0.000974683	-0.0700335	0.0120119	0.0560246	-0.0325189	0.0303951
237	CTNND1	CTNND1-pY257	0.0267265	-0.0431028	-0.106229	-0.00717782	-0.0674685	0.0366929	0.0294961	0.0353562
238	CRK	CRK-pY136	-0.0762364	0.0322353	0.0279937	0.0242722	-0.0133431	0.072461	-0.030204	0.0755736
239	KRT9	KRT9-pY10	-0.0118006	-0.0343048	0.00172023	-0.0419015	0.0132015	-0.0187664	-0.0109708	-0.0583911
240	SPTAN1	SPTAN1-pY1020	-0.033203	-0.0157233	-4.31122e-05	0.0107278	0.00497537	0.00418955	-0.0237324	-0.0100464
241	NME2P1	NME2P1-pY37	0.104574	0.0964622	0.0270371	0.034108	-0.0391308	-0.0563939	0.0595872	0.025388
242	ACTN1	ACTN1-pY422	-0.0348791	-0.037763	0.00405502	0.0102808	0.0253719	0.0368306	-0.0356989	-0.0168848
243	ACP1	ACP1-pY132	0.00284551	0.0205093	0.00882049	0.0549516	0.00205105	0.0243081	-0.00418322	-0.0178224
244	FRK	FRK-pY132	-0.087537	-0.0956483	-0.00145005	-0.110154	0.0601988	0.127369	-0.055722	0.0305042
245	GSK3A	GSK3A-pY279	-5.51606e-05	0.0692129	0.00819227	-0.081972	-0.0710826	0.12579	0.110109	0.0286166
246	TAOK1	TAOK1-pY610	0.0594672	-0.0274391	0.0422878	-0.0812073	0.0208878	-0.0381719	-0.0278185	-0.102551
247	EPHA2	EPHA2-pY575	3.28464e-05	-0.025459	-0.014752	-0.0577387	-0.0117349	0.0411949	0.0200586	0.0168266
248	CAP1	CAP1-pY354	0.0218089	-0.00719273	0.000326115	0.0337639	-0.0131117	-0.0198934	-0.0522376	-0.00414941
249	SPTAN1	SPTAN1-pY1073	0.00164357	-0.0254829	0.0624526	0.0198509	-0.0223997	0.0127389	-0.00201416	0.0322476
250	LDHA	LDHA-pY239	0.0205934	-0.0384111	0.0465255	0.0229842	0.0470888	-0.00568661	0.05102	-0.00181386
251	SCAMP3	SCAMP3-pY35	-0.044747	0.0422456	-0.0162389	0.0425853	-0.0154458	-0.0324645	0.0237215	0.0235788
252	ANXA2	ANXA2-pY188	-0.00652613	-0.000935355	0.050358	0.0366431	-0.0396895	-0.00633445	-0.0373139	-0.0337142
253	ERBIN	ERBIN-pY1104	0.0577509	0.0873485	-0.083588	0.0404552	-0.0171092	-0.0181427	0.0172164	-0.00143241
254	DLG3	DLG3-pY673	-0.0290664	0.0691006	0.0170653	0.0339356	-0.0427056	0.0405319	0.0280573	0.0250226
255	PQBP1	PQBP1-pY187	0.0183866	0.0843996	0.0522209	0.0147911	-0.0139667	-0.103989	0.045695	-0.0296637
256	PPARGC1B	PPARGC1B-pY943	-0.000139899	-0.0164362	0.0527551	0.0395202	-0.0497611	0.0198246	0.111519	-0.0122004
257	DSP	DSP-pY56	0.0169845	-0.0549247	-0.068784	-0.0426441	0.0136093	0.0312432	-0.0047065	-0.063253
258	BRK1	BRK1-pY63	-0.0089944	0.0127394	-0.0044951	-0.0304762	0.00303292	0.0295935	-0.0348257	-0.00566156
259	BCAR1	BCAR1-pY387	0.0166823	-0.0219486	-0.0124668	-0.0353063	-0.0521418	0.0324328	-0.00720505	-0.021656
260	PRKCD	PRKCD-pS304-pY313	-0.0273221	-0.128823	-0.0946508	0.101578	0.0391214	-0.0247977	0.035303	-0.0479886
261	PRKCD	PRKCD-pY313	-0.0166369	-0.126348	-0.073841	0.15213	0.0183841	-0.034408	-0.0748076	-0.0366018
262	PRKCD	PRKCD-pY313	6.89447e-05	-0.145826	-0.101327	0.160295	0.0790934	-0.00830301	-0.0764681	-0.06682
263	CLDN4	CLDN4-pY208	0.0357399	0.0167878	-0.0769779	0.00267857	0.0844808	0.0912589	0.00855896	0.0474411
264	DSP	DSP-pY249	-0.00351073	-0.0180159	0.0456283	-0.133962	-0.0427552	-0.0437784	-0.0888602	-0.143837
265	KRT7	KRT7-pY55	0.0226924	-0.00296746	0.0233807	0.0806787	-0.0510412	0.0784966	-0.0163061	-0.0370219
266	IRS2	IRS2-pY675	0.064121	0.0304741	0.0353819	0.0646224	0.0141288	-0.0235483	-0.0957126	-0.121705
267	PRKCD	PRKCD-pY313	-0.00136949	-0.14102	-0.119846	0.145721	0.0535429	-0.0371418	-0.0321579	-0.0272054
268	PKP1	PKP1-pY160	0.0118062	-0.0736211	-0.0692078	-0.129898	0.0570178	0.0520574	-0.0416725	-0.102176
269	EPHA2	EPHA2-pY588	-0.0513155	0.0159246	0.00513264	-0.0632123	-0.0178723	0.0307773	0.0140733	0.0293463
270	MPZL1	MPZL1-pS260-pY263	0.00431078	0.000570941	-0.0257666	-0.00673171	-0.0200413	0.0649023	0.00874807	0.0534083
271	MPZL1	MPZL1-pY263	0.0322004	0.0146401	0.0256618	0.0469966	-0.0188175	0.0101906	0.0537472	0.0154859
272	VCL	VCL-pY822	0.0282825	-0.0515387	0.0608234	-0.00384871	0.0178367	-0.0474975	-0.0425401	0.0160125
273	UMPS	UMPS-pY37	0.00919476	0.0136345	-0.0130959	0.0284807	0.0242677	-0.0173742	-0.0218008	0.0551988
274	SRSF1	SRSF1-pY189	-0.00442027	0.0162184	0.0231091	0.0549975	0.0346633	0.0160949	-0.0664201	-0.0526276
275	SLC38A2	SLC38A2-pY41	0.0285363	-0.0320739	0.0344392	0.0231868	0.0391989	0.00576235	0.0505815	0.0218171
276	PSMA2	PSMA2-pY57	0.102993	-0.0188533	-0.0134263	0.0177508	0.0704857	-0.080287	-0.0177033	0.0344295
277	MRPL58	MRPL58-pY49	0.142972	-0.0431319	0.0196448	-0.0168666	0.0435473	-0.109468	0.0401208	0.100551
278	HSP90AB1	HSP90AB1-pY484	-0.0357293	-0.000967125	-0.0190662	0.0162298	0.00463487	0.00179314	-0.0517542	-0.0139436
279	CILK1	CILK1-pT157-pY159	-0.00345347	-0.0159737	0.0109265	-0.0403344	0.0472359	-0.0105713	0.0295406	-0.0259526
280	CILK1	CILK1-pY159	-0.0190681	-0.000321152	0.0527824	0.0072758	0.0204994	-0.0157099	-0.0152758	0.000704192
281	LYN	LYN-pY194	-0.0465605	0.000776594	0.00547321	-0.0357079	0.0108825	-0.0159699	0.0430256	0.0234502
282	CTNND1	CTNND1-pY904	0.0140042	0.0713066	-0.0628284	-0.0152295	0.0286202	0.0295531	0.0351225	-0.0898365
283	ERBB3	ERBB3-pY1328	-0.0812806	0.13336	0.0772368	0.0349134	0.0453917	0.0921357	0.00344027	0.0962313
284	KRT19	KRT19-pY391	-0.0225205	0.00190762	0.0656477	0.0216373	-0.0154272	0.01825	-0.00161019	-0.0654339
285	ANXA11	ANXA11-pY482	0.0390683	0.00802615	0.0518997	-0.0230606	0.0382296	0.0407493	-0.0505448	0.0330993
286	ANXA2P2	ANXA2P2-pY316	0.0174382	-0.00682848	0.0156831	-0.0019841	0.0344504	-0.0127939	-0.0233757	-0.00806282
287	ANXA2P2	ANXA2P2-pY317	0.0596577	0.00943821	0.00452655	0.00668559	0.00478404	-0.042669	-0.0191687	0.0236878
288	ANXA2P2	ANXA2P2-pY318	0.0532245	0.0104185	0.0108587	0.026678	0.0119758	0.00238791	-0.0279608	-0.00949704
289	PTK2	PTK2-pY925	-0.0148453	-0.0367306	-0.0030392	-0.0224338	-0.0588684	-0.00794206	0.0493949	-0.0173279
290	TLN1	TLN1-pY1893	-0.0888648	-0.00877526	0.0248206	0.0530319	-0.063504	0.0272765	-0.101026	-0.0563402
291	CDCP1	CDCP1-pY806	-0.0101115	-0.0741221	-0.239428	0.142205	-0.102826	0.0329625	0.0265485	0.0111648
292	KRT10	KRT10-pY325	-0.0224632	0.00192579	-0.0667535	-0.0379485	0.095065	-0.0243852	-0.0530983	-0.0598004
293	LSR	LSR-pY551	0.106217	-0.0200624	-0.0181702	0.0316821	-0.0216845	0.0910565	0.0856558	0.0498205
294	PIK3R2	PIK3R2-pY460	0.0178056	-0.014094	0.0407844	-0.0264419	-0.0354803	-0.0118858	-0.00171298	0.0492917
295	PIK3R2	PIK3R2-pY464	0.0499393	-0.0115274	0.0719055	-0.0634363	0.00930539	-0.0263371	-0.00307408	0.0171137
296	PIK3R1	PIK3R1-pY467	-0.00746479	0.00634561	0.0271254	-0.0252186	-0.0197107	0.00881047	0.00553945	-0.0193576
297	GAB1	GAB1-pY659	-0.249708	0.0579515	0.0712894	-0.0291553	0.125112	0.14738	0.100024	0.156577
298	AFAP1L2	AFAP1L2-pY54	-0.0914849	0.0482855	0.0224824	0.0505379	-0.0774285	-0.0309104	0.0733525	-0.00401975
299	FLNB	FLNB-pY2502	-0.0207457	0.03946	-0.0649026	0.0202162	-0.0413419	0.00184617	0.0420349	-0.0688377
300	PKP4	PKP4-pY1168	0.00347803	0.0947915	-0.0423618	0.0394618	0.00673274	0.0124932	0.00964026	0.00120511
301	EEF1A2	EEF1A2-pY29	0.0446411	-0.0134228	-0.0203993	-0.0229334	0.0385282	-0.0285874	0.0528355	0.0372257
302	PAG1	PAG1-pY163	-0.018936	0.01248	0.0392487	0.039673	0.00402498	0.000576272	0.0733815	-0.0199562
303	CLTC	CLTC-pY1477	0.00477634	-0.019763	-0.0304485	-0.0380845	0.0677804	-0.00367089	-0.000266481	-0.0198718
304	NEDD9	NEDD9-pY631	-0.0588373	-0.0231724	0.000143368	0.0313436	-0.0361067	0.0630291	-0.0132577	-0.129653
305	TXNRD1	TXNRD1-pY163	0.0373728	0.000490893	0.0035154	0.090004	0.0295279	-0.098471	0.0600347	-0.0261424
306	POTEF	POTEF-pY940	-0.0151013	-0.0540313	0.0372814	-0.00614113	-0.00935438	0.0346471	0.0247113	0.00664344
307	ANXA2P2	ANXA2P2-pY238	-0.0225219	-0.0179664	0.00130132	0.032196	0.0196033	0.00027608	-0.0206664	0.014538
308	ANXA2P2	ANXA2P2-pY238	-0.021762	-0.0188794	0.023087	0.0245067	0.0431542	0.00629022	-0.0261237	0.0138773
309	NECTIN4	NECTIN4-pY445	0.0527278	0.0214496	-0.0615964	-0.0381334	0.0349769	0.0231938	0.00405647	-0.0393165
310	MAPK9	MAPK9-pY185	-0.0197516	-0.00313454	-0.00795463	0.0268899	-0.013536	0.0241846	-0.0171483	-0.0243897
311	MAPK10	MAPK10-pY223	0.00173945	0.0249286	-0.00350682	0.0749537	-0.0149468	0.00847326	-0.0183037	0.0100989
312	GDI2	GDI2-pY203	0.0594418	-0.031404	0.0465626	-0.0217292	0.0503402	0.00956191	0.066327	0.0173281
313	NEDD9	NEDD9-pY166	-0.0135222	-0.0187512	0.025862	0.0153837	-0.0745735	0.0100022	-0.0196332	0.0547065
314	PRKCD	PRKCD-pY334	-0.060668	-0.121599	-0.162923	0.154099	0.0572311	-0.0564289	-0.00834681	-0.0225374
315	KDR	KDR-pY801	0.0522284	0.00486219	0.0611544	-0.0770111	-0.0573816	0.0771349	-0.0109895	-0.0266196
316	PTK2	PTK2-pY397	-0.0629048	-0.0158394	-0.0157657	-0.0115094	-0.0832542	-0.0110998	0.0630031	-0.0741576
317	FLNA	FLNA-pY2198	-0.0279027	-0.0376623	0.0166283	-0.0657278	0.0126216	0.0508531	-0.000229696	0.0197387
318	USP54	USP54-pY1529	0.00234257	0.0619729	0.0145024	0.0149036	0.00151246	0.0354383	-0.0702331	0.024909
319	CRKL	CRKL-pY132	-0.0282498	0.0282009	-0.019368	0.0221127	-0.0909742	-0.0268545	-0.0267328	-0.0760109
320	TLN1	TLN1-pY26	-0.00979716	-0.0343136	0.000194651	-0.0509188	-0.058332	-0.0620274	0.0113673	0.020063
321	KIRREL1	KIRREL1-pY721	-0.00139573	0.0108397	-0.00869205	-0.00528842	0.00975568	0.019691	0.046155	0.0560647
322	KIRREL1	KIRREL1-pY724	0.0160339	0.0621382	-0.0587984	0.00741884	0.00568144	-0.011746	0.0320569	0.0346526
323	SPTBN1	SPTBN1-pY1805	0.00216366	-0.00527234	0.00464699	-0.0329658	-0.0570065	0.0412825	-0.00874558	-0.0181583
324	CXADR	CXADR-pY318	0.0035902	-0.00300754	-0.0162966	0.0178858	0.0020915	0.0255993	0.00470727	-0.0199737
325	PIK3R1	PIK3R1-pY580	-0.0145388	-0.00289806	-0.0237743	-0.0128885	-0.0516461	-0.0444547	0.0385091	0.0483796
326	CLTC	CLTC-pY1487	0.0118842	-0.0532583	-0.0029389	-0.00503388	-0.00307031	0.0252701	-0.0311417	-0.0477472
327	EFNB1	EFNB1-pY317	0.0205518	0.0811293	-0.000705743	0.0206443	-0.0151137	-0.0357916	-0.00752172	0.0347096
328	EFNB1	EFNB1-pY313	0.0407963	0.0246716	-0.0406194	-0.0475668	-0.0320357	-0.0502027	-0.0333835	0.0126859
329	PEAK1	PEAK1-pY665	-0.0196137	-0.00785358	-0.0394179	-0.00540361	-0.0392195	0.0155164	-0.0294139	-0.0402905
330	HIPK3	HIPK3-pY359	0.0139879	-0.0192685	-0.0381309	0.0216808	0.0211205	-0.0133858	0.0366984	-0.0314532
331	HIPK3	HIPK3-pY359-pS362	0.00360527	-0.0142375	-0.0673116	-0.0344597	0.0670723	-0.0260429	0.105024	-0.00756427
332	EPHB3	EPHB3-pY924	0.0478169	0.0455698	0.0270754	0.00673594	-0.00323344	0.0134936	-0.0151332	0.0228252
333	EPHA4	EPHA4-pY596	-0.0674622	0.00302041	0.0178561	0.0250701	-0.101818	-0.0278172	-0.0169626	-0.0168115
334	EPHA4	EPHA4-pY602	-0.035233	-0.069144	-0.0260335	-0.0848214	-0.0353441	0.00257849	-0.00787745	0.0449438
335	EPHA2	EPHA2-pY588	-0.0157943	0.0211808	0.00647803	-0.0143108	-0.0553792	-0.00816352	-0.034269	-0.0281536
336	EPHA2	EPHA2-pY594	-0.00659019	-0.0633815	0.0204296	-0.0211012	0.000261729	0.0556016	0.0160109	0.0208738
337	EPHA3	EPHA3-pY596	-0.00750838	0.0671926	0.0383724	0.138728	0.0687882	-0.0422786	0.00477689	0.0313056
338	EPHA3	EPHA3-pY602	0.0267446	0.0510906	0.0579063	0.172347	0.0095071	-0.0725865	0.0518319	-0.0168722
339	MAPK1	MAPK1-pT185-pY187	-0.126216	-0.0201077	0.0104706	0.0104689	-0.0563277	-0.0953807	0.00659299	0.0514192
340	MAPK1	MAPK1-pY187	-0.126359	0.0215585	0.0312801	0.0350672	-0.0672541	-0.059588	-0.0104382	0.0688858
341	MAPK1	MAPK1-pY187-pT190	-0.0956449	0.0250116	0.032993	-0.0501429	-0.00967916	-0.0618677	-0.0716739	-0.0584193
342	AFAP1L2	AFAP1L2-pY413	-0.0148883	0.0523911	0.0510055	-0.0145267	-0.110482	0.0145781	0.00518845	0.00454002
343	ITGB4	ITGB4-pY1207	-0.00311233	0.00938629	0.0383583	-0.0198416	-0.12543	0.0111232	-0.0422356	-0.143655
344	HGS	HGS-pY216	-0.00729838	0.0478946	-0.0241161	-0.0521289	-0.00207617	0.0107168	-0.0560925	-0.00547444
345	NRK	NRK-pY1366	-0.0255659	-0.0575484	0.0194426	0.00104116	-0.00455778	-0.0937062	0.0610965	0.0435416
346	PDLIM4	PDLIM4-pY191	-0.00111005	-0.00876718	-0.038267	-0.0544531	-0.0735697	0.0141299	-0.0494255	0.037064
347	GAB1	GAB1-pY659	-0.201737	0.126613	-0.0335256	-0.0547287	0.0906161	0.0702544	-0.0542407	0.00479695
348	HBA1	HBA1-pY25	0.0273359	-0.0126868	-0.0946195	-0.0121229	-0.14782	-0.0197742	0.0628495	0.0580833
349	LLGL1	LLGL1-pY509	-0.0107686	-0.0203428	-0.0172382	-0.00364709	0.0179012	-0.00396071	-0.0717261	-0.0325724
350	PXN	PXN-pY118	-0.0154081	-0.0270073	0.0743264	0.0231794	-0.133828	0.013002	0.0319076	0.0039638
351	G6PD	G6PD-pY503	-0.0496255	-0.0122379	0.00294619	0.0465603	0.021862	-0.0219083	0.0153665	-0.00990459
352	FLNA	FLNA-pY2379	-0.00164837	-0.0049283	0.0501371	-0.00734444	-0.00978953	-0.0477837	-0.0218589	0.0325376
353	FLNA	FLNA-pY2388	0.0169682	-0.0232906	0.0104129	-0.0270062	-0.0146401	-0.0304999	-0.0244073	-0.0280307
354	LYN	LYN-pY397	-0.0249818	-0.0396281	-0.142071	0.0271262	0.0298167	0.0734419	0.10758	0.0646458
355	WASL	WASL-pY256	-0.00939056	-0.033798	-0.0194709	-0.000917743	0.0265392	0.0385523	0.0372448	-0.00253019
356	ANTXR1	ANTXR1-pY425	0.000508871	-0.019733	0.0325229	-0.0510553	-0.0384001	0.00297701	0.0448828	-0.00417896
357	EPHA4	EPHA4-pY779	-0.0167161	-0.00591419	0.0303781	0.0284312	0.0102749	0.00148237	0.00562756	-0.00932214
358	EPHA2	EPHA2-pY772	-0.00773351	0.00810319	-0.0419518	-0.039472	-0.0322313	0.0514043	0.0592206	-0.0173614
359	EPHA2	EPHA2-pY772	0.0127671	-0.0127487	-0.0326732	-0.0538768	0.00972701	0.0480927	0.0771576	-0.0221901
360	HSPE1	HSPE1-pY76	0.0342341	0.00515187	0.00913466	0.0391304	0.0165045	0.00651213	-0.0424387	-0.00236857
361	UQCRFS1P1	UQCRFS1P1-pY100	0.0955836	-0.0104775	-0.000537886	0.00326944	0.00908251	-0.0577166	-0.0277934	0.0715487
362	PEAK1	PEAK1-pY635	0.0286232	-0.033416	-0.0145011	-0.0159213	-0.0388804	0.0132543	0.0363236	0.0289937
363	GPRC5C	GPRC5C-pY387	0.116043	0.106102	-0.0546111	-0.0474893	-0.0127793	0.0369713	-0.0500958	0.0307563
364	EFS	EFS-pY163	0.0327766	-0.0117539	0.0256615	0.0497158	0.014294	0.0136682	0.00313597	0.00184748
365	PGM5	PGM5-pY358	-0.0383543	-0.0490711	0.0809138	-0.0680739	-0.0765259	-0.0224771	-0.0329356	-0.105863
366	FER	FER-pY402	0.026037	0.0305746	-0.00879189	-0.00515494	-0.0304794	0.0129976	0.0321375	-0.0485125
367	G6PD	G6PD-pY401	-0.043549	0.0203829	-0.00672299	0.0221999	0.000910541	0.00458833	-0.00966887	-0.0418028
368	PTK6	PTK6-pY114	-0.000157304	-0.0210797	-0.0620907	-0.0130858	0.0999682	-0.0467348	0.0407939	-0.0291267
369	FLNB	FLNB-pY1530	-0.0297335	-0.0113478	-0.00432999	-0.0137366	-0.0200271	-0.035917	0.00998536	0.0246398
370	SHB	SHB-pY246	-0.0518655	0.0683652	-0.0174961	-0.0597311	0.0216498	-0.0688372	0.0021589	-0.0111216
371	SHB	SHB-pY246	-0.0755865	0.0462198	-0.00431148	-0.0630002	0.0435295	-0.0377622	0.0374074	-0.0637266
372	PTPRA	PTPRA-pY798	-0.0349771	-0.0141189	-0.0294624	-0.0587317	0.0151462	-0.0087548	0.0399511	-0.0146323
373	LCP1	LCP1-pY598	-0.0188306	0.0127049	-0.0225852	0.0398684	0.0185491	0.00408021	0.0168737	-0.135319
374	PTPN11	PTPN11-pY580	-0.0881878	-0.0260971	0.0175932	-0.0293844	0.00294065	0.033397	0.0785056	0.067061
375	PALS1	PALS1-pY243	0.0028308	-0.00318292	-0.0578807	-0.0685952	0.00438044	0.0404857	-0.00462339	0.0108433
376	EPHB4	EPHB4-pY590	0.0367449	0.0800813	0.0152017	0.0413167	-0.0161786	0.00624109	0.0123238	0.00208775
377	EPHB4	EPHB4-pY596	0.0405872	0.0278235	-0.0355786	0.00722603	-0.0286534	0.00304414	0.0186511	-0.00530333
378	DSC2	DSC2-pY839	-0.00411851	-0.00393713	-0.0756508	0.0133513	-0.00425828	-0.0026353	-0.139236	-0.0754318
379	DYRK2	DYRK2-pY382	-0.0166793	-0.00864052	-0.0149997	-0.0204552	0.0379744	-0.042879	0.0189738	0.0207075
380	ABL2	ABL2-pY231	-0.0124865	0.00499197	0.0152485	-0.0318674	-0.00938384	-0.0209128	-0.0458935	-0.0205337
381	TNS3	TNS3-pS332-pY354	-0.0572183	-0.12645	0.0608997	-0.0100179	-0.112178	0.0410815	0.0899608	-0.00369425
382	ITGB1	ITGB1-pY783	0.0227743	-0.0708134	0.0547183	-0.0109128	-0.0332529	-0.0646647	0.00125062	-0.000803579
383	YES1	YES1-pY446	0.00291691	-0.0377811	0.0186993	0.0609209	-0.0321438	-0.0548496	0.00219273	0.012652
384	VDAC1	VDAC1-pY67	0.0745122	-0.0293614	0.0550445	0.0161644	-0.030253	-0.000147378	0.0807847	-0.00571744
385	MYO1E	MYO1E-pY440	-0.0480371	-0.0245059	-0.0608002	-0.0247465	-0.00389829	-0.136285	-0.0381749	-0.0702064
386	TNK2	TNK2-pY827	-0.0295066	-0.0109004	-0.0165912	0.0275014	-0.00464972	0.0256028	0.0440298	0.00148346
387	STAT3	STAT3-pY705	-0.0656346	0.0140106	0.0297322	-0.0458676	-0.0183216	-0.0044582	-0.0748488	0.0300534
388	TTYH2	TTYH2-pY494	0.0307792	-0.0207359	0.00986653	-0.0153514	-0.0269896	0.00496727	0.00307818	0.0146043
389	PERP	PERP-pY190	0.0392478	-0.0302641	0.00491801	-0.0255684	0.0648979	-0.00831146	-0.0702625	0.0433171
390	PTPRK	PTPRK-pY916	-0.037021	0.00674503	0.0555487	0.0588907	-0.0344746	0.0540825	-0.0206687	-0.00538811
391	PDHA1	PDHA1-pY301	0.13419	-0.110414	0.0280987	-0.0354059	0.032995	-0.11241	0.0153162	0.0751358
392	HSP90AA1	HSP90AA1-pY284	0.0412468	0.0882569	0.0134174	0.104947	-0.0379417	0.0539427	-0.0317795	-0.0379531
393	PTK2B	PTK2B-pY579	0.0244371	-0.0170872	-0.0592471	0.0342219	-0.11702	-0.00871405	-0.0915253	-0.0228277
394	PTK2B	PTK2B-pY580	0.031424	0.0314859	-0.112482	0.0401871	-0.12138	-0.00972389	-0.0893991	0.0776245
395	ARHGDIA	ARHGDIA-pY133	-0.0256834	0.0081412	-0.012626	0.00989586	0.0213449	-0.0353959	-0.0767029	0.0514358
396	YWHAE	YWHAE-pY131	0.040095	0.0299738	-0.0349063	-0.0220957	-0.0158891	-0.0281441	-0.0807041	0.0350607
397	YWHAE	YWHAE-pY131	0.0418284	0.00384555	0.00661179	0.0142054	0.0288405	-0.00997748	-0.0524629	0.0268061
398	YWHAZ	YWHAZ-pY128	0.0438909	0.0358331	-0.00966965	0.023256	0.0111045	-0.00221866	-0.0215059	-0.00720323
399	KRT2	KRT2-pY239	-0.00738249	-0.0125919	-0.00483453	-0.0178202	0.0476738	-0.0746657	-0.0312326	-0.0308227
400	ACTN1	ACTN1-pY215	0.00176543	-0.0163904	0.00534723	0.00412413	-0.0225794	-0.00574576	-0.0615364	0.0193899
401	DCTN3	DCTN3-pY72	-0.000509531	-0.0204227	0.0256864	-0.00201791	-0.0601117	0.0115051	0.00252615	0.0336528
402	APIP	APIP-pY26	0.0446293	-0.00698304	0.0211428	-0.00273929	-0.00173691	0.00260017	0.0209345	-0.013513
403	PTK2	PTK2-pY570	-0.0103943	0.0244447	-0.0266659	0.0280694	0.00879329	-0.0352043	-0.0424216	-0.0209632
404	PTK2	PTK2-pY576	-0.0213025	-0.023517	-0.000687722	0.0179181	-0.073341	-0.0596042	0.0169096	-0.0296097
405	PTK2	PTK2-pY577	-0.0481001	0.00681009	0.0640858	-0.0114089	-0.00504659	0.0411477	-0.0042016	-0.0292078
406	PEAK1	PEAK1-pY531	0.0110775	0.0556158	0.0781822	-0.024628	0.00507005	0.00874423	0.0238419	-0.0205892
407	PLCG1	PLCG1-pY1253	-0.0865643	0.115087	-0.039636	-0.0590101	0.0762572	0.0806069	-0.0946282	0.070802
408	AFDN	AFDN-pY94	-0.0414088	0.0288968	-0.0828008	-0.0328119	-0.0121136	-0.0367268	-0.128569	-0.0422947
409	EGFR	EGFR-pY1092	-0.102749	0.045598	0.000923818	-0.0469521	0.125631	0.0771255	-0.0741436	0.123731
410	MEMO1	MEMO1-pY210	0.00761336	0.0149306	0.0355062	0.00378147	0.0608748	-0.000282093	0.0294425	-0.00446618
411	DSC3	DSC3-pY818	-0.00254253	-0.0225392	0.000567843	0.00603377	-0.00811224	0.0142702	-0.0624722	0.00706795
412	PTPRC	PTPRC-pY683	-0.0669448	-0.0245484	-0.0425107	-0.00992054	-0.0260834	0.0100925	-0.0088385	-0.0575776
413	CAV1	CAV1-pY14	-0.047413	0.0117793	-0.0153664	-0.0100553	-0.0869711	0.00558262	-0.0530676	0.0222616
414	HNRNPH1	HNRNPH1-pY82	0.00029413	0.030244	-0.00874334	0.010962	-0.000684089	0.105202	-0.0549543	0.0479047
415	TEC	TEC-pY519	-0.0709587	0.0654092	-0.0350486	-0.00227927	-0.0234424	-0.0369	0.0148146	-0.00158221
416	MUC1	MUC1-pY1229	0.0097171	0.0319235	-0.2051	-0.125265	0.0609564	0.196133	0.0680956	-0.00371785
417	ALKBH8	ALKBH8-pY626	-0.067286	-0.0318435	0.0196287	0.0897016	-0.0564585	-0.043153	-0.0104976	-0.100627
418	LHPP	LHPP-pY158	-0.0256407	0.0575305	0.100154	0.0162944	-0.0404566	-0.0299103	-0.00532342	0.011718
419	LHPP	LHPP-pY159	-0.00963349	0.0244146	0.0401956	0.0180469	-0.00551853	0.0271514	-0.0825941	0.025258
420	GMDS	GMDS-pY323	0.00472543	-0.0490314	0.0325159	-0.0561125	0.0592641	0.00824007	-0.051481	-0.0106864
421	GMDS	GMDS-pY324	0.0286349	-0.0503099	0.0166018	-0.0225723	0.00761659	0.00035698	0.0570123	-0.0413997
