# Supplementary material for: Patient-specific signaling signatures predict optimal therapeutic combinations for triple negative breast cancer
Source: Mol Cancer. 2024 Jan 16;23:17. doi: 10.1186/s12943-023-01921-9 (PMC10790458; doi:10.1186/s12943-023-01921-9)
Supplement: Supplementary file 3 — Additional file 3. Tables S1-S8. [file 12943_2023_1921_MOESM3_ESM.zip › Table S8 (PDX11 INVIVO TREATMENT).xlsx]

## Sheet: 1.Raw data
* Raw data of TNBC patient-derived xenograft PDX11 with untreated, erlotinib treatment (Er), AG1024 treatment (AG), Er+AG treatment, Er+Tr treatment and taxol treatment (3 samples each).
Gene index	Gene Name	Untreated 1	Untreated 2	Untreated 3	Erlotinib 1	Erlotinib 2	Erlotinib 3	AG1024 1	AG1024 2	AG1024 3	Erl+AG1024 1	Erl+AG1024 2	Erl+AG1024 3	Erl+Tram 1	Erl+Tram 2	Erl+Tram 3	Taxol 1	Taxol 2	Taxol 3	Phosphorylation Sites
1	ENO3	136696	95528.7	121664	139922	149750	120703	118282	131616	144701	153231	108867	116418	138174	78533.8	90211.7	142382	109477	126285	ENO3-pY44
2	ENO1	7453.52	5139.3	7367.49	7812	11213.6	7183.28	5371.86	7497.53	6617.58	10384.9	5971.32	8658.86	10335.7	4905.01	5187.68	9313.82	4225.01	10057.5	ENO1-pY44
3	SLC25A6	3593.78	4963.53	5691.9	3992.04	3830.6	3984.43	4332.94	4500.82	3233.5	3664.59	5631.51	3048.45	3310.35	5253.75	4711.46	4207.41	2914.93	6333.18	SLC25A6-pY191
4	SLC25A6	1059.46	2769.87	2130.34	1247.25	1356.08	1844.11	1890.98	2109.3	1366.15	1777.41	2404.01	1133.84	895.954	1881.09	1676.77	2678.35	1453.99	2326.83	SLC25A6-pY195
5	RPSA	34234.5	28194.9	28918.6	26365.9	37823.9	26716.7	27100.9	26641.8	21833.5	38333	31032.9	37979.3	40549.9	30337.1	29352.3	36548.6	27090.4	49535.5	RPSA-pY139
6	ANXA2	6958.02	6782.65	7065.22	7177.01	8699.25	7811.71	6106.04	7552.21	9018.19	9414.09	6260.13	6719.96	8933.18	6472.75	8636.73	8057.32	8363.8	11338.8	ANXA2-pY188
7	ANKRD39	16518.2	11529.5	14615.5	14067.1	15892.1	12391.7	10625	12547.7	11464	13395.2	10437.4	8317.29	16378.6	7775.9	5962.47	13821	11470.2	15797.1	ANKRD39-pY65
8	LYN	86963.6	143353	114133	81268.8	148166	81849.5	88948.5	82791.2	76762.6	100172	93459.6	104766	160633	85355.3	99658.5	114492	144111	206913	LYN-pY508
9	PAG1	31140.4	37561	43713.6	22207.5	27872.8	23031.6	20284.3	19811.1	9723.61	20132.1	16057	13445	15664.8	10422.2	23445.4	30782.7	35601.5	51935.7	PAG1-pY227
10	ACTR3	3547.65	4729.01	4487.4	2939.87	5917.16	3769.16	2855.18	4028.52	3555.17	4574.52	3188.82	5150.13	6179.3	4755.92	4168.03	3595.58	2868.25	4465.16	ACTR3-pY109
11	DSP	7697.8	9195.8	9913.61	7407.23	11134.2	8865.42	7444.82	5838.2	5706.01	7734.6	5719.85	5614.59	8062.19	4259.3	7429.16	5889.55	6713.9	10147.6	DSP-pS22-pY28
12	DSP	9689.44	8216.84	9871.63	9034.44	9895.13	7157.58	6478.45	6868.11	5765.23	8183.74	5754.28	6707.48	9818.13	4813.53	6613.61	8669.65	8060.84	16012.8	DSP-pY28
13	SHB	34972.7	35532.6	35774.9	16596.1	39722.5	17474.7	34020.4	41321.3	32918.1	59004.9	40660.4	32319.4	67455.1	20340.9	43065.3	49967.8	71850	112404	SHB-pY268
14	DCBLD1	3289.36	3186.66	3534	2898.05	2743.03	3258.96	4369.22	4480.07	5475.2	5750.7	3606	3014.56	3924.73	1899.22	4966.66	2551.35	3316.49	2391.57	DCBLD1-pY621
15	MYH10	5358.87	7647.34	7171.86	4340.66	5012.15	6145.05	5251.22	7482.59	5080.9	5834.01	7913.1	4016.3	7425.99	4631.17	4557.31	8146.39	6197.46	9181.79	MYH10-pY761
16	MYH9	40685.1	50400.2	70805	35746	49638.9	40693.5	43989.6	60905.6	45093.4	56432.7	44250.2	42772	55813.6	55031	39539.1	66208	47687.5	71590.7	MYH9-pY754
17	ANXA2P2	2308.03	2815.15	3107.73	3048.41	2996.2	2906.67	2760.46	3626.84	2853.16	3138.11	2638.97	2968.35	3017.93	1752.63	2653.45	2448.29	2199.79	3724.4	ANXA2P2-pY333
18	TNK2	17390	11579	14483.6	14921.5	17877.5	13562.3	7062.71	14181.7	11072.8	21242	10898	12877.6	20895.4	12780.3	14557.2	17074.6	15005.8	24955.4	TNK2-pY284
19	GAB1	9950.45	7266.05	6669.84	2753.27	4601.82	2002.14	3165.98	4087.13	3104.8	3860.19	1668.2	2341.28	4290.93	3821.52	5861.97	7294.23	8305.23	18002.9	GAB1-pY259
20	SDC4	661.234	1273.55	536.51	1300.21	1208.32	974.429	1267.3	793.816	886.994	1303.77	1161.57	1438.02	1341.6	953.099	719.961	947.23	579.912	1535.86	SDC4-pY197
21	BCAR1	7565.66	7378.92	7757.93	7548.91	7154.93	7214.13	7288.15	8325.73	5949.1	7423.71	6438.58	5352.19	8357.51	6218.95	8158.49	8602.56	7350.64	9618.15	BCAR1-pY128
22	PLEC	10991.8	9667.11	6484.22	7148.65	9856.06	6539.52	10391	7463.02	6281.07	7937.33	6685.33	6368.05	7785.91	4747.97	4981.9	10001.8	7678.09	12570.2	PLEC-pY3362
23	PEAK1	10492.6	6398.89	6167.15	7746.3	7765.99	4786.02	11601.8	10713	13012	13362.8	10681.4	9945.85	17479.5	8124.52	13021.6	13609.1	14388	12961.5	PEAK1-pY462
24	PRMT1	3748.29	4949.67	5065.76	4156.73	5061.88	4010.28	3928.89	5134.05	2826.4	4034.07	4369.6	2608.54	4224.19	3843.53	4100.13	3722.74	4266.13	6023.63	PRMT1-pY199
25	HIPK2	28242.1	28844	27995.1	25919.9	26214.5	27499.6	31188.3	27094.4	26634.6	29926.1	25587.7	21936.9	32096.9	21386.1	22724.2	29898.8	30460.6	31012.2	HIPK2-pY361
26	RAB13	9959.48	9100.67	9158.34	4866.03	4737.48	6805.29	6259.99	6610.3	6594.2	5764.1	9096.91	5727.86	8145.08	6075.88	9076.86	9545.52	10272.6	11264.6	RAB13-pY5
27	GPRC5A	5319.82	7686.53	5357.1	6544.98	5433.89	7649.96	4328.74	6878.41	6157.23	4198.53	6696.58	4282.47	6975.23	4166.49	6118.67	4920.84	3791.67	4778.01	GPRC5A-pY317
28	ANXA2P2	47295.4	46337.4	36532.6	42943	41017.8	45894.5	37709.2	38786.8	42619.1	40074.8	39506.6	33675.4	36768.6	28889.3	52836.2	40056	68239	61121.7	ANXA2P2-pY30
29	ANXA2P2	16834	18431.2	15657	14344.9	18902.5	16403.2	15899.5	12960.1	12648.6	20604.4	11882.4	16345.7	17570.4	15516.9	21654.1	20703.1	25168.6	32418.4	ANXA2P2-pY30
30	PSMA6	4223.53	4668.85	5138.57	5015.97	4313.11	4666.75	4462.15	4539.33	3854.17	4421.52	4871.91	4821.4	4950.14	4293.31	5021.3	6214.25	4452.33	5863.55	PSMA6-pY159
31	SHC4	70259.9	68568.9	73438.5	30188.9	58876.1	40434	39310	38199.4	22001.7	41120.7	24164.4	14736.4	53427	26573	32753.1	69957.1	112760	162101	SHC4-pY424
32	PFN1	12661.5	10912.8	14663	14014.5	13176.8	13876.9	12401.7	14734	11563.6	12867.4	16137.5	13130.5	17221.6	11612.4	12863.5	17570.4	13588.5	12617.2	PFN1-pY129
33	EFS	2574.48	3221.64	2687.5	1186.36	2093.39	1331.51	1661.23	1104.8	908.641	1866.43	2316.82	1735.1	2613.04	1500.96	2646.92	1458.12	2845.17	3121.7	EFS-pY148
34	GAB1	57627.9	52779.9	45630	16102.1	32197.9	15771.4	28606.3	33585.6	16799.2	35740.5	15148.3	12919.6	52388.5	31719.7	48465.1	44682	61354.6	124880	GAB1-pY406
35	CNBP	2836.3	2916.89	2866.17	2294.26	1657.87	2249.29	2583.45	2307.54	2141.5	2739.65	1976.88	1897.82	1701.7	1736.63	2135.29	1995.78	3570.96	3073.03	CNBP-pY75
36	UBAP2L	3386.14	2490.79	3098.61	2074.8	2561.23	1615.1	1459.37	3752.85	2292.72	2447.2	1749.76	2134.53	2627.5	1786.67	2440.12	2795.32	3010.71	3179.27	UBAP2L-pY858
37	NEDD9	7828.25	10045.6	10153	9684.19	12110.8	8730.94	7461.54	7774.57	5924.27	12263.1	9286.36	6481.55	10548.2	5576.73	7911.71	8185.42	10823	10948.4	NEDD9-pY345
38	S100A11	4105.45	7190.49	4016.08	5622.35	4446.56	5644.71	5885.89	7351.55	4702.85	3951.71	4745.52	4502.96	4852.85	4505.81	6997.75	5617.42	7552.98	6237	S100A11-pY30
39	FAM20B	1560.08	2088.63	1825.46	1970.99	1881.73	1308.64	3160.14	2010.85	2477.97	3393.06	1799.04	1198.22	2608.65	918.586	1336.25	1933.78	1720.26	2268.17	FAM20B-pY141
40	FAM20B	8342.17	9673.87	6851.13	8722.14	8027.47	9650.02	11956.5	8019.53	9518.5	9907.69	8999.58	4810.75	9992.9	4980.87	6659.58	8164.38	10784.2	9586.03	FAM20B-pY138
41	PDGFRA	4700.12	3038.29	4127.82	3045.68	4939.8	4085.32	5864.54	5911.99	4258.32	4471.53	6951.93	7456.16	8036.03	4639.66	6562.1	7299.42	6459.3	7318.22	PDGFRA-pY849
42	IGF1R	94739.1	80494.6	78242.3	54629.6	61967.1	64982.2	55206.5	81420.6	57894.9	63189.8	55276.2	40476.9	71345.6	43069.3	59826	68267.6	69825.6	75209.2	IGF1R-pY1165
43	IGF1R	21056.6	10129.4	11435.1	15047.8	14773.8	10253.6	7750.52	13443.5	15703	11649.3	11829.5	10492.2	14184.4	9312.22	17149.9	16988.7	17854.5	14283.9	IGF1R-pY1166
44	SHB	12621.7	19071.3	13323.6	7655.1	16727.4	8933.71	13161.4	17066	13737.7	26387.6	16152.7	15644.3	28959.7	8628.17	20848.9	21465.1	41788.9	62318.6	SHB-pY246
45	FLNB	9246.09	10088.2	11647.7	9063.94	11804.8	9855.88	11321.2	12956.2	9525.45	11195.8	16077.3	9500.8	13723.8	10055.7	9395.85	12360.3	11039.1	10834	FLNB-pY904
46	ACTG2	9008.16	15901.7	9141	19929.7	16678.7	14669	9352.01	17198.9	9131.63	8445.38	7990.05	10034.8	13475.5	9075.32	11239.4	12082	8359.33	14131.2	ACTG2-pY189
47	PIK3C2A	3609.35	5384.19	4231.67	3134.14	6992.29	4331.02	3606.13	5551.66	4016.44	6348.93	3608.23	6799.46	6654.64	4371.76	5575.71	6434.3	3966.89	6556.15	PIK3C2A-pY1595
48	ACTB	1467.51	1347.65	1189.54	1837.69	1455.52	1606.59	1807.87	1667.36	1427.59	1015.29	970.729	1954.43	1896.23	870.999	1163.26	925.152	1027.89	2423.93	ACTB-pY306
49	ACTB	34475.6	25178.6	35957.9	32842.7	39359.4	26776.4	31383.4	31964.2	31769.5	36241.5	29633.2	36214.4	38799	30988.4	25132.3	45387.3	30455.6	49570.5	ACTB-pY294
50	LSR	2310.63	2269.78	2190.44	1794.98	2178.27	2169.02	1928.61	1715.51	1938.1	2531.65	2487.67	1363.7	1428.52	1023.5	1651.18	2070.18	3173.37	3276.21	LSR-pY551
51	PIK3R1	49771.1	38425.5	54436.3	49347.4	89149.8	51936.9	56029	62085.8	85990.9	90957.2	27458.4	48885.5	102224	27994.8	28703.8	100777	61551	101418	PIK3R1-pY580
52	ACTG2	2675	2882.35	3431.89	5035.49	3741.28	2796.77	3105.08	3859.3	2524.45	2497.66	2052.33	2745.55	3161.37	1517.61	2734.03	3122.79	3726.84	2543.2	ACTG2-pY54
53	SSBP1	22025.3	17281.4	14620.7	18074.4	21332	16019.7	21189.2	18748.5	20280.5	19572.3	18204.7	18536.8	16803.8	15455.1	15352.1	19990.9	16107.6	17894.8	SSBP1-pY99
54	KRT75	9838.18	8058.64	8280.99	9536.28	10911.8	9812.44	11785.6	5613.64	11085.4	12380.8	9830.78	10830.4	10073.6	8522.77	11021.9	8719.01	8686.77	12674.5	KRT75-pY264
55	RPS12	3623.08	4409.49	3101.1	3695.31	4114.72	4056.93	2732.93	3262.38	3140.09	3407.18	2659.35	2566.54	3905.15	2597.43	2891.5	4581.31	2981.47	2107.72	RPS12-pY127
56	DLG1	11369.9	11208.3	10461.6	9556.45	9786.36	9937.22	8593.9	10039.8	7244.66	8104.98	10675.1	6575.51	10459.4	6067.18	8739.3	8038.44	9096	8472.56	DLG1-pY760
57	KRT19	2268.71	4545.38	2744	4581.84	3301.49	3088.38	2740.23	4062.48	1994.69	1911.39	2634.85	2377.51	3450.26	2073.44	3364.14	3845.89	2487.58	2530.89	KRT19-pY127
58	KRT19	28930.3	28715.7	32395.4	31173.4	32988.6	27954.3	36413.2	28161.5	25908.2	25872.4	27913.4	28352.1	32881.9	26963.6	32762.5	26233.2	33963.5	34786.6	KRT19-pY130
59	PRKCD	2010.31	2899.23	3441.21	2162.78	2539.75	2523.16	2028.83	2490.83	1717.71	2971.71	913.599	1739.5	4006.23	1687.31	1915.17	2822.35	1984.28	5134.73	PRKCD-pY630
60	ARHGEF5	2851.06	1778.59	1864.96	1237.87	1575.47	1295.01	2320.94	1790.71	958.7	2105.03	1569.63	1195.97	2515.85	1638.2	1870.2	1381.89	3167.31	2163.34	ARHGEF5-pY656
61	TLN1	1810.76	1832.7	1932.96	2764.93	1826.35	1706.62	2347.96	3228.1	2848.98	2900.54	1628.69	2429.75	2182.04	2776.06	2469.44	1804.04	1920.33	1821.33	TLN1-pY2224
62	PRAG1	85803.3	74685.6	68400.5	58940.9	77820.6	58928.3	77106.4	81084.9	80919.2	113181	65148.5	55151.2	109193	65069.8	57242.5	74169.1	92874.5	88757.8	PRAG1-pY413
63	TLN2	234188	197598	223547	240863	292999	190902	163985	200976	207692	216821	257455	256095	295930	232853	237807	270205	239439	273693	TLN2-pY1665
64	ANKS1A	24898	20516.3	21921.4	14353.2	18982.3	12659.6	16327.5	18788.3	15052.6	25254.8	17288.4	11991.6	28174.3	17931.1	21458.8	21022.8	28079.7	32595.2	ANKS1A-pY455
65	LYN	6445.51	8828.03	6383.08	7009.88	6560.56	5944.27	5184.24	8093.4	7813.9	6678.68	5556.48	7442.42	7613.75	4852.35	6738.72	6842.65	7392.91	11965.6	LYN-pY316
66	SARS2	7952.51	7076.37	7322.82	4219.85	5570.43	6130.33	7991.71	7177.35	5528.79	6438.65	5851.13	5693.33	8547.03	4994.66	5131.79	7137.04	6369.22	7205.65	SARS2-pY52
67	EEF1A2	1092.78	2316.22	2255.59	1864.59	2953.83	1769.24	2040.77	2873.18	983.878	2483.18	2385.07	2674.67	2318.57	1432.41	1493.29	2102.71	2504.83	3705.04	EEF1A2-pY141
68	IST1	8591	7203.25	8274.62	7369.02	8579.65	8811.86	8017.69	9149.76	7354.38	13386.7	5886.82	10831.8	13342.5	7314.09	7840.05	9414.58	8893.7	11785.5	IST1-pY43
69	SIRPA	2518.34	2146.97	2761.52	1200.55	1351.82	1461.93	2101.43	1924.17	1658.68	2679.36	1829.72	2907.55	2775.25	1568.92	2329.5	1931.83	1534.45	3216.44	SIRPA-pY429
70	RIN1	10814.2	11742.5	10866.7	4608.25	22002.1	6359.16	6802.61	7219.11	5738.5	15097	4045.87	8905.33	13590.5	6181.16	5443.07	8694.54	8431.95	25539.1	RIN1-pY36
71	SPTBN1	17340.9	11980.1	18210.7	18050.2	26083.9	17228.4	15635	15617.3	14792.4	20850.5	16300.8	20367.8	22723.2	13335.9	14776.6	20741.9	15819	19309.8	SPTBN1-pY493
72	SHC1	217071	244529	229785	144711	269517	135009	109789	120962	82600.7	171933	135719	181426	282161	163929	241973	295413	265604	823139	SHC1-pY427
73	PGK1	5451.66	4470.82	4080.76	7661.5	5885.41	7075.22	6040.4	6763.99	6169.84	7176.9	4006.01	6122.29	4902.73	4285.37	4252.77	6191.11	4746.42	4778.29	PGK1-pY196
74	CGNL1	2888.51	3950.24	3517.02	2781.18	4705.71	3380.06	4108.06	4521.88	2727.56	4801.16	3931.86	2550.35	5409.01	2885.85	3429.33	4056.93	3321.34	4901.95	CGNL1-pY108
75	LAPTM4B	7345.19	4903.41	4527.86	6046.48	6081.59	5411.19	5304.63	5197.62	8368.64	6785.05	4271.92	4903.15	8069.63	3766.13	5923.67	5583.9	7315.39	8950.82	LAPTM4B-pY314
76	DDR1	35582.4	27249.4	25160.7	31377.5	28780.3	30167.8	39370.7	46997.8	47346.4	62499.9	36245.6	27428.4	51316.9	27160.2	40026.4	24595.9	44426.3	28141.6	DDR1-pY484
77	PARD3	18351.6	21070.8	21284	14678.7	24780.5	14439.6	16951	20008.5	13135.7	24620.6	22531.9	13918	43262.9	16344.4	23636.6	18243.1	30525.7	40458.1	PARD3-pY1080
78	EPB41	5057.92	2586.71	3175.65	2144.21	2460.52	3264.12	2381.23	2270.96	1213.63	3191.58	3297.57	2332.69	3118.86	1935.59	3922.18	2828.3	2627.85	6743.85	EPB41-pY660
79	TNS3	2218.44	2145.99	2185.2	1187.95	2559.05	1953.08	1041.05	2140.38	1175.38	3158.97	1549.15	2024.32	2983.62	2261.38	2744.49	2533.04	2649.71	3239.11	TNS3-pS850-pY855
80	TNS3	73715.2	62199.5	60534.6	55655.8	54371.8	54091.5	64430.2	68575.9	54482.3	57368.5	58547	63387.9	67865	49340.8	78824.9	75277.2	90309.2	101144	TNS3-pY855
81	KIT	2429.46	3812.79	2775.6	2020.33	2865.1	2925.53	3651.39	3745.11	3552.04	3386.47	2606.92	2365.83	2752.11	1890.41	2877.51	2995.5	4652.67	7255.23	KIT-pY721
82	JAK2	5664.38	7461.4	6367.72	6110.47	11375.4	6568.23	4911.27	6594.31	6987.35	10626.7	3785.02	8697.3	11957.9	6398.2	5930.09	7189.94	9432.83	15021.2	JAK2-pY570
83	PIK3R2	7329.24	4840.8	4881.5	5683.54	13304.6	4789.25	4462.91	6577.94	7447.01	18464.3	5758.93	16438.4	16733.8	6323.88	7140.99	10847.5	5295.12	22167.3	PIK3R2-pY464
84	PIK3R1	14613.7	11839.4	14347.9	11462.1	19607.2	12869.5	15841.6	14007.4	17613.4	21555.8	11778.2	14210.9	20365.5	10034.4	13775.7	19059.9	13115.5	18096.3	PIK3R1-pY467
85	AFDN	10294.1	7294.6	9998.58	9243.2	11206.5	8101.93	7386.22	8850.97	6110.15	10802.2	11339.6	9499.58	12673.9	6971.39	14217	8987.87	13364.1	15344.3	AFDN-pY1230
86	VIM	21055	11646.1	14478.6	19967.4	26013.8	12601.2	15058.2	18642.1	27637.8	24255.2	20303.6	31377.2	19902.3	17100.5	21131.9	18941.4	11824.1	13110.1	VIM-pY117
87	PIN4	1629.62	1057.99	1391.57	1358.95	1491.84	1014.39	1756.82	1036.44	1464.6	1945.89	1028.13	1024.19	1613.1	725.014	1379.88	2242.11	622.349	1843.28	PIN4-pY122
88	CTNND1	3532.91	4822.31	5374.97	4073.79	6865.68	5361.86	3500.78	5262.27	2979.38	4695.31	4376.92	3613.6	5694.21	3239.25	4072.53	4264.87	5548.93	8592.9	CTNND1-pY280
89	PXN	16445.6	11461.1	14027.1	11974.4	14004.6	13569.6	8776.2	19354.8	12842	15909.3	15502.7	11710.7	20218.2	14897.9	23088.2	10189.3	17161.9	19879.2	PXN-pY88
90	EPHB3	94893	104472	114105	81973.7	131786	87579.5	150430	126215	168669	228873	149933	161496	142975	111600	170850	140446	190224	176954	EPHB3-pY792
91	EPHB3	4729.41	5924.7	7055.7	5679.67	9832.43	5188.99	5631.46	4280.62	4942.97	9791.05	6290.06	12048.3	10108.4	7972.28	6887.2	8702.77	5513.1	14131.8	EPHB3-pY792
92	EPHB4	6076.19	7413.91	8687.31	4137.97	6871.2	6390.92	5828.77	7773.44	6268.95	8816.69	5994.72	6776.59	8768.3	5164.38	6852.76	7391.12	8781.45	9421.82	EPHB4-pY774
93	GSTP1	1606.82	830.48	1204.08	1649.53	1182.22	970.2	838.888	792.845	1100.82	1282.08	1136.65	2080.49	2295.72	1332.62	1379.82	1315.51	1280.44	1913.64	GSTP1-pY64
94	PGAM1	2977.38	2773.66	3293.99	1883.46	3164.97	2067.15	2475.11	2905.82	1785.76	3046.09	2554.27	4456.54	3173	2701	3114.85	2192.59	1227.75	3532.77	PGAM1-pY26
95	KIRREL1	1971.83	2970.28	2324.45	3217.27	3669.52	3204	2981.41	3258.48	2398.36	3788.1	2066.02	2062.92	2883.33	3218.24	2993.38	2950.18	3411.71	4504.15	KIRREL1-pY745
96	CGN	1466.36	2380.97	2119.86	1414.18	2357.18	1597.59	1038.21	1276.32	1524.93	1545.48	789.667	1576	1770.81	959.314	1438.89	1670.93	634.516	1588.23	CGN-pY105
97	TAGLN	3463.25	1994.58	1991.23	3042.45	2337.34	2685.68	2547.95	4072.68	3980.45	3894.25	3147.27	1951.95	4105.06	2326.25	2958.18	3666.8	4856.85	3097.32	TAGLN-pY193
98	SRC	2559.23	2197.46	2914.13	2002.55	3071.08	3060.15	2264.76	2786.91	2550.55	3898.46	2029.86	1390.71	5009.64	2813.62	2061.73	2683.97	2457.55	4417.29	SRC-pY187
99	YES1	38706.1	37981	37299.6	35715.2	35778.6	37375.4	30945.5	32484.2	32326	44961	32625.4	26063.3	34498.9	22889.4	27445.5	35737.7	45604.4	43651.5	YES1-pY194
100	VPS29	8001.28	6700.66	6046.9	5392.24	7655.47	4271.84	5544.81	7340.69	6524.98	7174.81	5272.78	4033.1	6511.47	4887.79	5209.05	6679.57	6346.87	7296.17	VPS29-pY69
101	ORAI1	5611.77	5544.27	4916.81	3915.21	5059.71	5224.83	4520.45	7475.96	3970.12	7248.36	5338.44	3541.77	5731.67	3898.12	4979.83	5075.05	5616.92	4348.15	ORAI1-pY300
102	GAB1	15650.6	18265.2	13168.3	4287.69	13548.4	3864.48	8225.64	6895.82	5495.97	10747.4	3637.1	4532.29	23707.3	10373.4	14249.3	19144.1	15006.4	71824.4	GAB1-pY627
103	GSK3A	50295.8	61050.2	58293	51833.8	65385	55809.3	58642.1	49990	45434.1	54524.9	53107.6	51044.1	67941	53045.3	47935.6	64001.9	55877.3	65866	GSK3A-pY279
104	GSK3A	17401.8	10162.8	13821	17338.5	27462.6	12661.6	10307	12183.6	11505	27685.2	14311.8	25040.3	25950	14486.4	17685.7	10105.7	13188.2	25953.4	GSK3A-pY279-pS282
105	SHB	13839.9	11049.5	9956.67	7379.89	11764.3	6162.57	15257.3	16830.9	10902.6	24316.7	17454.2	10611.3	19516.1	6907.27	11200.1	14087.7	30449.9	26501.7	SHB-pY268
106	ANXA1	6393.86	4841.61	5124.89	5998.93	6859.56	4686.79	4621.71	6238.85	5765.88	3485.91	4981.44	3896.27	3268.64	4211.67	4817.22	5893.7	5381.27	6304.51	ANXA1-pY39
107	PTPN11	12726.2	5522.51	6144.46	6813.35	12649.1	4923.03	9068.99	12111	14873.4	18488.9	12453.1	8906.3	17594.7	7610	13251.3	13988.7	17761.1	17911.3	PTPN11-pY542
108	COPA	1073.39	1533.69	1421.46	971.817	1923.24	1890.35	1580.23	1620.38	1186.37	1523.94	1391.78	845.522	796.892	1050.12	1339.52	1219.42	1741.57	775.655	COPA-pY249
109	MAPK7	45629.7	56880.3	51566.6	43826.1	52392.6	39448.9	37470.6	41761.9	40928.5	46481.9	30135.6	35000.4	47433.3	53097.1	45751.2	55625.3	48151.6	57646.3	MAPK7-pY221
110	RBM12B	4233.14	4482.68	4178.3	3525.62	3963.32	2904.07	4663	3688.07	3709.01	4281.91	3713.59	3256.13	4621.76	3333	3544.3	4005.92	4190.98	5173.55	RBM12B-pY164
111	DDR1	14513.7	13310.5	14857	11847.8	15366.8	13894.8	11987.2	15160.4	12665	17140.3	12330.4	15022.1	19062.2	10999	14496.4	14690.2	13008.9	18869.8	DDR1-pY513
112	ENO2	7691.94	5153.22	7761.64	8256.67	7347.72	6458.53	5094.12	7949.53	9023.53	9132.74	7428.51	10976.4	8566.66	7115.62	5243.03	8033.26	7655.92	9477.9	ENO2-pY25
113	TNS2	32650.8	33559.4	33507.6	25178	31721	26765.8	29267.6	26624.9	25940	26268.7	28947.6	31067.4	42673.2	35273.6	30998.8	27042.2	23784.4	28240.3	TNS2-pY483
114	SHANK2	2796.44	1980.43	1512.14	1541.75	2178.31	2086.83	1152.19	1727.28	1521.63	2074.37	1808.61	1634.61	1806.92	1291.67	1474.19	2332.13	2003.68	3147.36	SHANK2-pY610
115	AXL	1143.53	1327.82	1137.58	700.377	1881.39	1266.33	1176.28	1279.66	1627.25	1714.08	1532.97	911.039	1493.5	1125.71	1251.95	1507.22	1116.19	1804.74	AXL-pY759
116	EGFR	12257.5	27445.6	20463.2	10263.5	25691.4	12551.9	12748	9531.21	6674.48	16265.1	13593.9	11399.2	21462.8	15115.7	20088.4	28216.4	28273.5	79158.7	EGFR-pY1172
117	EGFR	37103.8	31810.2	36567.9	15094	32351.8	21921.5	30687	27016.9	14835.6	28220.1	27420.2	14379.6	36331	25466.7	33485.5	34726.5	85909.8	101501	EGFR-pY1197
118	GPRC5C	4015.41	3874.78	2762.18	3065.17	2731.17	3268.05	2486.81	5497.86	2373.7	2917.51	5084.35	2482.72	5672.74	2411.95	4803.77	3110.88	4187.86	2114.31	GPRC5C-pY324
119	DSP	23815	27753.8	28635.1	23825.2	28116	30118	23745.3	21259.2	18898.4	21434.4	23861.1	13487.3	18326.9	16786.6	16560.9	17184.4	18530.9	21544.1	DSP-pY56
120	RNPS1	6765.78	6792.15	6911.17	6628.71	10011.8	6133.32	3831.51	7616.47	5352.32	8133.62	3592.72	8698.11	9429.8	6233.04	5101.77	6163.23	5803.17	10083.9	RNPS1-pY205
121	ACTB	133107	137459	108634	150752	145305	117884	110969	129735	108671	120092	113449	130739	127258	115568	137795	138498	138814	146572	ACTB-pY198
122	MAPK13	2171.2	1724.16	1969.93	3632.11	4625.84	3447.59	2124.48	3259.28	1582.06	4320.07	2906.1	4517.46	4681.71	4955.48	4634.4	2505.7	2243.11	7828.22	MAPK13-pT180-pY182
123	MAPK13	57337.9	62710.8	74774.2	37669.8	52328.2	47090.4	30549.6	48767.1	29933.8	45216.9	38797.8	30620.5	49643.6	39145.1	45899.7	71832.8	75767	142133	MAPK13-pY182
124	DSC2	5709.95	6419.04	8144.96	5666.16	6411.96	5208.04	7445.89	4935.48	5173.2	8182.77	5463.17	4408.88	5894.77	3073.24	7349.97	4421.53	8073.85	8321.39	DSC2-pY853
125	DSC2	2439.13	3138.31	3683.79	2276.38	4311.55	3339.92	3014.46	3059.57	2536.35	3657.44	3034.19	3445.43	4113.5	2995.21	3605.56	2673.48	2446.17	5308.37	DSC2-pY857
126	CFL1	2775.64	2355.8	1835.69	3605.62	2159.82	1987.77	1987.35	3447.29	3418.78	3994.01	2692.81	3991.76	2161.09	1906.94	2400	3175.94	2677.98	2990.84	CFL1-pY140
127	DCBLD1	1182.39	1213.99	1236.09	1170.45	1003.58	1701.16	1232.74	1660.35	1271.85	1960.95	1423.62	1358.49	1525.8	941.472	1160.6	1145.86	1847.06	2538.32	DCBLD1-pY600
128	FRK	40049.7	35084.9	39059.7	30531.1	41752.6	31729.6	29576.5	33041.8	30458.6	39249.9	33143.4	35225.3	49985.7	37720.5	36390.3	44002.2	43933.6	63300.4	FRK-pY46
129	HSP90AA5P	1463.58	2397.67	2218.7	1973.24	2180.78	2086.43	2159.65	2040.62	1494.45	1187.64	1099.75	1239.85	1628.04	1841.97	1896.81	1952.95	1624.96	1932.06	HSP90AA5P-pY177
130	BCAR1	17762.9	20794	19205.5	11692.4	19721.2	12334	7359.34	13809.2	6938.24	15062.8	14609.5	12456.5	22516.4	14151.3	20478.4	14399	15489.7	32065.5	BCAR1-pY249
131	ESYT1	14959	14688.1	16997.7	12935.7	14525.7	14155.1	19781.5	15729.1	15024	21903	13394.3	13808.6	21709.6	12444.9	11122.7	19683.2	15896.5	17741.8	ESYT1-pY822
132	TJP2	4441.53	3833.68	3310.89	5263.43	4605.87	3762.81	3620.66	3741.99	3932.6	5396.39	2726.94	2372.98	4365.08	2357.05	2504.04	3763.17	3330.46	4914.45	TJP2-pY1118
133	MAPK14	106480	47005.7	72189.5	82912.8	136461	96890.6	26458.5	44339.2	40861.6	149082	19443.8	64886.2	66646.8	69420.2	89457.5	37351.4	79404.4	284395	MAPK14-pT180-pY182
134	MAPK14	524413	490460	555291	378474	398131	401115	248404	325965	224412	265617	194678	118324	226247	227899	248761	396672	425794	559267	MAPK14-pY182
135	JUP	2167.77	2181.94	2797.66	1731.26	1788.88	2029.45	1734.41	1767.22	1935.92	1189.48	1239.32	1522.25	1695.46	1341.31	2042.06	1253.86	2421.38	2695.54	JUP-pY550
136	C11orf52	11215.7	9682.47	11657	7476.95	11884.2	8473.89	8642.3	10781.6	8354.18	14155.3	9172.69	8923.66	18208.1	7244.81	13821.5	12166.6	12861.2	20954.2	C11orf52-pY103
137	CTNND1	24161.4	24686.5	31197	20400	25494.7	19513.7	18689.1	23436.4	14288.7	29474.4	22913	20842.6	37630.7	16073.8	31976.2	20291.8	33567.8	51258.9	CTNND1-pY228
138	CTNND1	5409.16	5120.56	7508.66	6696.84	9780.31	4354.6	4824.36	5596.17	3624.44	8407.8	5878.47	8591.87	10884.9	6371.67	8695.78	6586.9	7574.05	11171.5	CTNND1-pY228-pS230
139	CTNND1	7113.15	4800.76	5597.97	3924.05	4197.41	4181.61	5108.46	6215.69	3816.21	4728.52	6229.58	4290.89	7903.6	3394.17	7628.54	5510.81	9203.21	7727.94	CTNND1-pY217
140	SPTBN2	15675.3	12463	12677.3	14658.4	12632.3	14988.6	21200.6	16950.9	11815.4	12909.5	16121.7	8830.37	14643.5	9248.25	15684.7	10487	18211.9	10532.6	SPTBN2-pY834
141	PGAM4	26472.2	23354.1	27901.2	27325.7	29425	26981.9	25395.9	30737.3	28756	28139.3	24883.1	27184.2	30432.2	22656.2	26982.3	25274.7	19295	21228.8	PGAM4-pY92
142	MAPK3	523507	314397	324620	111528	334216	72874.2	157210	144659	289686	231033	48526.3	50112	318320	156039	132883	628597	171558	1.16325e+06	MAPK3-pT202-pY204
143	MAPK3	6.21499e+06	5.70166e+06	5.52428e+06	1.31917e+06	2.48939e+06	908852	3.17048e+06	2.69004e+06	2.76621e+06	1.75734e+06	744461	728241	3.3262e+06	2.4591e+06	2.60775e+06	6.36062e+06	3.57926e+06	8.50179e+06	MAPK3-pY204
144	BRK1	6784.47	4917.04	5645.26	5278.76	4622.35	4552.81	4739.48	5863.89	5837.01	4091.06	4914.67	4498.94	5307.77	4089.04	4644.17	3760.05	5057.38	5228.63	BRK1-pY63
145	CDK5	35290	36406.4	36713	19511.5	40184.1	20647.7	26674.5	24699.5	29547	41614	14669.7	16319	54024.7	17535	13080.7	44793.3	35288.3	69300.6	CDK5-pY15
146	CDK2	665577	477298	469513	765563	1.92675e+06	648654	344172	419735	666522	1.55728e+06	466326	1.27113e+06	1.4149e+06	670708	544821	829682	606927	2.30808e+06	CDK2-pT14-pY15
147	CDK2	14249.4	19056.7	19775.5	12526.4	18529.5	15525.1	17070.4	15170.8	12996.4	15041	10698.1	8496.7	18405.8	9040.61	6567.66	20439	19095.7	23110.1	CDK2-pY19
148	CDK2	134682	163176	177052	110199	181363	129592	154651	134664	127892	150818	80401.7	63354.1	155154	72750.1	51525.9	181989	148642	182054	CDK2-pY15
149	CDK1	33693.6	39301.1	35514.3	26540.7	43182.7	24296	18450	17764	13345.6	19972.7	16963.3	28181.2	40427.4	31202.4	18594.2	32491.6	15089.5	40604.1	CDK1-pY19
150	PTPN11	35058.8	31277	44021.5	28926.9	71245.2	30315.2	41213	31939.2	31681.9	56775	21340.8	32466.6	83185.9	28090	28638.5	45707.4	40463.5	90860.7	PTPN11-pY62
151	EPB41L1	5503.07	5401.96	5983.56	2728.95	4033.55	3097.18	3781.68	4609.3	2313.48	2503.09	3507.5	2076.34	4669.02	3751.52	4730.14	4867.4	9330.72	16056.7	EPB41L1-pY343
152	AXL	6921.45	3681.53	5714.25	8402.08	8664.86	5782.18	5493.84	6804.81	11779.7	8323.98	5701.18	8517.95	8758.23	7770.66	10223.4	5252.28	8434.92	7056.88	AXL-pY702
153	SKAP2	5574.24	2916.06	5072.01	3897.64	5678.58	4224.91	4011.5	5181.88	3672.23	5570.35	3792.52	4367.78	5239.81	3775.47	4380.72	4981.9	4766.39	5666.34	SKAP2-pY197
154	DYRK1B	1.34052e+07	1.36383e+07	1.12535e+07	9.49963e+06	1.03213e+07	9.88296e+06	1.13077e+07	1.22077e+07	7.62845e+06	8.9473e+06	1.12047e+07	8.97186e+06	1.15569e+07	1.0567e+07	9.28319e+06	1.03773e+07	1.18284e+07	1.09849e+07	DYRK1B-pY273
155	SDC4	10071.9	8910.26	9659.8	8459.18	13388.8	9381.99	12445.2	8648.49	9453.54	13761.7	8289.03	12042	9512.21	8597.39	10411.4	10938.2	11679.1	14855.1	SDC4-pY197
156	ACTB	40010.3	27583.6	39864.7	43031	45051.3	35581.3	32777.9	40828.5	41647.7	41523	38663.6	43860.3	41254.2	38215	31582.8	41087.9	36945.2	50651.2	ACTB-pY294
157	YES1	21288.5	22325.5	23143.2	16424.5	21559.8	20586.5	19770.4	23329	15402.2	21112.1	16116.6	13163	25377	13015.3	17987.4	20174.9	17764.9	24802.8	YES1-pY222
158	TNS3	50095.6	29408.2	27749.6	28846.2	37941.2	30506	46215.9	39629.4	41082	38327.4	39917.1	44622.9	58711	29525	52908	65132.1	69801.6	76711.5	TNS3-pY780
159	TNK2	30689.2	30222.8	35076.4	25941.9	28051	25653.7	25745.8	32819.3	27399.2	34011.6	27338.4	18068.2	38169.2	20857.9	27371.7	32422.1	35048.8	35907.5	TNK2-pY518
160	TNK2	4043.33	4100.77	5454.32	4346.88	4539.51	3990.07	2643.91	5578.84	3487.42	4999.36	3454.06	4683.31	7210.93	3497.35	4262.96	4808.57	5555.28	4109.29	TNK2-pY518
161	TSG101	13778.8	12800.4	15448.9	9877.46	7464.8	11818.4	6725.6	23532	5672.33	8088.9	20727.1	8435.71	20588	7785.27	15779.6	11346.2	7143.37	9569.37	TSG101-pY390
162	PRKCD	59375.6	52682.4	63403.9	41098	63722.1	43379.4	22444.1	23784.1	9487.92	27358.4	24538.3	18610.8	35401.5	17655.2	30272.5	33239	71627.5	75733.6	PRKCD-pY334
163	DAPP1	74575.6	22725.8	68076.7	34547.1	32284.2	34127	9283.01	43737.5	15414.2	25432.5	37150.2	10676.2	56117.7	20499.4	54782.2	49308.6	134899	151988	DAPP1-pY139
164	DYRK1A	61279.3	80468.6	80654.8	61538.4	75690.1	68868.5	72988.4	66514.9	52968.8	58636.7	68022.5	57377.7	82878	49858	53360.9	79537.4	76737.7	99140.3	DYRK1A-pY145
165	PRPF4B	11620.4	17069.2	16087.4	13448.9	18330.3	16090	11721.5	16819	11582.1	18146.6	12456	14121.8	24470.6	11867.9	14115.4	16270.9	16349.2	26834.2	PRPF4B-pS839-pY849
166	PRPF4B	6.2928e+06	1.02368e+07	8.55851e+06	6.37492e+06	8.45507e+06	7.80332e+06	8.0166e+06	7.44169e+06	4.75068e+06	5.66514e+06	6.11224e+06	5.05234e+06	8.38268e+06	6.53526e+06	6.04733e+06	8.91925e+06	7.45009e+06	9.91669e+06	PRPF4B-pY849
167	ACTB	1045.76	1234.36	1748.42	1182.76	964.341	1374.95	1389.34	996.483	916.749	957.022	750.27	841.189	1846.93	1441.72	1784.9	1014.9	1227.77	1625.1	ACTB-pY218
168	CNP	4800.95	5453.7	6437.13	3505.35	5672.26	5090.02	5387.21	5284.93	2734.53	6207.1	5938.88	5879.54	7583.9	4039.4	6261.58	5275.1	5989.35	6987.11	CNP-pY110
169	YES1	14131.4	17099.2	16487.9	12384.4	13709.7	14221.9	14230.2	12628.9	8114.91	15366.4	9476.67	10925.3	15348.7	7328.09	11865.5	14265.3	12216.5	16132	YES1-pY222
170	KRT10	11509.3	14012.7	13358.3	12037.4	18232.2	11374.5	10058.5	9765.27	7382.15	15882	13195.4	23644	21109.4	16526.7	16474.4	14244	10473.9	24591.8	KRT10-pY449
171	KRT14	15278.4	21306.3	16738.2	16502	27412.3	14506.4	15988.8	14291.3	10410.8	18949.9	14967	28729.8	24817.5	20099.6	17928.2	18685.1	11743.6	27534.7	KRT14-pY415
172	CDK17	17448.2	23377.4	26539.5	16137	29042.8	17912.6	20962.5	16625.3	20390.1	22416.4	13687	8165.75	23841.8	9738.9	8403.05	23628.2	19380.2	27313.5	CDK17-pY203
173	ABL1	7239.57	7157.85	8185.95	7486.37	7922.44	7767.5	8043.39	7047.21	6947.42	6805.24	6384.92	5799.51	8999.03	6773.88	6835.01	10136.3	9790.92	9348.4	ABL1-pY257
174	ABL1	4724.94	5910.35	8426.27	5559.69	7967.69	5221.49	5938.38	5190.13	5215.64	7070.08	5166.37	4553.05	8165.8	3805.63	4285.55	9925.04	6496.95	11358.2	ABL1-pY257
175	DSP	1719.21	1599.6	2089.49	2733.51	1901.55	2062.28	1680.76	1163.39	2307.64	2275.12	2289.99	2054.78	2459.05	799.166	1837.7	1324.97	2521.04	4154.53	DSP-pY2275
176	PIK3R1	15318.8	11712.4	17063.7	16424.3	18871.4	15157.9	15999.6	17208.2	17040.7	18611.9	11730	16021.2	17863.5	15256.7	16369.9	18685.4	16575.7	18041.9	PIK3R1-pY452
177	CTNNB1	3024.12	2714.45	3368.93	2071.91	2348.51	1915.75	2519.47	1043.17	2678.36	1824.49	2524.04	1902.17	1913.1	1438.65	2383.84	2956.09	2763.76	2832.35	CTNNB1-pY489
178	LCK	87341.3	80851.2	89492.8	68215	88323.6	83575.4	39431.8	54804.4	36058	70432.5	48708.9	38958.8	67872.5	39125.4	55986.5	54033.6	91500.2	112721	LCK-pY394
179	TYK2	1276.73	2003.31	1203.62	1004.71	1989.26	969.766	969.919	1290.67	1198.81	1597.77	1158.44	703.803	2320.51	1286.9	1141.99	2367.62	1144.58	3596.86	TYK2-pY292
180	EPHA1	14558.8	19983.8	19115.2	15486.6	18764.2	17934.3	24475.6	24344.9	17820.6	18488	17387.2	13385.2	25633.6	14144.4	19806.1	21817.6	26059.6	31887.4	EPHA1-pY781
181	EPHA1	1210.12	2096.24	2767.26	1812.78	2861.82	1413.71	2231.09	2681.52	1809.83	1252.93	1518.37	1897.03	3495.73	1350	2540.92	1903.96	2294.28	3015.14	EPHA1-pY781
182	ERBB2	29311.3	25059.8	34586.3	16844.4	29802	21874.5	24142.5	20545.9	14238.9	26449.4	26751.2	24130.8	28763.9	14951.1	36815.5	36544.8	83846.6	93089.8	ERBB2-pY877
183	DDR1	30376.9	27179.2	26846.8	30329.3	27196.5	30043.5	28874.3	34150.6	31228.3	35365.2	22661.8	25910.8	36945.1	20041.2	26675.9	26718.3	34208.8	29507.7	DDR1-pY520
184	ABL1	60023.6	50921.9	56227.9	72917.3	86555.7	67825.6	53122	44794.8	50836.7	73533.6	54623.7	72805.3	71392.3	194105	58506.1	46450.2	45086.5	55044	ABL1-pY393
185	JUP	5265.71	5745.39	7004.52	7388.51	9071.33	7123.91	6362.05	5791.58	5844.1	7250.53	5404.99	6674.33	7454.23	6516.05	5215.78	6371.73	5692.33	9253.8	JUP-pY480
186	ACTR3	5928.88	3703.81	4724.03	4161.89	5003.98	3119.78	4941.42	5391.64	3788.7	6054.39	4285.41	4261.27	5399.41	3405.27	3796.44	4833.35	4364.61	5777.33	ACTR3-pY16
187	LGALS1	9324.15	7224.84	7669.8	8266.6	9796.71	7674.9	7345.11	7291.13	7204.52	8911.87	7343.01	8267.46	8038.26	7080.93	8871.58	9469.36	6623	7671.33	LGALS1-pY105
188	CTTN	7262.57	4909	5680.3	3541.64	6691.2	5311.91	4933.33	6564.78	3960.28	9215.35	11411.4	5767.52	21506.1	7166.82	18004.5	4729.13	10187.1	10344.8	CTTN-pY421
189	RNASEH2A	3797.38	5066	5557.88	2980.69	3473.86	2807.52	4213.2	3784.45	3232.24	3400.39	3191.68	3032.02	4342.34	3186.82	4839.2	4444.3	3645.44	6123.28	RNASEH2A-pY210
190	PIK3R3	4408.59	4242.03	3273.23	2426.86	3040.23	3322.96	3897.71	4112.48	1744.57	4167.25	3794.26	2200.16	2884.93	3130.73	2380.86	3148.71	2367.83	3447.7	PIK3R3-pY188
191	EPHB3	25846.9	21190.3	26598.3	21516.1	29372.4	21867.1	35977.3	25831.1	34338.4	38601.5	28271.9	30303.7	26940.2	26529.4	31375.4	26980.3	32830.5	28296	EPHB3-pY600
192	ANXA2P2	170577	254045	177827	227095	251555	259158	128429	158892	138646	174385	146478	217305	192462	128224	273493	199695	238204	341759	ANXA2P2-pY24
193	TNS3	25081.7	16915.4	18168.2	17089.6	22084	18018.6	26234.5	19661.6	21037.6	20815.8	21141.5	19837.5	27292.6	13989.5	23505.8	29906.2	32320.7	37565.3	TNS3-pY780
194	PTK6	18458.4	17508.8	18721.4	15503.2	27469.5	15760.2	20645.7	13542.8	15605.8	20878.9	13132.5	27894.8	57878.2	16513.8	12882.1	18351.5	17413.1	29540.5	PTK6-pY447
195	STAM2	7113.36	3505.46	4114.93	5570.24	3829.88	4205.07	3504.26	4761.59	5217.81	7220.83	5165.07	4486.71	5672.45	4169.23	5431.54	5386.75	4720.77	6511.7	STAM2-pY374
196	LYN	5144.92	7372.98	5363.96	5543.61	7066.89	6215.71	6567.7	6326.84	7218.14	8178.28	6298.94	6567.43	5673.32	5303.6	4609.55	5715.16	7672.38	7268.57	LYN-pY306
197	ANXA5	22466.3	18140	18025.3	19101.6	18857.1	19893.5	21401.8	23255.8	29053	21604.2	17332.6	19394.5	15708	18917.7	18487.8	18494.7	22551.1	15604.5	ANXA5-pY94
198	NCK1	4410.41	3158.75	3434.17	2802.05	4788.55	4368.94	2665.03	2992.75	1919.92	3279.7	3310.97	2652.41	3661.76	2364.23	3411.63	4512.84	3994.43	6422.25	NCK1-pY105
199	CPNE3	6215.7	5376.43	6001.41	5235.79	5664.6	4274.46	4335.67	4843.11	3744.7	5586.44	3994.22	4324.9	6430.39	5335.78	4679.32	5249.75	5215.55	6827.5	CPNE3-pY392
200	SDCBP	14508.3	11834.6	14900.3	14036.6	14667.7	14041	12583.3	19982.9	13599	15871.8	15220.3	11093	13001.6	13734.5	13515.2	12403.7	12928.8	14727.8	SDCBP-pY50
201	SDCBP	43688.2	58048.1	49821.4	53097.9	61344	53514.2	53378.7	91441.6	54072.4	65325.7	64266.7	63937.3	82038	52694	78469.5	72330.6	60444.1	69927.8	SDCBP-pY56
202	NEDD9	12466.2	10511.4	10969.2	9590.02	12529.5	9178.55	8223.73	11503.4	8750.24	12018	8658.75	8652.78	9489.94	7127.77	11542.6	8155.21	10272.9	10804.1	NEDD9-pY92
203	PROM1	2478.18	2640.13	2742.41	1617.63	1575.53	1825.82	1582.69	3766.33	1243.23	2141.45	4112.31	1855.25	2795.13	1222.96	2671.22	1630.49	1924.41	1862.2	PROM1-pY828
204	PKP1	2325.26	1964.42	1803.64	1004.76	2733.75	2085.25	1641.98	1347.46	1953.2	2188.82	961.441	1241.83	1925.87	735.369	2649.67	1633.5	3061.44	5127.72	PKP1-pY526
205	APP	2883.48	3225.01	3507.68	1990.26	4320.02	2536.69	4218.62	3233.75	3677.85	4331.29	2370	4337.01	4508.42	3758.75	3563.49	3621.2	4548.72	3907.39	APP-pY757
206	LDHB	7199.24	9283.71	6328.75	7479.75	4952.57	6804.29	6011	8855.97	5953.44	5746.55	6494.42	5155.4	6896.44	6449.39	5792.66	6747.18	7093.99	7267.98	LDHB-pY240
207	CTNNA1	41122.9	42948	42216.8	37028.8	44990.8	40422.2	40384.8	36457.2	33750.7	43928.5	40955.3	33658.1	55224	29756.8	41350.1	45053	41312.5	56610.6	CTNNA1-pY177
208	PEAK1	66232.6	50595.5	58833.8	56136.8	78464.5	58566.9	48639.6	65162.6	54432.5	76111.2	50740.4	53488.8	86927.3	54859.7	53694.3	73385.9	57863	81994.4	PEAK1-pY635
209	LPP	22236.8	14323.9	14913.8	15779.7	16853.7	15770.9	11051.6	16992.6	8727.44	19463.3	17943	13078	19822	11763.9	23838.6	16509.8	17527.8	17398.8	LPP-pY317
210	ARHGAP35	23496.5	21494.9	25106.8	15947.3	55758.4	15092.6	17895.5	13405.9	29786.7	56331.1	14669.2	67253.3	75146.8	25275.5	22101.6	32196	22329.7	97352.6	ARHGAP35-pY1105
211	JUP	5004.18	5594.47	5850.05	5338.46	6310.72	4129.1	3919.83	4145.84	4578.64	6812.18	4939.07	4865.6	5304.36	4878.96	5813.39	5141.39	3757.89	7587.85	JUP-pY644
212	PTPN2	9289.85	8824.98	6314.08	6788.83	8807.99	6429.49	8679.15	7737.08	6984.91	7785.73	7433.54	6151.69	4364.81	6554.43	6244.63	5585.68	7895.51	8860.23	PTPN2-pY32
213	TMEM106B	2134.34	1425.29	997.509	931.97	1633.32	1000.57	1025.88	1119.68	663.968	833.071	1261.05	1408.33	1606.57	693.868	1250.57	1642.66	1195	1441.65	TMEM106B-pY50
214	TPP2	738.165	2173.9	955.157	829.028	1021.67	993.758	1297.94	905.656	1580.84	1497.83	825.263	933.015	1227.89	968.935	820.346	2233.09	1175.55	1500.39	TPP2-pY118
215	YES1	9217.26	7214.04	9070.03	5929.46	8712.21	6242.44	8483.27	7254.8	7563.19	9401.92	5644.37	9345.89	8261.23	5149.82	8806.19	8437.78	8637.48	12854.3	YES1-pY141
216	STX4	4114.88	4172.91	3925.2	3604.61	4220.87	2759.33	3519.39	4273.81	5915.79	6063.53	3862.22	4724.07	4558.72	2990.55	4605.71	5039	5939.63	8723.37	STX4-pY251
217	CDKL5	19205.1	14955.1	17864.3	16141.3	23919	14214.8	21787.8	16920.4	19676.8	31896.6	20616.8	31794.1	43148.2	14715.7	30893.7	21067.2	25105.9	45785.7	CDKL5-pY171
218	DDR1	320441	278143	313247	346791	277434	301158	309213	311318	325306	335984	307973	339016	376483	414086	269989	298434	286996	291567	DDR1-pY792
219	DDR1	180023	166055	171272	177199	179497	157087	168168	175234	162367	188063	152503	151900	229324	173861	136172	159019	140450	168322	DDR1-pY792-pY796
220	DDR1	748106	519796	559137	714328	511885	655187	652419	686174	801411	621258	654547	724424	680727	849476	592810	555441	581649	444871	DDR1-pY796
221	PKP4	10445.8	11493.5	10987.5	8381.97	14700.5	8471.47	12988.8	15707.7	11452.3	21696.9	15389.9	13287.1	22864.9	9401.93	23057	11612.5	24067.8	30277	PKP4-pY478
222	PLCG1	4310.47	5228	5760.8	3247.49	5817.03	3518	3516.83	3132.71	4178.4	5657.17	4257.3	4860.9	7349.87	3900.43	3837.61	6268.36	5973.21	10917.2	PLCG1-pY783
223	VCL	185195	145048	204343	209986	204694	199993	179645	195497	192012	215656	196796	202656	229871	197223	178278	217218	188212	213421	VCL-pY692
224	HNRNPL	4091.07	2124.19	2754.82	2684.63	3271.88	1538.41	2400.53	2717.11	2161.37	2185.21	1544.44	1824.37	2998.73	2729.06	3144.78	3092.75	2439.41	2753.07	HNRNPL-pY574
225	GPRC5C	7620.66	8771.23	8604.67	7826.24	5488.29	7634.49	5098.9	9660.66	6390.11	5088.03	10168.9	3683.73	6585.59	5472	7252.23	6053.46	4739.25	4580.61	GPRC5C-pY438
226	INPPL1	172144	127388	124712	111764	145279	107815	155610	146871	153378	191899	165537	162840	241111	144980	208089	189144	208690	266476	INPPL1-pY986
227	G6PD	2272.54	2346.07	2336.48	1167.47	2047.1	2219.87	2649.41	1655.86	1401.99	2092.53	1154.82	1808	2036.98	1114.64	1562.72	2017.76	2041.34	2915.51	G6PD-pY112
228	DLG1	24784.1	17180	17484.5	19685.8	20111.3	20216.7	17496	20291.5	15466.1	17740.9	20591.7	16584.3	24575.8	15855.7	22498.2	16787.9	22280.5	20248.9	DLG1-pY399
229	KIAA1217	6359.67	7598.5	5436.36	6048.69	8833.18	8192.09	7339.15	5493.38	8213.95	14105.4	6117.05	9949.23	8051.46	3579.79	7580.59	7961.05	5641.85	11350.9	KIAA1217-pY244
230	WDR18	3953.1	4721.9	5919.59	3595.3	4440.69	4069.38	4910.39	4955.45	4192.13	4302.36	5114.08	2876.16	4878.97	4206.36	3756.73	5057.69	5320.89	4811.5	WDR18-pY61
231	ALDOA	2336.4	2660	2058.46	2242.81	1735.54	1770.82	1647.77	1745.16	1880.32	2237.13	1746.79	1206.01	2253.72	1527.15	1383.32	2382.37	1745.14	1726.31	ALDOA-pY3
232	MAPK11	83419.5	83590.7	101541	67972.4	90603.9	69422.6	54329.8	58187.2	37048.9	86421.5	38378	37566.9	49243.6	49554.4	60783.5	73117.9	88302.5	137444	MAPK11-pY182
233	MAPK12	63673.9	64652.5	61526.5	50266.6	58828.8	65691.5	32638.4	50578.3	31150.3	69778.2	34047.7	32442.7	39698.6	41395.3	59337.1	57990	73006.2	138111	MAPK12-pY185
234	PDGFRA	27114.6	22897.1	28142	23153	35917.7	18855.7	31246.3	26581.1	29808.1	32276	30796.6	35921.7	54032.4	32376.4	37253.6	37513.4	41736.9	48033.5	PDGFRA-pY742
235	GJA1	11054.7	12535.2	12117.4	11888.6	13237.5	11112.6	9154.3	13055.4	9045.97	12952.8	10441.7	11392.9	15031.4	11159	12126.4	8701.72	8750.26	11177.6	GJA1-pY313
236	TMED7	6611.48	10914.2	13087.8	8848.12	8359.8	8790.05	9819.53	9939.76	8117.4	9314.8	9610.74	7441.22	9203.19	8377.86	9505	8928.42	8649.99	12433.6	TMED7-pY50
237	PKP1	2738.45	3128.68	1663.39	1929.55	4252.91	2827.41	1783.56	1436.9	1279.65	2494.89	1833.9	1092	2186.79	1342.32	1596	2154.54	1364.03	2854.19	PKP1-pY214
238	SDC1	1816.24	769.289	983.22	1251.59	1670.92	1643.48	1820.19	1382.97	1742.31	2164.48	1587.57	1517.17	1337.32	1979.68	1359.82	1124.71	1668.79	2164.46	SDC1-pY309
239	SPTAN1	1977.32	1954.87	1142.65	1715.14	2385.82	1300.21	961.795	1333.18	1722.21	1250.9	539.196	1853.75	2480.38	1360.56	1712.83	1599.91	1377.68	1622.91	SPTAN1-pY1020
240	AP2B1	2011.34	1928.08	1936.12	2295.31	1480.78	1768.36	2064.81	1940.79	1814.93	1389.72	1502.15	1481.66	2572.7	1693.08	1626.19	2492.26	1047.86	2805.03	AP2B1-pY737
241	NME2P1	9804.78	10391.2	13853.7	8397.95	5664.27	15189.5	13578.9	14317.3	9487.21	18539.2	19468.7	4168.43	10168.6	8221.43	12798	10018.7	23808	10013.8	NME2P1-pY37
242	KIT	5164.29	5712.13	5353.03	3624.38	5265.64	5968.06	3701.56	5100.69	2782.19	4542.54	5267.77	3145.9	5023.54	3031.61	9059.09	4731.54	5435.06	7376.97	KIT-pY936
243	KIT	2144.65	3641.07	4200.01	3025.38	3177.3	3749.24	2615.26	2948.42	1183.28	2700.4	2442.27	2831.15	3598.93	2265.73	4423.99	3722.61	4251.98	5695.88	KIT-pY936-pS943
244	ACP1	321895	269040	282753	260847	277033	262904	237344	248062	202654	258454	258871	214758	352484	234264	241434	266578	263208	316072	ACP1-pY132
245	SPTBN1	11434.1	11525.5	11300.3	11576.5	11110.1	10350	9365.97	11533.4	8235.17	10765.3	10939.3	11503.9	13453.6	10532.2	12109.2	11045.2	9366.18	11746.3	SPTBN1-pY1171
246	PRRC2A	9248.18	6356.42	5699.63	3051.95	6721.87	4310.67	7956.02	7453.52	7928.52	7506.47	6128.53	5359.06	9023.07	5948.21	6429.99	10268.9	11097.7	11753.1	PRRC2A-pY636
247	PLCG2	2450.31	4284.9	4027.38	2586.13	4997.38	4022.85	3957.53	3344.92	3065.6	4967.84	2764.09	3654.54	6644.33	2706.37	4042.56	3873.16	5346.02	8678.71	PLCG2-pY482
248	PLEC	3426.69	5631.61	6009.52	3321.78	4514.18	4031.3	4931.05	4014.46	4185.12	4624.78	4865.25	3708.14	4563.76	3232.51	3820.32	7880.01	6154.21	7076.35	PLEC-pY3777
249	TNS3	9684.35	9569.58	11035.4	10580.8	8947.8	8733.96	8127.33	8995.25	7540.61	11752.9	8776.58	9505.83	10454.1	7370.11	12519	8852.97	13481.5	13897.5	TNS3-pY601
250	EPHA2	40621.1	43140.5	38618.1	31843.8	41297.6	38659	43439.4	42552.4	36658.2	48943	36012.9	28053	40828.1	24708.5	37808.7	35104.7	59852.5	49203.5	EPHA2-pY575
251	CAP1	16823.9	15809.8	18221.9	16432.1	21093.8	16612.5	16923.4	25498.2	15430.4	22628.9	18558.9	20001.1	13932.3	14507.6	13750.1	21355	14888.1	22668.1	CAP1-pY354
252	SPTAN1	73946.3	60370.5	61358	59814.3	58182.9	65248.4	61886	68538.4	52906.9	64551.1	69296	51736.1	68571	51279.9	58120.5	58413.7	69036.6	61042.2	SPTAN1-pY1073
253	LDHA	2130.88	3602.27	3278.57	2803.38	3002.89	3951.57	3089.41	4338.12	3084.58	4176.89	1942.96	2251.28	3044.24	3294.87	2626.82	3967.09	2603.22	3920.24	LDHA-pY239
254	ANXA2	11788.4	9854.89	8831.41	7325.93	10410	7759.89	8190.45	10066.2	10280.9	10646.5	9119.11	9299.73	12216.5	7680.74	12055.2	12102.5	10000	15366.9	ANXA2-pY188
255	DLG3	2934.66	3302	2434.75	2498.14	5319.73	1304.86	1370.79	1631.21	2721.42	3183.46	3018.5	5211.1	6957.17	2740.7	4280.95	4112.76	2567.15	8611.41	DLG3-pY673
256	SLC12A4	9409.05	7677.41	8827.11	3746.06	6127.38	3604.45	6847.93	6195.94	6376.4	8427.94	5257.24	4328.84	9457	5841.24	6577.11	11337.9	8616.1	13760.3	SLC12A4-pY17
257	DSP	23242.5	29575.5	30059.5	21385.8	30271.1	25822.5	18270.4	19556.5	14865.9	17211.6	17556	11101.8	23091.6	14759	15439.4	17718.4	17857.3	24188.6	DSP-pY56
258	BRK1	50505.2	40070	45075.1	47573.8	48870.5	44322.2	40189.2	45507.8	42476.9	46275.4	42913.7	50283.6	45928.8	44581.9	46771.1	44040	45387.5	47836.7	BRK1-pY63
259	EGFR	1236.68	1410.61	2189.6	1128.49	1574.15	1776.86	2272.71	1685.11	938.921	843.825	1438.7	969.98	1526.5	1421.89	1845.79	2959.02	4115.63	4893.06	EGFR-pY1110
260	BCAR1	37208.1	30239.5	33421.9	26104.9	32275.7	28521.8	16045.4	30424.7	16670.7	27201	23014.2	19051.2	23573.8	22282.8	29810.3	24714.1	38666.8	45787.7	BCAR1-pY387
261	PRKCD	638123	768626	803334	438079	788025	451381	181729	204499	84977.8	186209	232649	306746	255207	187828	304653	584778	688599	1.5655e+06	PRKCD-pS304-pY313
262	PRKCD	14280	17286.2	16984.3	10971.5	17354.9	10506	5169.69	5706.09	2413.61	4210.66	5560.46	6579.89	5759.69	3896.7	7659.14	12929.8	14012.6	35516	PRKCD-pS307-pY313
263	PRKCD	641007	691134	795130	512868	741151	531484	259600	305959	125943	245213	390055	414326	369188	243751	489419	645720	903910	1.6699e+06	PRKCD-pY313
264	PRKCD	16292.5	19422.1	20996.7	11478.1	25449.9	11112.2	4835.74	4856.67	1324.51	4157.4	4322.04	9910.12	7972.38	6377.16	7866.01	15615.6	12261.7	51869.2	PRKCD-pS304-pY313
265	PRKCD	154912	201145	196806	120237	235696	125068	55638.3	59388.4	27605	55348.6	65981.1	130373	122664	77176.4	111254	181849	171245	567567	PRKCD-pY313
266	CLDN4	17739.5	18905.5	21575.7	15369.9	19875.9	16046.7	20955.5	23993.4	21659	26613.9	22188.2	22543.3	24933.6	12869.1	17881.7	19529.7	28486	32682.5	CLDN4-pY208
267	PRKCD	4213.63	5373.24	6319.1	2803.96	5186.47	3642.39	1411.39	1986.77	1344.01	1887.27	1542.48	2722.06	2454	2142.52	2447.85	3988.87	4241.07	11364	PRKCD-pS302-pY313
268	PRKCD	108487	120397	128581	70818.6	128295	75758.6	30791.2	36791.8	19951.4	34627.2	37594.4	52743.4	40382.4	34567.8	47393	86543.3	114752	242120	PRKCD-pS304-pY313
269	PRKCD	313573	318117	366344	245822	371278	266890	133818	132685	68411.9	125833	181182	196765	190648	128831	214891	291092	457240	760471	PRKCD-pY313
270	PRKCD	77983.4	86401.6	87577.2	49362.1	117809	58257.6	29152.5	33616	12733.1	28991.2	33539.1	57723.9	55121.3	36551.8	53428.9	77270.7	82994.6	234851	PRKCD-pY313
271	MPZL1	2779.16	3269.73	2790.18	2827.69	3452.51	2486.94	2051.9	2162.57	2670.46	2044.31	3490.15	2263.59	4010.19	1521.91	3107.41	3251.81	3329.84	4266.73	MPZL1-pS260-pY263
272	MPZL1	2.04498e+06	2.39181e+06	2.06248e+06	1.73074e+06	1.80718e+06	1.8868e+06	1.09618e+06	1.70865e+06	915534	1.45281e+06	1.26668e+06	1.29071e+06	2.81697e+06	1.67178e+06	1.50873e+06	1.32316e+06	1.68769e+06	2.26192e+06	MPZL1-pY263
273	VCL	2.815e+06	2.88581e+06	2.90634e+06	2.79717e+06	2.45097e+06	2.77443e+06	2.49964e+06	3.0238e+06	2.03509e+06	2.45964e+06	2.78616e+06	2.62768e+06	2.89615e+06	2.37752e+06	2.441e+06	2.59448e+06	2.50299e+06	2.26532e+06	VCL-pY822
274	SRSF1	5144.92	7008.99	4214.46	4043.98	5880.79	3596.39	3598.02	4051.8	3482.58	4484.04	5595.9	6288.71	4792.68	4714.35	4454.1	4944.82	5101.5	4897.44	SRSF1-pY189
275	SLC38A2	5883.08	5631.57	6530.35	5988.68	6886.4	5676.99	7221.12	6862.34	7583.89	8480.5	7118.12	7856.37	8446.14	6430.69	7072.28	7884.56	7853.77	7733.12	SLC38A2-pY41
276	HSP90AB1	15594	15184.5	18277.2	17067.6	18410.9	15176.6	12751.8	15659.9	18644.1	23301.3	13540.2	17531.1	16733.2	15636.9	14952.1	16022.2	15563.5	17235.1	HSP90AB1-pY484
277	CILK1	117955	116668	123196	138813	180098	147309	126383	107154	101561	175234	127757	122070	170818	85218.8	82454.1	135403	124079	173716	CILK1-pT157-pY159
278	LYN	5484.58	4359.3	4845.91	3408.93	4521.02	4971.27	3059.89	5299.45	2879.64	4594.81	3188.95	3075.54	3893.47	2758.65	3284.19	3955.67	4871.2	4984.91	LYN-pY193
279	LYN	25616	35883.6	37110.1	22716.9	29133.2	26172.4	20374	33866.7	20950.6	34338.1	26312.3	24372.8	35599.9	20439.5	28278.2	32247.5	30910.1	40571.8	LYN-pY194
280	ERBB3	4297.46	3709.46	4373.75	3541.64	4338.6	2487.77	5153.39	3939.48	3379.07	5744.62	6223.44	5014.74	9520.38	4534.65	7162.92	5965.59	6871.54	10425.7	ERBB3-pY1328
281	MAPK15	711.887	1358.09	1931	1102.89	995.718	1327.49	1031.52	1991.09	1355.93	1613.37	1430.11	2025.8	2193.99	1206.14	1331.3	1606.43	723.466	2593.14	MAPK15-pY177
282	KRT19	37701.7	41825.9	35777.3	32640.5	47256.3	28525.6	31249.2	31112.3	21557.2	36804.8	35216.5	39341.8	51111.8	35478.4	59619.6	37988.6	45416.6	66362.2	KRT19-pY391
283	MPZL1	11187.2	10946.6	9226.22	8568.89	7798.89	9089.54	4915.67	8634.14	5942.72	6039.13	8287.34	4943.13	11815.1	8546.29	8953.02	4825.89	10183.4	7277	MPZL1-pY241
284	ANXA2P2	9917.51	13868.1	11745	9920.83	11578.5	11561	11300.8	13050.8	15709.8	15335.2	12392.8	9750.95	11930	11711.4	14606.9	15727.6	10338	15694.2	ANXA2P2-pY316
285	ANXA2P2	4525.26	6558.7	5500.53	4306.41	6137.76	5835.78	4935.78	5209.76	5436.72	5858.26	4597.48	3862.33	5030.09	4582.34	5221.13	4578.53	5004.79	5447.42	ANXA2P2-pY318
286	TLN1	4175	3317.66	3943.35	1868.08	3488.28	2797.96	3841.36	2722.96	2136.49	3748.84	3101.26	2924.84	3834.32	2128.07	3699.24	3321.64	2280.87	6278.59	TLN1-pY1893
287	C11orf52	5256.39	5684.96	5249.15	3631.32	5969.17	4674.29	3154.59	6485.16	3678.83	4456.27	7168.01	6768.68	11833.9	4687.17	8098.77	7207.19	7398.53	10242.4	C11orf52-pY78
288	PALMD	2421.42	2334.74	1946.22	1360.7	1621.63	2062.94	1707.05	1317.2	628.384	1954.77	2179.1	2159.14	3536.44	2165.38	2317.75	1421.61	1703.45	2624.75	PALMD-pY262
289	TRIM29	4268.31	4346.84	4387.73	4474.51	3285.36	3415.37	5478.1	4303.18	3782.5	5241.42	4211.69	4384.29	3990.92	2764.41	5329.63	3755.18	5096.59	4572.59	TRIM29-pY106
290	CTNND1	4825.05	4937.01	6553.23	4321.92	5267.95	4216.5	4538.38	5886.43	3801.65	5370.5	4616.05	3732.06	6826.16	3815.09	5493.55	4233.55	6744.94	6599.67	CTNND1-pY865
291	LSR	5491.67	5495.79	4871.15	4569.84	8094.37	5328.45	4419.86	7282.29	7084.67	7553.07	6187.64	5647.61	6644.34	6059.96	6318.31	7144.93	6913.27	6846.63	LSR-pY535
292	LSR	35371.9	32890.4	33011.7	30835.9	35663.1	30078	23501.6	36179.5	24865.3	29809.6	31394.5	20847.3	27711.2	18820	31850.2	40775.6	54428.6	54683.4	LSR-pY551
293	PIK3R2	5685.77	4252.23	5638.39	4963.57	10202.1	5211.97	3496.92	6367.27	6075.15	14384.3	4684.46	12986.5	13770.1	4218.71	6906.78	6522.89	5439.74	15373.4	PIK3R2-pY464
294	GAB1	82946.1	105957	87008.5	17166.7	54726	15778.4	39350.4	45770.5	24335.3	37279	16362.9	13935.3	110200	68412.6	82913.9	108170	108823	406565	GAB1-pY659
295	LSR	4652.62	4596.52	5415.35	5412.49	7108.88	4410.93	5304.14	6469.83	7650.69	7440.89	5867.12	6772.24	6506.27	4092.66	4678.7	7571.94	5006.51	8440.43	LSR-pY372
296	AFAP1L2	32838.3	14769.9	27085.2	23428	24382.2	21137.1	20975.2	29218.3	20461.4	24827.9	26937.4	23946.3	26424.6	22233.9	30443.2	27048.6	26024.7	22726.3	AFAP1L2-pY56
297	AFAP1L2	140598	81534.7	124053	97624	118725	78878.1	79588.3	106142	89670	103803	101958	109427	147027	89323.4	135060	116738	117165	129794	AFAP1L2-pY54
298	PRKCD	4666.39	4265.28	4661.51	3711.23	4628.15	5017.79	4727.78	3626.69	4497.4	3454.58	3835.69	4249.85	4739.79	4888.95	4915.21	3972.31	3674.2	4694.1	PRKCD-pY64
299	PKP4	46185.9	42332.9	46059.1	33284.9	53275.7	31231.8	65842.8	58594.4	50793.1	89786	74148.2	53804.4	97961.7	32526.5	106174	50945.4	125526	131259	PKP4-pY1168
300	LCK	30099.6	35732.3	33464	23209.2	90076.1	21997.8	34006.8	21293.2	26635.6	35423.8	23275.9	41489.8	52662.5	37289	34850.8	30763.6	41495.4	87362.4	LCK-pY505
301	POTEF	11830.2	14083	11521.5	17765.5	18966.2	14206.8	10771.3	14859	11806.5	12521.9	8539.64	13184.5	12904.9	8653.52	9500.52	14591.1	9181.19	13275.8	POTEF-pY940
302	ANXA2P2	540198	506509	485760	469250	464758	464840	506253	426906	427836	479632	468047	314359	351016	389687	439855	375868	542102	413727	ANXA2P2-pY238
303	MAPK9	41325.2	21419.6	26353.7	21631.7	25987.4	17501.8	23284.4	26962.1	21659.7	23805.3	23764.5	20475.8	38070.8	16384.3	36835.2	25956.3	26318.2	30773.7	MAPK9-pY185
304	EFNB2	23476.6	23565.8	24569.8	22541.7	31819.6	25529.5	37414.7	28620.8	33882.5	37031.1	28584.6	22763.3	30984.6	18609	42577.5	33258.7	49074.3	39940.5	EFNB2-pY304
305	TSG101	5997.21	4586.16	5041.7	5624.58	2953.76	5270.79	2538.58	9051.62	1483.88	3558.71	8984.55	3447.15	8424.06	3461.39	5197.48	3148.42	2961.92	2624.87	TSG101-pY390
306	MAPK10	50199	42595.1	45755.6	37201.6	58679.8	34318.3	42655.5	47084.4	38925.1	57712.5	36931.2	39846.9	57142	44393.3	42056.1	50991.4	50075.7	76626.6	MAPK10-pT221-pY223
307	MAPK10	47262.6	36072	44730.3	29902.3	34980	30022.4	42582.2	43764.7	28144.2	34494.2	37982.5	27476.7	45649.3	30115.2	40316.7	39279.2	52679.4	57468	MAPK10-pY223
308	GDI2	4820.71	5133.81	5476.13	4386.56	6341.89	4800.54	3767.14	5541.65	2369.4	5094.03	3075.76	4938.11	7587.26	4699.55	4246.48	5970.67	5130.61	10335.4	GDI2-pY203
309	NEDD9	24029.3	15655.9	22779.5	15402.5	20018	17628.9	8901.06	18447.8	12590	19451.3	12513.8	10322.1	15728.1	11138	14379	17169.2	18258.8	28772.1	NEDD9-pY166
310	PRKCD	57096.8	55134.2	65881.8	44172.2	65285	47642.8	21972.8	28188.8	14517.3	32126.2	29967.1	22250.7	41281.9	19934.7	32874.2	40205.9	97521.5	130516	PRKCD-pY334
311	PTK2	4868.39	7276.51	4978.42	4086.26	9301.25	7506.9	3516.05	6194.54	5554.67	8426.91	4270.74	8021.39	14846	6139.7	6520.57	5775.85	7136	14089.3	PTK2-pY397
312	FLNA	5511.2	5109.4	6592.27	7038.85	7896.82	5319.92	5386.07	4428.17	5184.95	5883.2	3957.78	3667.13	9222.38	3562.64	3225.76	7343.5	4387.43	5639.21	FLNA-pY2198
313	FLNA	2935	2366.28	2508.33	2103.07	2446.59	2231.22	2064.46	2776.5	2540.76	2523.43	2843.74	2336.02	3420.09	1964.26	2167.16	3497.9	2098.64	2380.96	FLNA-pY1604
314	PRPF4B	48949.4	55842.1	66779	40623.2	62798.5	50005.9	55032.5	58866.5	39903.6	48458.5	29556.7	40470.4	57403.8	48192.5	44338.3	42117.7	54468.9	93229.5	PRPF4B-pY849
315	DBI	78159.7	41586.8	47295.7	55844.5	52954.9	50785.6	47989.7	59342	39782.6	57435.2	62446.5	54236.2	81600.3	44875	62712.7	35000.2	56714.9	41803.2	DBI-pY29
316	CRKL	45673.6	24026.1	31458.5	18554.8	35476.6	14105.2	32152.2	26957.8	38320.9	32652	16376.8	22839.1	40468.7	13011.8	15957.4	41258	34968.1	50428.4	CRKL-pY132
317	TLN1	1535.41	819.179	937.799	809.142	1513.35	804.256	517.699	1063.97	1376.85	1628.43	893.987	1268.76	1305.42	1391.81	2112.96	892.062	779.324	1417.03	TLN1-pY26
318	KIRREL1	19099.8	15563.5	14927.9	10594.1	15861.2	10615.8	11954.5	12464.1	12756.9	16622.3	10227.4	11591.9	11447.7	8834.25	13709.5	15193.8	16465.3	19672.6	KIRREL1-pY721
319	CTTN	7896.22	4603.39	7705.37	3987.73	10617.9	4600.09	6045.35	6035.01	2993.65	9029.15	17124.5	11894.5	35232	12370.7	29544.2	8344.61	12629.8	20979	CTTN-pY421
320	CLTC	9726.08	10396	11998.3	10369.1	13774.9	9110.5	11177.4	11719	12354	14117.3	10745.4	7968.76	14701.2	10832.3	8668.28	13690.1	10496.3	14898.9	CLTC-pY1487
321	FYB1	3377.61	1402.84	2818.17	1934.88	5370.12	1508.34	1838.04	4433.93	3669.38	9677.53	3188.74	4889.92	5886.12	2734.56	3205.42	6503.96	5136.61	7637.84	FYB1-pY571
322	EFNB1	10724	9157.84	12004.5	11469.5	9897.11	8536.38	14455	18048.3	12723.3	14033	15695.8	9445.61	12691	9218.22	15714.2	9807.13	19125.5	12372.5	EFNB1-pY317
323	EFNB1	4335.07	2777.7	3807.9	3956.1	3972.03	3803.49	5846.32	5845.55	4482.11	4775.64	5724.38	5401.4	4997.44	4029.47	5145.91	3823.3	5157.03	4228.26	EFNB1-pY313
324	ACTB	3323.06	2015.87	3642.19	3766.46	4531.22	2980.73	2226.22	3436.95	3481.28	3923.72	3094.44	3552.2	3973.38	4064.11	2306.81	5809.27	1500.91	4411.52	ACTB-pY166
325	HIPK3	28530.8	27007.4	31439.6	28437.4	33622.5	28943.5	29037.5	29027.5	27988	28085	25130.9	28105	33858.3	25915.2	24494.3	29472.9	31210.7	35023.7	HIPK3-pY359
326	PKP4	1244.07	1007.99	1493.04	851.679	1733.49	581.864	1507.96	1454.38	1109.27	1687.22	1131.4	1519.72	629.179	838.121	2173.58	1327.69	1729.24	2202.4	PKP4-pY372
327	ASAP3	14685	16058	15809.9	4162.98	6667.81	4019.07	6332.16	10256.1	6300.57	7649	4376.73	3263.2	10656.1	9783.97	11135.3	14069.3	19274	27526.1	ASAP3-pY733
328	EPHA4	16518.4	16979.7	18040.5	10401.8	15674.6	13722.2	17733	24834.5	15370.2	16489	23583.6	15393.1	27199.9	15176	29677.7	16219.1	28706.3	28874.8	EPHA4-pY596
329	EPHA4	10346.3	13618.3	11612.7	9099.09	12353.1	9112.11	11395.6	12067.3	7560.7	11009.9	10253.3	9177.06	16140.3	6764.08	15022.7	8332.85	16880.4	19274.8	EPHA4-pY602
330	EPHA2	29676.5	26642.7	29453.6	25693.9	27139.6	23635.1	42644.1	44473.1	41859.6	50837.9	51068.9	39305.1	49042.6	32677.2	52278.9	31394.3	70633.9	39491.3	EPHA2-pY588
331	EPHA3	3180.19	2283.81	5526.04	3093.21	4672.76	2983.35	3249.14	3090.61	2277.42	5124.1	6129	3760.73	6078.2	3575.5	4796.39	6203.45	5178.1	6252.08	EPHA3-pY596
332	MAPK1	2.52409e+06	1.65234e+06	1.51434e+06	565755	1.27611e+06	361225	846815	691967	1.49048e+06	994395	237599	238396	1.62091e+06	895752	802453	3.26446e+06	844636	5.17402e+06	MAPK1-pT185-pY187
333	MAPK1	6038.27	5936.31	5937.04	2109.89	2692.75	1888.29	5068.46	3267.69	4634.88	2933.45	1555.45	979.553	3434.01	2899.27	2855.3	7688.6	3945.32	7570.95	MAPK1-pT181-pY187
334	MAPK1	1.55858e+07	1.31573e+07	1.39716e+07	2.72181e+06	4.78161e+06	1.78649e+06	8.23722e+06	6.9347e+06	6.81189e+06	3.8571e+06	1.41915e+06	1.18384e+06	6.84829e+06	5.82718e+06	5.57378e+06	1.59349e+07	9.21012e+06	1.82812e+07	MAPK1-pY187
335	ITGB4	19000.6	18125.4	16839.9	15077.5	17061.6	14727.2	15083	17294.4	12899.5	13207.1	15327.2	21826.5	21279.1	15218.9	19719.9	21475.5	18244.1	17504.1	ITGB4-pY1207
336	HGS	11907.5	9260.98	12803.7	11578.7	11142.1	10803.6	11552.8	10141	12354.8	13283.6	10427.2	8690.41	14010.2	10045	10098.5	11843.3	11842.4	14303.2	HGS-pY216
337	P4HB	1200.22	1171.03	1201.93	1195.02	1644.79	784.423	627.022	1581.39	1559.85	1309.49	942.588	1163.47	2478.19	806.144	1191.84	1538.7	947.341	1433.19	P4HB-pY94
338	SDCBP	6340.72	5920.7	5841.24	4848.27	7232.99	3941.62	4893.41	6432.44	6733.47	7232.47	4756.23	6057.67	7319.39	5929.59	3616.44	7639.62	5825.17	7317.21	SDCBP-pY46
339	SHC4	57146.4	47867.3	56192.5	27513.6	69200.2	34372.2	30041.3	30655.1	20899.9	49695.6	18131.1	23677	59287.8	28437.7	34557.6	54251.7	82048.2	213470	SHC4-pY465
340	SEC62	6845.6	11362.7	8000.69	5768.56	7499.54	7618.32	8108.7	7313.19	6474.51	6538.15	7755.44	2978.32	6768.1	5293.48	4437.62	9425.68	5557.59	9825.94	SEC62-pY46
341	GAB1	6814	7326.43	6764.87	2874.71	4164.28	2119.45	4744.93	4435.25	3105.95	3478.38	2349.04	999.998	8213.81	4346.59	6594.34	9224.21	6737.44	19729.1	GAB1-pY659
342	LYN	3309.61	4508.76	4557.23	3274.66	5285.06	5171.68	3506.2	6342.61	5464.29	6170.92	5726.3	6582.14	6783.57	2837.82	5869.39	7640.27	4578.8	9140.05	LYN-pY473
343	HBA1	8177.59	5856.21	7520.84	9181.42	9264.15	5843.59	9183.14	8725.91	15655.4	29822.6	5578.76	13198.5	10716.7	15751	17182.1	9000.07	9230.82	9599.71	HBA1-pY25
344	PXN	829100	746638	605124	668846	572936	682804	503146	847105	613803	809734	773514	755086	932519	804152	1.13774e+06	516707	872348	768697	PXN-pY118
345	G6PD	10015.9	10229.2	13236.7	11169.6	11245.1	12073.1	9807.16	11678.4	9253.5	11812.4	10123.6	7738.57	13233.6	8478.08	10107.9	10482.2	10491.3	11454.3	G6PD-pY503
346	TUBA3C	2955.48	4683.44	3684.4	3877.87	3475.94	4153.53	2716.3	3489.75	2996.01	3930.14	2932.94	3557.92	4673.48	3323.22	2801.96	4096.21	3643.36	4198.96	TUBA3C-pY357
347	BCAR1	14045.3	14587.2	13935.1	12314.1	17318.9	10342.3	13868.5	11387.1	11645.2	15813.8	9690.25	12007.8	16732.2	10043.8	7911.11	18961.6	16923.1	26333.6	BCAR1-pY234
348	BCAR1	4898.82	5761.63	6711.52	4107.04	6555.96	4371.76	5033.36	5393.51	4409.87	7928.86	4191.42	3379.66	6812.38	3282.03	4361.75	6311.79	5779.37	10235.6	BCAR1-pY224
349	DCTN2	988.773	1409.68	975.106	1012.11	1613.17	828.581	1268.16	1348.15	1598.09	1708.35	1730.86	1302.36	1416.16	1179.59	515.802	1512.74	1521.78	1492.12	DCTN2-pY313
350	FLNA	27486.8	31690.7	25897.9	25390.3	23336.6	21053.9	18219.7	24024.3	22369.7	26076.1	19422.4	17686.8	25692.2	22664.3	20474.5	27423.1	29563.7	31814.5	FLNA-pY2379
351	FLNA	42061.2	32286.8	45254.7	37412.3	43430.6	41345.1	37048.4	38408.5	40087.2	44173	35522.3	39512.8	52925.7	33788.3	31066.8	40603.6	33002	42325.1	FLNA-pY2388
352	SASH1	4865.91	3862.19	4008.01	2597.57	4376.61	3634.38	5800.16	5048.63	3798.1	5463.44	4307.75	4067.77	7169.18	3036.18	5220.03	5732.8	7979.06	6703.02	SASH1-pY570
353	LYN	17319.8	17027.7	13919.4	13995.9	15927.1	18280.4	6839.17	18914	7755.53	19074.4	12726.1	6114.98	11999.8	4616.48	11091.2	10374.2	25903.1	23968.5	LYN-pY397
354	SDCBP	16435.2	13132.2	16600.7	13490.6	15886.5	14569.7	16037.8	18188.4	15468.4	20032	16844.6	12056.3	17857.7	12712.3	15263.7	15414.3	13845.9	18037.1	SDCBP-pY46
355	EPHA4	69951.1	75669.8	74492.3	53575.6	77293	67851.9	50069.8	67887	38337	52932.6	65342	44091.7	72465.4	43340.1	70556.5	61421.6	96987.7	119098	EPHA4-pY779
356	EPHA2	30472.5	30882.7	29803.8	22117.5	32291.6	21118.3	31672.9	31126.1	33235.3	44876.3	27356.3	17959.9	41350	16878	27107.7	24279.6	52948.1	47672.1	EPHA2-pY772
357	EPHA2	11721.3	14282.9	18808.6	8962.5	19721.8	10233.1	13062	13390.1	9834.82	20205.4	12064.6	13154.3	25165.6	10750.8	12694.9	18653.9	18789.3	34959.7	EPHA2-pY772
358	HSPE1	7378.36	10907.4	8300.27	9321.45	11268.7	8499.68	6311.93	7890.52	6285.94	11912.2	8109.6	14310.4	12119.4	10900	11561.7	9968.23	5188.97	10382.6	HSPE1-pY76
359	CRKL	12739.8	10391.9	8286.11	6783.38	12063.9	8051.78	11621.2	12107.8	8830.54	11414.7	10028.8	10670.8	14852.9	8866.55	11626.2	15619.6	24788.9	30385.5	CRKL-pY251
360	CRK	17081.5	10215.1	11269.5	11798.2	13624.9	9235.41	12526.6	13750.3	13846.8	13919.4	12004	16860	18003.5	12666.2	17886.1	15220.7	19691.5	22263.9	CRK-pY251
361	GPRC5C	11442.8	11599.1	11942.2	9464.91	7565.52	7350.07	7912.59	11340.3	7855.13	6548.36	11390.8	6985.17	11319.9	6655.47	9819.65	9214.8	8844.05	9365.3	GPRC5C-pY387
362	EFS	10539.3	15380.1	13104	8022.88	8853.03	8324.14	7857.49	8158.24	7014.49	8402.88	8263.18	7067.44	9051.91	6686.75	13404.5	10468.7	14907.3	14122.5	EFS-pY163
363	SHC4	6407.03	3536.65	6690.44	3399.91	5373.85	3300.05	3845.38	2768.18	3187.89	4266.41	3240.11	3017.98	6000.47	3135.05	4353.88	3602.87	5729.94	11718.5	SHC4-pY403
364	FER	3976.95	1709.16	1988.02	1970.02	7845.03	1983.86	2967.39	2450.19	3268.04	7286.38	2871.2	6487.53	13970.4	2644.95	3455.33	4965.7	7532.1	12155.6	FER-pY402
365	G6PD	39542.2	26033.9	32820.3	33754.7	32860.6	33596.2	29871.1	34616.8	33068.5	36570.2	32650.5	27987.7	35245.1	23433.1	25200.4	31650.6	32744.5	32154.1	G6PD-pY401
366	KRT5	6747.7	5575.02	4589.35	8728.57	10356.1	6985.98	7227.92	5287.15	6782.09	10066.9	5360.69	8237.9	10814.5	6568.6	6352.02	7907.78	7025.49	10210.9	KRT5-pY60
367	SHB	2213.64	3430.74	1787.02	1656.09	3346.52	1304.63	1785.15	2585.69	1677.39	3870.24	2368.12	2947.73	4240.99	1656.95	3503.29	3299.95	7858.57	9247.12	SHB-pY246
368	ALDH9A1	675.977	1440.45	1135.23	1831.27	2520.2	609.332	1504.24	1405.28	904.033	1423.27	771.285	819.877	911.535	1085.68	1424.42	2174.52	1210.04	1713.31	ALDH9A1-pY476
369	HGS	7852.94	8178.35	7366.31	8675.33	11793.1	8780.16	7039.45	9094.74	11250.3	11227.8	6980.07	6784.27	11768.2	4854.1	5168.08	10075.8	8671.52	10222.4	HGS-pY132
370	PTPRA	20097.1	23310.2	23640.1	21602	37554.3	19021.7	19472.6	16482.8	17430.8	27611.8	16805.9	17246	43547.1	20141.8	20707.6	25817.3	33070.3	61372.8	PTPRA-pY798
371	LCP1	54741.8	33965.7	48839.5	52937	48554	49144	35496.1	51787	48285.7	49564.1	50332.1	51577.3	51477	45169.7	40038	45983.9	40564.6	50461.7	LCP1-pY598
372	DSG2	902.377	1040.83	1391.24	1213.48	1486.19	1248.97	1882.01	1418.52	767.03	1451.72	1060.2	1056.17	1303.49	1025.9	2291.68	1322.73	998.006	1464.68	DSG2-pY968
373	PTPN11	44702.6	39804.2	38557.3	20549.3	30395.8	23103.6	29331.3	34950.8	25036.3	33886.1	18729.8	17366.3	41832	23553.5	35540.2	45570.1	58379.3	115124	PTPN11-pY580
374	EPHB4	185236	243557	279138	201422	308455	192619	375383	293986	654936	867425	364728	493096	427924	206138	425761	258859	539173	504961	EPHB4-pY596
375	DSC2	25558.4	23054.7	22416.3	21834.4	21475	24214.3	27364.9	21911.8	20944.8	18594.9	21970.3	13002.4	15217.5	14499.9	18884.5	15066.7	22374.7	17765.7	DSC2-pY839
376	DYRK1A	11028.9	10087.9	15404	10316.1	10980.1	9940	10821.5	10443.3	9281.3	10272.6	11897.8	7970.94	12451.6	7748.4	8787.29	14883.5	14161.5	16455.6	DYRK1A-pY145
377	ABL2	3283.52	4981.86	4850.41	5542.07	4017.94	3890.34	4455.56	6615.82	4939.4	5307.05	3806.09	2941.44	4031.29	4062.43	3297.33	4443.17	5636.83	4749.87	ABL2-pY231
378	LCP1	10889.8	8153.68	9266.25	9900.63	4603.65	11447.9	4588.39	9703.63	5403.14	5616.1	7344.59	4368.31	6377.08	8711.2	6033.71	3724.35	7996.9	4814.13	LCP1-pY276
379	TNS3	1.58247e+06	1.33599e+06	1.48711e+06	1.87683e+06	1.79908e+06	1.95569e+06	1.40578e+06	1.36486e+06	1.23218e+06	1.44841e+06	1.81257e+06	1.56719e+06	1.35379e+06	1.24389e+06	1.49965e+06	1.28471e+06	1.52615e+06	1.69194e+06	TNS3-pS332-pY354
380	TNS3	2747.02	3266.1	4116.62	3884.46	3762.31	4120.16	3344.49	3092.93	4730.55	5316.43	3746.82	4734.16	3121.95	4385.12	3924.61	2283.21	3715.58	3231.11	TNS3-pY354
381	ITGB1	8538.94	5260.63	7371.65	6796.79	8705.87	6532.24	7348.59	6157.46	9584.3	9699.95	7124	7779.65	7506.68	7306.07	6592.29	8021.08	8748.11	9832.22	ITGB1-pY783
382	YES1	32466.5	33012.8	36852.3	22616.8	34426.1	29745.1	31740.7	30475.9	46833.3	62387.4	28900.9	35872.8	38182.7	36826.1	32498.1	30063.5	40612.4	49205.1	YES1-pY446
383	EPHA6	12816.2	14076	15575.2	11170.2	13778.1	10132.6	16408.7	12358.8	17764.8	17657.4	13290.6	14880.4	12359.1	10763.5	12086.1	14572.6	15614.3	17554.2	EPHA6-pY850
384	SERINC5	16869.9	18203.3	20527.2	16018.5	18166.9	17523.4	19495	21190.7	18859.1	20199.9	17604.3	13935.1	20349.6	14971.3	19301.8	18192.9	19952.6	20590.6	SERINC5-pY345
385	VTA1	41074.4	39937.9	39025.8	37499.1	40110.2	37832.2	36447.5	37975.5	32593.3	37906.3	31474.8	29141.7	38755.7	35857.4	28045.4	37583.6	40189.3	43922.3	VTA1-pY278
386	CFL1	851.092	3369.52	2477.37	4374.96	2838.41	2030.47	1429.79	3519.66	1498.13	1620.77	797.917	2286.57	2462.99	1001.43	1744.24	2312.02	711.329	2784.53	CFL1-pY85
387	TNK2	30610.1	19409.9	25543.4	19873.8	23444.9	16887.9	16915.6	26740.1	22499.8	28288.3	22464.4	20994.1	32508.2	23500.8	25386	24051.1	25462.3	27371.4	TNK2-pY827
388	KRT5	2246.32	4506.06	3403.61	8384.07	7071.59	3364.31	4041.91	3611.57	2706.07	2053.22	2151.76	2292.56	2574.35	2279.42	3734.4	2475.39	3027.76	2697.78	KRT5-pY365
389	PDGFRB	677.595	802.795	1130.56	798.295	1218.85	670.008	807.661	1372.68	708.791	992.854	842.707	1362.06	1358.33	492.404	1224.28	1689.1	1059.14	1699.59	PDGFRB-pY692
390	PTPRK	7660.61	8439.69	8742.31	7322.67	6016.91	6350.41	6368.97	8768.41	5618.49	5857.29	6415.67	4549.05	8248.11	6651.46	6364.71	8148.21	6782.21	8559.59	PTPRK-pY916
391	HSP90AA1	6322.01	6429.3	6736.73	5441.58	5875.59	4698.17	6165.05	5033.55	5673.69	8034.59	5647.41	5507.11	6706.09	4740.15	5217.38	8007.21	6715.07	8762.53	HSP90AA1-pY284
392	PTK2B	96949.5	29975.6	70069.7	58810.8	69523.8	73583.2	24764	67770.4	49767.8	107909	55386.2	45037.4	76362.2	36462.4	55152.9	53353.6	122127	112401	PTK2B-pY580
393	ARHGDIA	6708.11	4867.31	5957.76	5208.28	4477.53	5073.12	4891.66	6530.39	6359.1	4731.24	5654.07	4298.19	4542.29	4595.1	3900.85	5959.11	6198.58	3978.11	ARHGDIA-pY133
394	GSTP1	14944.6	14076	15296.3	14890.7	19026.9	13040	14331.7	15404.9	10601.6	14481.4	12873.9	20376.4	18881	14068.2	17634.4	14667.9	13264.8	18425	GSTP1-pY109
395	PPA1	13757.5	12263.8	13245.9	14451.4	9123.06	11534.6	9763.81	11488.5	10557.6	11089.1	13124.1	8803.88	13576.8	11594.2	12876.9	8130.62	11053	10705.3	PPA1-pY193
396	PSMA6	11633.7	10406.3	11510.1	10492.4	11556.3	10401.9	11697.9	11927.6	10692.8	9288.6	9035.27	10226.8	12343.7	8388.86	9178.13	13539.5	11086.8	14089.1	PSMA6-pY105
397	YWHAE	11216.5	13087.6	12051.7	10171.6	11273.8	10876	10784.7	10641.7	8512.72	9547.05	12675.3	11733.5	13480.9	9275.79	10867.7	14749.8	9624.14	11288.5	YWHAE-pY131
398	YWHAZ	39339.5	44662.2	43411.4	43057.2	33998.2	38378.5	40333.4	40404	32591.9	33946.9	42575.9	30819.3	45620.7	36487.2	34213.1	34811.5	35834.1	36513	YWHAZ-pY128
399	YWHAQ	3976.29	5335.12	5993.4	4675.95	3566.08	4072.68	3095.5	4556.35	3277.24	3799.93	4455.75	4248.24	4289.02	3940.7	3990.3	4922.49	3678.37	4586.69	YWHAQ-pY128
400	PTPRK	8641.77	8107.08	9528.4	4883.02	6642.41	6415.4	4286.71	6330.39	3384.44	4469.56	5637.97	3741.27	5942.66	3784.79	7338.69	7587.27	9975.04	13799.1	PTPRK-pY858
401	APLP2	1581.23	2119.1	1137.21	863.418	1369.55	804.327	637.414	590.19	1339.77	703.409	611.894	1196.53	928.638	847.675	1036.7	982.11	1118.66	1995.16	APLP2-pY757
402	EPHB3	5698.01	4496.15	4731.21	3445.31	4936.82	5659.78	5720.34	5927.12	15496.4	20344.8	5841.04	12609.4	5696.3	5718.05	5872.1	6774.42	4815.93	5817.21	EPHB3-pY754
403	PTK2	30764.3	24048.5	36513.2	22577.7	26350.8	19677.2	30532.7	22875.4	20482.9	29737.6	24550.5	17399.1	28960.6	24100.8	20778.9	19954.4	27091.6	23397.2	PTK2-pY570
404	PTK2	191973	164911	165150	153267	161107	158315	155586	195440	157226	199000	152900	131321	201687	142666	165713	177379	218354	190713	PTK2-pY576
405	PTK2	19638.9	15646.5	17915.7	12238.6	22795.7	9866.59	9217.42	11288.8	7118.75	13359.4	9760.21	21577.2	24947.3	19918.7	11674.5	16483	7716.52	26908.2	PTK2-pY576
406	LCP1	13214.4	10807.5	8461.22	11509.5	7266.91	12088.7	8133.96	12205.9	12015.4	7347.54	10682.7	7445.63	8206.82	8686.65	7293.95	7376.44	12664.4	7526.49	LCP1-pY374
407	PEAK1	30505.4	27606.8	23603.4	19227.3	34862.1	18820.4	25026.5	31164.6	23913.6	39973.9	19943.3	28961.5	53301.6	20955.4	22821.6	32382.2	28618.7	54925.6	PEAK1-pY531
408	ABL1	2175.07	855.67	1373.6	1738.42	1595.16	1854.35	1694.65	2176.55	1161	2162.47	1801.55	1178.67	2034.79	1489.07	931.424	2635.46	1428.41	2370.74	ABL1-pY264
409	PKP3	2194.67	1598.96	2068.23	1278.59	1521.82	1796.18	581.878	1310.23	1046.6	1218.96	1211.11	1843.07	1851.99	723.936	1690.47	1897.76	1816.16	2900.96	PKP3-pY210
410	EGFR	2643.94	2941.26	2430.79	1502.67	2802.61	2439.6	1807.33	2404.76	664.478	3144.63	2352.42	1443.67	2969.13	1629.6	2434.57	3253.65	3708.79	6529.59	EGFR-pY1092
411	ACTR3	8474.91	5809.98	6905.3	7802.04	8461.72	7299.43	7066.99	7678.81	7025.84	5542.46	6658.19	6620.83	7927.42	5876.04	5200.05	7842.91	7695.84	5617.26	ACTR3-pY231
412	MEMO1	6368.53	5522.95	6239.54	8481.45	11286.5	5813.24	6119.97	8732.53	8168.45	14758	12798.4	24106.4	10830.4	18035.1	21080.3	7766.01	8103.6	8986.18	MEMO1-pY210
413	DSC3	43651.6	54995.8	52708.5	45258.8	58887.4	49693.5	33727	35586.7	27271.6	33210.4	38419.5	32560.4	39435.2	30164	37518	30300.8	42191	49863.5	DSC3-pY818
414	RPSA	3135.9	1684.66	1489.86	2154.38	2793.92	1919.55	2685.25	2593.53	2462.26	2613.89	2333.52	2460.44	2289.98	3130.08	2243.48	2030.11	1906.45	3056.94	RPSA-pY156
415	CAV1	2735.14	1074.76	1084.31	1824.88	2686.58	1176.61	1904.61	1946.9	2770.69	2299.46	2229.89	2127.32	2350.43	1456.67	2861.02	1168.31	1258.54	2315.78	CAV1-pY6
416	CAV1	31299.1	10650.4	11160.8	27003.2	46272.2	20579.8	16853.5	16465.1	30592.2	46397.6	19346.3	49205.6	42432.8	18422.5	40777.7	13332.1	26538.1	24341.8	CAV1-pY14
417	AXL	3158.69	2089.94	1427.28	1631.56	1675.08	1003.44	1782.91	1454.72	2309.8	1792.83	1630.88	1199.8	1899.66	1428.52	3034.26	1628.64	3470.14	2236.35	AXL-pY866
418	TEC	9279.64	2967.39	5521.04	4184.38	9981.01	5157.33	3937.9	4997.59	10056.2	17367.5	4306.98	8537.18	17669.9	6619.17	8232.64	7131.53	10491.6	18647.3	TEC-pY519
419	LPP	4356.32	3168.14	4729.35	3299.76	4900.17	3314.09	3543.24	5009.61	3161.87	4965.51	3044.71	2653.8	4198.15	3330.37	3495.92	4693.46	4357.13	6695.22	LPP-pY300
420	LHPP	18478	20538.3	16144.3	20270.2	18843.1	18026.3	19523.1	19691.4	17932.2	15668.3	21908.1	16050.5	19256.7	18462.1	23224.5	19944.8	22203.3	21923.3	LHPP-pY158
421	LHPP	40940.4	49418.5	46523.9	48893.9	49796.2	50608.7	52660.6	56842.6	43232.4	40314.5	49858.5	42613.5	54554.7	47661.9	61039.4	51763.7	57638	63983.2	LHPP-pY159
422	GMDS	5755.38	9161.6	6443.65	6082.93	7188.94	7993.06	7147.05	7801.04	5908.97	6991.26	5120.63	5904.8	8282.56	5997.32	6295.52	7801.3	5835.93	8374.21	GMDS-pY324
423	EEF1A1	3422.68	5158.58	4202.11	4353.93	2903.77	3376.96	2381.54	6052.7	2911.48	5583.88	2322.08	3237.61	2273.88	1965.41	3021.77	3527.61	2304.51	2536.01	EEF1A1-pY85

## Sheet: 2.Lambda
	λ1(k)	λ2(k)	λ3(k)	λ4(k)	λ5(k)	λ6(k)	λ7(k)	λ8(k)
Untreated 1	2.00384	-1.45531	0.723228	-0.00198827	0.891161	-3.45966	0.943949	-1.34768
Untreated 2	2.90623	-3.56485	-0.129477	1.03202	0.905348	1.48162	-0.595177	0.849998
Untreated 3	2.72793	-2.76555	-0.212677	0.33594	0.60939	0.310246	0.326054	0.202251
Erlotinib 1	-2.1518	-2.97245	-2.45219	1.09739	-0.763767	-1.11713	0.106326	-0.296877
Erlotinib 2	1.47094	0.981783	-2.76016	2.12999	-1.06545	-0.234872	-0.219696	0.137203
Erlotinib 3	-1.49049	-3.41227	-2.5419	-0.11818	-1.77642	-0.0234815	0.614983	1.04571
AG1024 1	-1.81836	-1.17511	2.82758	0.625623	-0.246312	1.96736	-1.89399	0.11658
AG1024 2	-2.09671	-1.64287	1.52843	-0.693198	0.263932	0.744978	1.84715	0.44019
AG1024 3	-4.43137	1.04312	3.83501	2.83275	-0.562254	-1.29624	-0.637656	-0.289186
Erl+AG1024 1	-2.27583	3.36769	1.04713	1.01921	-1.78593	-0.24983	0.993217	1.90115
Erl+AG1024 2	-3.53544	-0.698192	-0.202169	-3.7252	-0.455572	1.37468	0.635606	-1.46342
Erl+AG1024 3	-3.64383	3.39159	*-3.93972810373633	0.0398783	-0.211854	0.379384	-1.52501	-1.3553
Erl+Tram 1	0.221076	3.48334	-0.143329	-0.191476	1.50597	0.946233	2.82707	0.094748
Erl+Tram 2	-1.55874	0.414526	-0.451695	0.320616	3.57732	-0.727567	-1.25445	1.04199
Erl+Tram 3	-0.167612	1.2416	-0.182354	-3.48577	1.8155	-0.811581	-1.05761	1.0054
Taxol 1	2.52221	0.205118	1.30172	1.90815	0.626751	1.2833	0.240546	-2.30302
Taxol 2	3.06523	0.191424	2.21513	-3.43639	-2.43092	-0.992339	-1.03315	-0.118936
Taxol 3	7.52601	3.1185	-0.481116	0.312325	-0.826252	0.409496	-0.428673	0.320135

## Sheet: 3.R^2
* Graph showing Processes 1 and 2 are significant in this dataset

## Sheet: 4.G
* Threshold values for Giα are [G1: 0.05,-0.07;G2: 0.066,-0.07;G3: 0.06,-0.06;G4: 0.067,-0.066;G5: 0.06,-0.07;G6: 0.065,-0.068;G7: 0.07,-0.066;G8: 0.058,-0.058;]. Values exceeding threshold values are highlighted.
Gene index	Gene name	Phosphorylation Sites	Gi1	Gi2	Gi3	Gi4	Gi5	Gi6	Gi7	Gi8
1	ENO3	ENO3-pY44	-0.0536736	-0.0165144	0.00478585	0.0509597	-0.0447968	-0.0206548	0.02386	-0.0545815
2	ENO1	ENO1-pY44	-0.0282615	0.0307304	-0.0538182	0.0804533	-0.0244842	0.00782122	0.0857536	-0.0444652
3	SLC25A6	SLC25A6-pY191	-0.0126752	-0.0478161	-0.00982108	-0.0147959	0.0707408	0.0576379	-0.0475946	0.0288936
4	SLC25A6	SLC25A6-pY195	-0.00556027	-0.0670006	0.0301273	-0.00846684	0.0220662	0.135275	-0.0797848	0.0261746
5	RPSA	RPSA-pY139	-0.0147975	0.0289211	-0.0392932	0.00792028	0.0250904	0.0148925	-0.00985801	-0.0325648
6	ANXA2	ANXA2-pY188	-0.017907	0.0161095	0.0056997	0.0130073	-0.0188758	-0.0246421	-0.00836049	0.0333448
7	ANKRD39	ANKRD39-pY65	-0.00420973	-0.0347996	0.00202034	0.0672496	-0.0503038	-0.016805	0.0953474	-0.0525261
8	LYN	LYN-pY508	0.0198377	0.0178486	-0.0233033	-0.0045509	0.00202313	0.055705	-0.0398369	-0.00100964
9	PAG1	PAG1-pY227	0.0868383	-0.0796272	-0.015655	-0.0181188	-0.063787	0.00981311	-0.0331519	-0.00782956
10	ACTR3	ACTR3-pY109	-0.0252036	0.024257	-0.0538644	0.033674	0.0716197	0.0195725	0.0129733	0.056152
11	DSP	DSP-pS22-pY28	0.00739438	-0.0371684	-0.034557	0.0239412	-0.0428317	0.00533246	-0.00404328	0.0597781
12	DSP	DSP-pY28	0.0305265	-0.0066892	-0.0281794	0.0308469	-0.0337159	-0.0143601	0.0272322	-0.0200915
13	SHB	SHB-pY268	0.0414026	0.0963155	0.0780543	-0.0548395	-0.0424103	0.068135	0.0241219	-0.0274308
14	DCBLD1	DCBLD1-pY621	-0.0780374	-0.00829791	0.0691224	-0.0195994	-0.0351537	-0.00403487	0.0177469	0.0648489
15	MYH10	MYH10-pY761	0.00415241	-0.0310767	0.0307759	-0.0129581	0.00246954	0.089918	0.0589594	-0.0290534
16	MYH9	MYH9-pY754	-0.0129814	-0.00727216	0.0190471	0.0253586	0.0421366	0.0557957	-0.00350133	0.00533897
17	ANXA2P2	ANXA2P2-pY333	-0.0310408	-0.0130888	-0.0159401	0.0200825	-0.0351434	0.0407323	0.0168236	0.0199602
18	TNK2	TNK2-pY284	0.00674029	0.0328447	-0.0380156	0.0129355	-0.000534958	-0.0688426	0.0800039	0.0167069
19	GAB1	GAB1-pY259	0.13999	0.0102891	0.0701754	0.0142884	0.0662282	-0.101142	-0.0511844	-0.00110194
20	SDC4	SDC4-pY197	-0.0453218	0.0318354	-0.0604267	0.0583624	-0.0126864	0.10842	-0.0369368	0.00803646
21	BCAR1	BCAR1-pY128	-0.00824881	-0.0254105	0.0094457	-0.00420961	0.0182124	0.00971504	0.00929759	0.0103567
22	PLEC	PLEC-pY3362	0.0116142	-0.0221643	0.0177966	0.0488102	-0.0421194	0.0263455	-0.0127829	-0.0724434
23	PEAK1	PEAK1-pY462	-0.0378976	0.0793976	0.0880459	-0.0371035	0.0201361	-0.0046516	-0.00505447	-0.0824159
24	PRMT1	PRMT1-pY199	0.00497934	-0.0418676	-0.00715845	-0.016881	0.00900588	0.0355304	0.0111652	0.0590707
25	HIPK2	HIPK2-pY361	-0.0272267	-0.0275116	0.0245407	0.0110968	-0.0138439	0.0179841	-0.00675649	-0.00996082
26	RAB13	RAB13-pY5	0.0160509	-0.0263891	0.0426289	-0.0647122	0.0405338	0.000343759	-0.0182877	-0.0689515
27	GPRC5A	GPRC5A-pY317	-0.0494965	-0.0667613	-0.0219067	-0.00017886	0.03237	0.0199833	0.0558722	0.0064097
28	ANXA2P2	ANXA2P2-pY30	-0.0103294	-0.0295695	0.0163129	-0.0392483	-0.0491378	-0.0477812	-0.0654532	0.0011953
29	ANXA2P2	ANXA2P2-pY30	0.0192813	0.0182805	-0.00674087	-0.0118886	-0.0132873	-0.011619	-0.0830964	0.0346935
30	PSMA6	PSMA6-pY159	-0.0190008	-0.0175753	-0.0162765	-0.00546321	0.0223161	0.033945	-0.0272395	-0.0416557
31	SHC4	SHC4-pY424	0.134454	-0.0423783	0.0545615	-0.00108555	-0.0582562	-0.00971624	0.0279228	0.0260178
32	PFN1	PFN1-pY129	-0.0424456	-0.0206032	-0.00795649	-0.0157698	0.014056	0.0271551	0.024549	-0.0676304
33	EFS	EFS-pY148	0.051184	0.00334192	-0.0244509	-0.0884713	0.0367812	0.0150807	-0.0367963	0.017888
34	GAB1	GAB1-pY406	0.125815	0.0222264	0.082964	-0.030562	0.0943513	-0.0291127	0.00952752	0.0908975
35	CNBP	CNBP-pY75	0.000823012	-0.0457042	0.0397554	-0.0209652	-0.0473414	-0.0301994	-0.0602577	0.0297207
36	UBAP2L	UBAP2L-pY858	0.0134495	-0.00588207	0.0224547	0.00057527	0.0170237	-0.0599338	0.0537135	-0.03393
37	NEDD9	NEDD9-pY345	-0.0027018	-0.0192531	-0.022607	-0.0105359	-0.0625609	0.0235851	0.033214	0.0410281
38	S100A11	S100A11-pY30	-0.0193864	-0.0450635	0.0196914	-0.0432398	0.00232747	0.0403093	-0.071052	0.0209162
39	FAM20B	FAM20B-pY141	-0.0282876	0.00268934	0.0812054	0.0568777	-0.0765923	0.0794383	0.0447366	0.0288363
40	FAM20B	FAM20B-pY138	-0.0258319	-0.0399382	0.0575929	0.00433492	-0.0757113	0.0292789	0.00955744	0.0163109
41	PDGFRA	PDGFRA-pY849	-0.0274432	0.0606663	0.0113889	-0.0684208	0.0285216	0.0626955	-0.021284	-0.116935
42	IGF1R	IGF1R-pY1165	-0.00647376	-0.0568127	0.0317616	0.000179975	0.00698234	-0.0274569	0.0477477	-0.00491101
43	IGF1R	IGF1R-pY1166	-0.0155391	-0.00694973	0.0184196	-0.0178351	0.00116599	-0.127933	0.0202288	-0.0993996
44	SHB	SHB-pY246	0.0604024	0.106581	0.0634023	-0.0713853	-0.0770123	0.0774802	-0.00452964	0.0106073
45	FLNB	FLNB-pY904	-0.0414635	-0.0158742	0.010982	-0.022601	0.013114	0.0669743	0.0213488	-0.0398159
46	ACTG2	ACTG2-pY189	-0.0235746	-0.056964	-0.0655857	0.0485327	0.0101662	0.0322726	0.0228624	0.0316861
47	PIK3C2A	PIK3C2A-pY1595	-0.0142798	0.0494873	-0.0373873	0.0292077	0.0294827	0.0618606	-3.66461e-05	0.0238074
48	ACTB	ACTB-pY306	-0.0221396	-0.00606431	-0.0428992	0.0393507	-0.0269021	0.013826	-0.0113533	-0.00572743
49	ACTB	ACTB-pY294	-0.0215253	0.013328	-0.00827268	0.0418925	0.00661281	0.00520173	-0.0134131	-0.07193
50	LSR	LSR-pY551	0.0151232	-0.0324486	0.0319634	-0.0207354	-0.125498	-0.00832247	-0.0223199	-0.0207753
51	PIK3R1	PIK3R1-pY580	-0.00570564	0.0508881	0.0433786	0.132159	-0.105903	0.0207996	0.0784046	-0.0413644
52	ACTG2	ACTG2-pY54	-0.0222922	-0.0530704	-0.0139939	0.0174282	-0.0614051	-0.000496873	0.00873548	-0.035392
53	SSBP1	SSBP1-pY99	-0.0500026	-0.0179993	0.0112676	0.0313974	-0.00341578	-0.0138175	-0.0401899	-0.0565706
54	KRT75	KRT75-pY264	-0.0408923	0.0203142	-0.0122615	0.0144957	-0.0183518	-0.0213831	-0.0898086	0.00153232
55	RPS12	RPS12-pY127	-0.0338419	-0.0547822	-0.00959002	0.0447858	0.00935134	-0.00548204	0.0412855	-0.0199387
56	DLG1	DLG1-pY760	-0.0229039	-0.0624992	-0.00469457	-0.02174	-0.00320474	0.000705429	0.0414008	-0.0145394
57	KRT19	KRT19-pY127	-0.0197259	-0.0744195	-0.0364682	0.00324243	0.0347738	0.0733309	0.0199539	-0.0257868
58	KRT19	KRT19-pY130	-0.0293866	-0.0251208	-0.00555606	-0.0150059	0.0120082	0.0056266	-0.0643823	0.0012519
59	PRKCD	PRKCD-pY630	0.0482027	0.00696439	-0.0124548	0.0824542	0.00320779	0.0435196	0.0687791	0.110036
60	ARHGEF5	ARHGEF5-pY656	0.0200976	-0.00402249	0.0462718	-0.0721945	0.0185066	-0.0277858	0.0125337	0.0425716
61	TLN1	TLN1-pY2224	-0.0738508	-0.000153749	0.0214957	0.0218783	0.0430652	-0.0277561	-0.0389481	0.0666121
62	PRAG1	PRAG1-pY413	-0.0298789	0.00733076	0.0519402	0.0180493	-0.00851439	-0.00995787	0.0296472	0.0259288
63	TLN2	TLN2-pY1665	-0.0392104	0.00391987	-0.0344444	-0.00644213	0.0346644	-0.0200057	-0.0216334	-0.0683613
64	ANKS1A	ANKS1A-pY455	0.0220095	0.0146559	0.0456469	-0.0297134	0.0305472	-0.0246635	0.0270892	0.0281872
65	LYN	LYN-pY316	-0.00515799	0.000566258	-0.00142308	0.0150161	-0.0153138	0.00304776	-0.0154589	-0.00475575
66	SARS2	SARS2-pY52	-0.013228	-0.0194131	0.0342495	0.00499417	0.0213518	0.0409322	0.0214821	-0.0277818
67	EEF1A2	EEF1A2-pY141	0.007145	0.0142757	-0.0551281	-0.0221903	-0.0694177	0.155647	1.91681e-05	0.01664
68	IST1	IST1-pY43	-0.022592	0.0372442	-0.0117919	0.0226395	-0.0106334	0.00521691	0.0272339	0.0290331
69	SIRPA	SIRPA-pY429	-0.00480669	0.0376482	0.0066881	-0.0114483	0.0559747	0.0346906	0.00113506	-0.00745495
70	RIN1	RIN1-pY36	0.0696304	0.0669638	-0.0381754	0.0991539	-0.0364768	0.013196	0.0321635	0.0798683
71	SPTBN1	SPTBN1-pY493	-0.0352222	0.0144992	-0.0396742	0.0283451	-0.0247581	-0.000960035	0.0170766	-0.0530768
72	SHC1	SHC1-pY427	0.0923172	0.0446388	-0.0625373	-0.020935	0.037325	0.0120047	-0.0381162	-0.0262535
73	PGK1	PGK1-pY196	-0.0646201	-0.0255176	-0.0101056	0.0580781	-0.0529864	-0.0224678	-0.00911626	-0.00786072
74	CGNL1	CGNL1-pY108	-0.00938487	0.00444145	0.0131518	0.00184908	-0.00200353	0.0923586	0.0551901	0.0487941
75	LAPTM4B	LAPTM4B-pY314	-0.0134262	0.0226684	0.0331336	0.0214006	-0.0474706	-0.0725991	0.00820481	-0.00754322
76	DDR1	DDR1-pY484	-0.0807954	0.0136198	0.0693532	-0.0320505	-0.0262363	-0.0345828	0.0385386	0.0733595
77	PARD3	PARD3-pY1080	0.0236331	0.039203	0.0100744	-0.0596986	0.00827399	0.0429709	0.0581168	0.0519502
78	EPB41	EPB41-pY660	0.042573	-9.7125e-05	-0.0393894	-0.0720862	0.00649726	-0.022923	0.0374193	-0.00784206
79	TNS3	TNS3-pS850-pY855	0.029603	0.048331	-0.0317675	-0.0337564	0.0382783	-0.0199348	0.0520532	0.0704298
80	TNS3	TNS3-pY855	-0.00761485	-0.00636143	0.0202384	-0.039976	0.00539074	-0.00755177	-0.0541008	-0.047153
81	KIT	KIT-pY721	0.0201987	0.00493067	0.0612081	-0.00734129	-0.0803214	0.0566377	-0.0573721	0.0488085
82	JAK2	JAK2-pY570	0.0147746	0.0665689	-0.031992	0.0544948	-0.0403961	-0.00516989	0.000820683	0.0761739
83	PIK3R2	PIK3R2-pY464	-0.00690968	0.169026	-0.0637372	0.072882	-0.0143167	0.00460424	0.0592536	-0.0312162
84	PIK3R1	PIK3R1-pY467	-0.0294569	0.0315362	0.0221275	0.0502124	-0.0235985	0.0136898	0.0156124	-0.015987
85	AFDN	AFDN-pY1230	0.000325715	0.0248311	-0.0289062	-0.076387	-0.0161255	-0.0211515	0.00695885	-0.0119638
86	VIM	VIM-pY117	-0.0990902	0.0378971	-0.0254879	0.0381998	0.03181	-0.0636665	-0.0249013	-0.0890358
87	PIN4	PIN4-pY122	-0.0112373	0.0186214	0.0242991	0.0921047	0.00684677	0.0229364	0.0385434	-0.0576301
88	CTNND1	CTNND1-pY280	0.0208177	-0.00756238	-0.0383945	-0.013708	-0.052583	0.0498852	0.0372042	0.051792
89	PXN	PXN-pY88	-0.0240212	0.0140834	-0.00311742	-0.0745225	0.0422405	-0.0669973	0.0472846	0.0685957
90	EPHB3	EPHB3-pY792	-0.0531844	0.0599375	0.0515787	-0.0317498	-0.0287161	0.0333798	-0.0930192	0.0111887
91	EPHB3	EPHB3-pY792	-0.00430105	0.0850976	-0.0756013	0.0314178	0.0287751	0.0641719	-0.0591941	-0.00842989
92	EPHB4	EPHB4-pY774	-0.00236479	0.0143683	0.0203121	-0.0135882	-0.0134066	0.0382244	0.012025	0.0294411
93	GSTP1	GSTP1-pY64	-0.0134465	0.0623184	-0.0613734	-0.00671897	0.0420377	-0.0741754	0.00353493	-0.086417
94	PGAM1	PGAM1-pY26	-0.0277144	0.0257139	-0.0683694	0.0174369	0.0946145	0.0411031	-0.00527878	0.0115559
95	KIRREL1	KIRREL1-pY745	-0.00654846	-0.00288544	-0.00293517	0.0174835	-0.0234783	0.0231972	-0.0397765	0.117056
96	CGN	CGN-pY105	-0.00379745	-0.0226097	-0.0635375	0.119438	0.0424268	0.0178473	0.0337412	0.0359292
97	TAGLN	TAGLN-pY193	-0.03806	0.0110352	0.0786478	-0.0315264	-0.0399981	-0.0573562	0.0700432	-0.0337064
98	SRC	SRC-pY187	0.00629772	0.0193831	0.0253683	0.0371466	0.0095329	0.00557916	0.109598	0.106149
99	YES1	YES1-pY194	-0.0147369	-0.0330807	0.0143046	0.00602079	-0.0639076	-0.0180207	0.00539574	0.00365264
100	VPS29	VPS29-pY69	-0.00731689	-0.0147176	0.0424028	0.0299199	0.00422392	-0.0306132	0.0267003	-0.0085926
101	ORAI1	ORAI1-pY300	-0.0303611	-0.0291815	0.0286184	-0.0258532	-0.00902661	0.0109474	0.0707696	0.0444392
102	GAB1	GAB1-pY627	0.174371	0.0886599	0.0611008	0.0320965	0.122639	0.0115306	0.000278389	0.0691521
103	GSK3A	GSK3A-pY279	-0.0248559	-0.021252	-0.0131114	0.014499	0.0170855	0.0404243	-0.0293559	-0.0116251
104	GSK3A	GSK3A-pY279-pS282	-0.0316654	0.0811867	-0.0938094	0.0034394	-0.0118445	-0.0656506	0.0231308	0.0465968
105	SHB	SHB-pY268	0.0105967	0.0707498	0.100472	-0.0741184	-0.0922592	0.0492216	0.0346854	-0.036168
106	ANXA1	ANXA1-pY39	-0.0135632	-0.056638	0.00780827	0.017021	-0.0123773	-0.0522346	-0.0549214	-0.0760532
107	PTPN11	PTPN11-pY542	-0.0202011	0.109896	0.090576	-0.0374053	-0.0352321	-0.0513927	0.0388677	-0.0697721
108	COPA	COPA-pY249	-0.0407438	-0.0764576	0.0248768	-0.01848	-0.0624252	0.0241168	-0.0489858	0.0756507
109	MAPK7	MAPK7-pY221	-0.00433641	-0.0242989	0.000899559	0.0347499	0.0520303	-0.0192688	-0.0463561	0.0330373
110	RBM12B	RBM12B-pY164	-0.00756073	-0.00687024	0.0287045	0.00956566	0.0110959	0.02024	-0.0231247	-0.00682472
111	DDR1	DDR1-pY513	-0.0214081	0.0115647	-0.013137	0.0072614	0.00450668	0.0076218	0.024142	0.00627144
112	ENO2	ENO2-pY25	-0.0451276	0.0255721	-0.0201604	0.026472	-0.0197204	-0.0393119	0.0097029	-0.0725587
113	TNS2	TNS2-pY483	-0.0396822	-0.016333	-0.0206125	0.00368093	0.0906147	0.0085125	-0.0192979	-0.00162774
114	SHANK2	SHANK2-pY610	0.0186513	-0.00215112	-0.0182578	0.00949881	-0.0440735	-0.0461278	0.0411017	-0.0556876
115	AXL	AXL-pY759	-0.0118252	0.0248008	0.0334419	0.0222947	-0.00904287	0.0416459	0.0189224	0.0273389
116	EGFR	EGFR-pY1172	0.118164	0.0386743	-0.0334651	-0.0287636	0.0050028	0.102452	-0.0754072	0.0358775
117	EGFR	EGFR-pY1197	0.0936541	0.0115177	0.0604927	-0.0939605	-0.0224328	0.0124696	-0.0368968	0.0287294
118	GPRC5C	GPRC5C-pY324	-0.0440934	-0.041333	0.0146636	-0.10512	0.0459931	0.00752187	0.116341	-0.0239434
119	DSP	DSP-pY56	-0.0290438	-0.0881155	-0.0131279	0.0215124	-0.0288172	0.00687811	-0.000950181	0.0428506
120	RNPS1	RNPS1-pY205	-0.00184903	0.0274011	-0.0656093	0.0626786	0.00831785	-0.0327712	0.0413192	0.0421661
121	ACTB	ACTB-pY198	-0.0350777	-0.0255497	-0.0229212	-0.000922939	0.0141664	-0.0205154	-0.0514519	-0.0252299
122	MAPK13	MAPK13-pT180-pY182	-0.0185587	0.0878827	-0.122015	-0.0281243	0.0405871	0.00389842	-0.00159297	0.104237
123	MAPK13	MAPK13-pY182	0.0710095	-0.0236483	7.59539e-06	-0.0158849	-0.00762129	0.000551124	0.00566488	-0.00291107
124	DSC2	DSC2-pY853	0.000424418	-0.0161066	0.0247274	-0.0278744	-0.0737015	0.00646083	-0.0384959	0.0678801
125	DSC2	DSC2-pY857	-0.00898075	0.0245445	-0.0408812	0.00380991	0.0179142	0.057357	-0.0127443	0.071172
126	CFL1	CFL1-pY140	-0.0571809	0.0172421	0.00424882	0.0181741	-0.0483352	-0.0379129	-0.015778	-0.0749679
127	DCBLD1	DCBLD1-pY600	-0.0103481	0.014606	0.0132412	-0.033005	-0.0856745	0.0230113	0.0247507	0.0481702
128	FRK	FRK-pY46	0.00192902	0.0173208	-0.00849035	-0.00314493	0.0254478	-0.0073095	-0.0120094	-0.016888
129	HSP90AA5P	HSP90AA5P-pY177	0.000253831	-0.0701436	-0.00769322	0.0365522	0.0443747	0.034832	-0.0599534	0.0550074
130	BCAR1	BCAR1-pY249	0.0474433	0.00951413	-0.0660639	-0.0484996	0.0662321	-0.00432259	0.0505102	0.0442723
131	ESYT1	ESYT1-pY822	-0.0282243	0.000590757	0.0358258	0.0349029	-0.0122746	0.0498332	0.0187015	-0.00949281
132	TJP2	TJP2-pY1118	-0.0124652	-0.0228114	0.0113345	0.0714579	-0.0646328	-0.0327317	0.0612405	0.0269115
133	MAPK14	MAPK14-pT180-pY182	0.0573837	0.0615508	-0.12025	0.0489338	-0.0676996	-0.233467	-0.0158074	0.241824
134	MAPK14	MAPK14-pY182	0.0497159	-0.120146	0.0148234	0.0367416	-0.0244421	-0.0711739	0.00343241	0.031091
135	JUP	JUP-pY550	0.0166553	-0.0501649	0.00349463	-0.0112566	-0.00898702	-0.0518931	-0.0584527	0.0359103
136	C11orf52	C11orf52-pY103	0.019955	0.0447079	0.0121119	-0.0253568	-0.000383427	0.012089	0.0485579	0.0219527
137	CTNND1	CTNND1-pY228	0.0261129	0.0218939	-0.0174487	-0.0610167	-0.011678	0.0124809	0.0285713	0.0510044
138	CTNND1	CTNND1-pY228-pS230	0.00590499	0.0620545	-0.0665358	-0.0302532	0.0247631	0.0135276	-0.0029277	0.0159812
139	CTNND1	CTNND1-pY217	0.011551	0.00306982	0.0398384	-0.0998927	0.00447656	-0.00618561	0.0299771	-0.0482046
140	SPTBN2	SPTBN2-pY834	-0.0501969	-0.062423	0.0426	-0.0576254	-0.0279902	-0.0016776	-0.00589248	0.0138284
141	PGAM4	PGAM4-pY92	-0.0657619	-0.0246086	-0.0116548	0.0230173	0.0275282	-0.00562366	0.00884478	-0.00591644
142	MAPK3	MAPK3-pT202-pY204	0.151953	0.0311549	0.13601	0.208758	0.0905589	-0.0889765	0.0547838	-0.0310216
143	MAPK3	MAPK3-pY204	0.122437	-0.0464443	0.166251	0.0983514	0.16257	-0.043067	-0.0480065	-0.0239785
144	BRK1	BRK1-pY63	-0.033414	-0.0384477	0.0141761	-0.00507216	0.0136016	-0.0527373	0.000379479	-0.0255865
145	CDK5	CDK5-pY15	0.0583976	0.0239213	0.0581953	0.111784	-0.0462317	0.0249303	0.0835702	-0.00241393
146	CDK2	CDK2-pT14-pY15	-0.00873697	0.131865	-0.116386	0.0988859	-0.0575928	-0.0543629	0.0138702	0.0118689
147	CDK2	CDK2-pY19	0.0270688	-0.0454772	0.0387082	0.0697057	-0.0709647	0.068251	0.0418046	-0.0180362
148	CDK2	CDK2-pY15	0.0149418	-0.055341	0.0540002	0.104626	-0.0766792	0.0499685	0.0520015	-0.00658025
149	CDK1	CDK1-pY19	0.0265172	-0.0210216	-0.104088	0.0805902	0.1077	0.0173065	0.0136337	-0.0285452
150	PTPN11	PTPN11-pY62	0.0277045	0.0648693	-0.00420337	0.0732051	-0.0285314	0.0373889	0.0413093	0.0432815
151	EPB41L1	EPB41L1-pY343	0.108617	-0.0195673	0.043669	-0.0742262	0.0206038	0.00698288	-0.0312339	0.000442059
152	AXL	AXL-pY702	-0.0686604	0.0474132	0.00010619	-0.00450264	0.00397516	-0.12241	-0.0467384	0.0187438
153	SKAP2	SKAP2-pY197	-0.0145095	0.0134499	-0.00578524	0.00232275	-0.0108606	-0.0371478	0.0307715	-0.0179158
154	DYRK1B	DYRK1B-pY273	-0.0471876	-0.0670445	0.00232097	-0.0204577	0.0537732	0.00856435	-0.0409958	-0.0279635
155	SDC4	SDC4-pY197	-0.017955	0.0215435	-0.00312203	0.0174528	-0.0364056	0.00183023	-0.0847161	0.00627269
156	ACTB	ACTB-pY294	-0.043421	0.00241549	-0.0179453	0.0226223	-0.00372055	-0.0282138	-0.0158579	-0.0487578
157	YES1	YES1-pY222	-0.00508436	-0.0334057	0.0114037	0.0134118	-0.000323088	0.0294583	0.0526347	0.0316845
158	TNS3	TNS3-pY780	-0.00258383	0.0509514	0.0478965	-0.0451743	-0.00971054	-0.00482284	-0.0469741	-0.116471
159	TNK2	TNK2-pY518	-0.00930545	-0.0235406	0.0394584	-0.00581867	-0.0064572	0.00425107	0.0481351	0.0105709
160	TNK2	TNK2-pY518	-0.0183462	0.00326154	-0.0200032	-0.012628	0.00920927	-0.0075398	0.0800586	-0.00054154
161	TSG101	TSG101-pY390	-0.0333391	-0.064357	-0.028379	-0.103289	0.11435	0.0657662	0.197588	-0.0476903
162	PRKCD	PRKCD-pY334	0.104663	-0.0822845	-0.0813829	-0.0448919	-0.0783612	-0.0521888	0.0290938	0.0156822
163	DAPP1	DAPP1-pY139	0.134196	-0.0194522	0.0170064	-0.164538	-0.0403856	-0.163132	0.184833	-0.0485504
164	DYRK1A	DYRK1A-pY145	-0.00515516	-0.0334439	-0.00365848	0.00459524	-0.0125414	0.0643016	-0.0138926	-0.0323489
165	PRPF4B	PRPF4B-pS839-pY849	0.0038236	0.0144995	-0.0264102	0.00809776	-0.0138521	0.0548288	0.0425313	0.0500297
166	PRPF4B	PRPF4B-pY849	-0.0161037	-0.0665475	-0.0090815	0.0137352	0.0372442	0.0732126	-0.0436934	0.00581021
167	ACTB	ACTB-pY218	0.010153	-0.0222248	-0.00283338	-0.0184112	0.0834045	0.00709983	-0.0294228	0.111006
168	CNP	CNP-pY110	-0.000499923	0.0118501	-0.0278731	-0.0579641	0.00915908	0.076474	0.0124441	0.016242
169	YES1	YES1-pY222	0.00459939	-0.0381264	-0.01437	0.0182929	-0.0238507	0.0428404	0.0228901	0.0230903
170	KRT10	KRT10-pY449	-0.00634571	0.0564603	-0.10156	-0.00620917	0.068431	0.0454615	-0.0384261	0.00478412
171	KRT14	KRT14-pY415	-0.0135015	0.0318809	-0.0927292	0.0332029	0.0666776	0.0605702	-0.0476193	0.00208029
172	CDK17	CDK17-pY203	0.0213829	-0.0426628	0.0506591	0.0995604	-0.0836424	0.0558424	0.0664425	0.0106152
173	ABL1	ABL1-pY257	-0.00555609	-0.0225511	0.017659	0.00769852	-0.00272382	0.0126081	-0.0206967	-0.0278647
174	ABL1	ABL1-pY257	0.0254451	0.0071369	0.00865554	0.0497671	-0.0472778	0.0776158	0.0269168	-0.038519
175	DSP	DSP-pY2275	-0.00332171	0.0216203	-0.0241886	-0.0181366	-0.139637	-0.0189587	-0.00760338	-0.0180381
176	PIK3R1	PIK3R1-pY452	-0.0355977	0.00362517	0.00325404	0.0279517	0.00294063	-0.0232283	-0.0252724	-0.000267944
177	CTNNB1	CTNNB1-pY489	0.0131318	-0.0333408	0.0230367	0.00652886	-0.0194453	-0.0250135	-0.100358	-0.11254
178	LCK	LCK-pY394	0.0379282	-0.0525889	-0.0426721	-0.0120639	-0.0634296	-0.0586116	0.0437007	0.0585276
179	TYK2	TYK2-pY292	0.0582552	0.0332532	0.0212705	0.0603368	0.0408527	0.0634448	0.076084	0.0167222
180	EPHA1	EPHA1-pY781	-0.00205643	-0.00804906	0.0465191	-0.0176863	-0.0181747	0.0745948	-0.0118464	0.0258411
181	EPHA1	EPHA1-pY781	0.0104216	0.00737278	-0.00289119	-0.00866015	0.0244766	0.0940796	-0.00845854	0.011583
182	ERBB2	ERBB2-pY877	0.0815347	0.032452	0.0142778	-0.105075	-0.0874737	0.0139145	-0.0763711	-0.0490068
183	DDR1	DDR1-pY520	-0.0417912	-0.0162349	0.0211095	0.00768968	-0.0321087	-0.0204112	0.019117	0.018507
184	ABL1	ABL1-pY393	-0.073631	-0.000626681	-0.0777648	0.032889	0.125735	-0.0641937	-0.0868734	0.0904149
185	JUP	JUP-pY480	-0.0219276	-0.000375206	-0.0410301	0.0441701	-0.0137953	0.0176698	-0.0253102	0.0270195
186	ACTR3	ACTR3-pY16	-0.0169256	0.0105905	0.0192935	0.0124356	-0.00562545	-0.00588725	0.0323236	-0.0369137
187	LGALS1	LGALS1-pY105	-0.0363329	-0.0113221	-0.0215254	0.0182631	0.0204671	-0.0262915	-0.0199762	-0.0330763
188	CTTN	CTTN-pY421	-0.00832676	0.0902372	-0.00117094	-0.170434	0.0829553	0.000638117	0.0902924	0.0820854
189	RNASEH2A	RNASEH2A-pY210	0.0189675	-0.0161352	0.0246614	-0.00308818	0.0581215	0.0463081	-0.0365178	0.00962574
190	PIK3R3	PIK3R3-pY188	-0.0139126	-0.0544841	0.00650166	-0.00313868	0.0305154	0.0476759	0.0400018	0.0317565
191	EPHB3	EPHB3-pY600	-0.0571215	0.0189477	0.0380137	-0.0065074	-0.00825379	-0.00628291	-0.0858282	0.002079
192	ANXA2P2	ANXA2P2-pY24	0.00050198	-0.02114	-0.0732846	-0.0165316	-0.0349512	-0.0130749	-0.066771	0.0241712
193	TNS3	TNS3-pY780	0.000227575	0.0219044	0.0398521	-0.0239215	-0.0348116	0.00632374	-0.0368635	-0.0860702
194	PTK6	PTK6-pY447	-0.00997848	0.0661948	-0.0444312	0.0545459	0.0248528	0.050351	0.0383395	-0.0202501
195	STAM2	STAM2-pY374	-0.0315377	0.0194996	0.0126074	-0.0104883	0.001262	-0.0846579	0.0429975	-0.0354376
196	LYN	LYN-pY306	-0.0368921	-0.00734591	0.012696	0.0194837	-0.0575867	0.0259016	-0.0542589	0.0207198
197	ANXA5	ANXA5-pY94	-0.0666996	-0.0343876	0.0383817	0.0166418	-0.00929732	-0.055077	-0.0633357	-0.00827613
198	NCK1	NCK1-pY105	0.0362184	-0.0100495	-0.0377256	-0.0197978	-0.0377281	-0.00561933	0.0264782	-0.0337572
199	CPNE3	CPNE3-pY392	0.00316465	-0.00941195	-0.0141305	0.0135177	0.0379205	-0.0253119	0.0112485	0.0145309
200	SDCBP	SDCBP-pY50	-0.0458368	-0.0319589	0.00783547	-0.0074066	0.00805185	-0.0177636	0.0154568	0.0247406
201	SDCBP	SDCBP-pY56	-0.0479488	0.00851889	0.000426189	-0.0279134	0.030268	0.0607178	0.00755217	0.00159433
202	NEDD9	NEDD9-pY92	-0.0209157	-0.0234252	-0.00730451	-0.00671651	-0.0129143	-0.0484668	0.00501926	0.0340618
203	PROM1	PROM1-pY828	-0.0295337	-0.0425871	-0.00244605	-0.109005	0.0305254	0.0595222	0.124821	-0.0193325
204	PKP1	PKP1-pY526	0.068589	0.0342517	0.0318453	-0.00170436	-0.114241	-0.0592323	-0.0348612	0.0812778
205	APP	APP-pY757	-0.0195417	0.0472699	0.0272734	0.0153282	0.0201933	0.0262162	-0.0777592	0.03106
206	LDHB	LDHB-pY240	-0.0229748	-0.0586901	0.0153169	-0.00866051	0.0307305	0.00807307	0.00738641	0.000831285
207	CTNNA1	CTNNA1-pY177	-0.0133622	-0.00965928	-0.00304236	-0.00314495	-0.00250988	0.0276225	0.00751587	-0.00739662
208	PEAK1	PEAK1-pY635	-0.0226696	0.010376	-0.0099114	0.0278022	0.00841097	-0.0135555	0.0417024	-0.00503798
209	LPP	LPP-pY317	-0.013542	-0.011972	-0.0295003	-0.0684016	0.0160191	-0.0435747	0.0595353	-0.00307931
210	ARHGAP35	ARHGAP35-pY1105	0.0205215	0.187066	-0.0708884	0.106306	0.00264913	0.0132376	-0.0188184	-0.00228624
211	JUP	JUP-pY644	-0.0118559	0.00867723	-0.0319933	0.0252921	0.0277792	-0.00731428	-0.0178512	0.0296228
212	PTPN2	PTPN2-pY32	-0.0242361	-0.043561	0.0147992	0.0054564	-0.0289234	-0.0325851	-0.091571	0.0150892
213	TMEM106B	TMEM106B-pY50	0.0213527	-0.00611693	-0.0403013	-0.0248292	0.0222475	0.00213325	0.0334043	-0.151207
214	TPP2	TPP2-pY118	0.00226494	0.00206518	0.0616855	0.085982	-0.00918235	0.110082	-0.0585394	0.00133553
215	YES1	YES1-pY141	0.00121171	0.0240305	0.00961538	0.012842	-0.020683	-0.0107612	-0.0498804	-0.0175212
216	STX4	STX4-pY251	5.47861e-05	0.0513912	0.0407564	0.00605858	-0.0460371	-0.014347	-0.0410278	-0.024727
217	CDKL5	CDKL5-pY171	-0.013279	0.103451	-0.007909	-0.030985	-0.0123402	0.0234465	-0.0173414	-0.010863
218	DDR1	DDR1-pY792	-0.0718818	-0.0221928	-0.00721075	0.0128966	0.0560021	-0.0187351	-0.0373102	-0.0087194
219	DDR1	DDR1-pY792-pY796	-0.0531274	-0.0225065	-0.0048723	0.0300958	0.0394541	-0.00289876	0.00925461	0.00615637
220	DDR1	DDR1-pY796	-0.10128	-0.0374194	0.00523218	0.00318243	0.0620542	-0.0560102	-0.0525842	-0.0287863
221	PKP4	PKP4-pY478	0.00276838	0.0861372	0.036444	-0.0889347	-0.0328271	0.0404473	-0.00748084	0.0646799
222	PLCG1	PLCG1-pY783	0.0371276	0.0524369	-0.00682939	0.0196441	-0.0114345	0.0373468	-0.00641657	-0.0302908
223	VCL	VCL-pY692	-0.0562951	-0.0101529	-0.0135873	0.008982	0.0128533	-0.00817813	-0.0162212	-0.0286587
224	HNRNPL	HNRNPL-pY574	0.00500848	-0.00798446	0.0179795	0.0247216	0.0881696	-0.086747	-0.00241782	-0.0307814
225	GPRC5C	GPRC5C-pY438	-0.0500373	-0.104324	0.00910361	-0.0302266	0.0581746	0.00357253	0.0785074	-0.00827753
226	INPPL1	INPPL1-pY986	-0.0221469	0.0511125	0.0331674	-0.0397818	0.0297884	-0.00241202	-0.0325796	-0.036517
227	G6PD	G6PD-pY112	0.0259124	-0.0135674	0.0110892	0.0306874	-0.0416916	0.0410458	-0.028163	0.0231045
228	DLG1	DLG1-pY399	-0.0306883	-0.0233294	-0.00950968	-0.0423019	0.0108265	-0.039225	0.0151699	-0.0145319
229	KIAA1217	KIAA1217-pY244	-0.030699	0.0461512	-0.0200995	0.0483163	-0.089307	0.0333184	-0.0215287	0.0209991
230	WDR18	WDR18-pY61	-0.0133974	-0.0377727	0.0415198	-0.0102315	0.0104546	0.047723	0.00135918	-0.00178713
231	ALDOA	ALDOA-pY3	-0.0134215	-0.0492437	0.0239184	0.0423886	0.0098164	-0.00753736	0.0553318	-0.0171561
232	MAPK11	MAPK11-pY182	0.0505455	-0.0493745	-0.0139259	0.0236461	-0.0449371	-0.0425664	-0.0291587	0.0813991
233	MAPK12	MAPK12-pY185	0.0504269	-0.0291177	-0.0216159	-0.00857687	-0.0459018	-0.0555106	-0.017271	0.0938613
234	PDGFRA	PDGFRA-pY742	-0.0169859	0.0642556	0.0145065	-0.0248818	0.0406393	0.0206234	-0.0433525	-0.0483267
235	GJA1	GJA1-pY313	-0.0409263	-0.0158501	-0.0401178	0.00315442	0.0438786	-0.000276539	0.0282473	0.0585755
236	TMED7	TMED7-pY50	-0.0173846	-0.034421	0.0050195	-0.00600251	0.0171002	0.067883	-0.033896	0.0454226
237	PKP1	PKP1-pY214	0.0236469	-0.0403874	-0.0493653	0.0608588	-0.0369993	0.00482258	0.0563738	0.0491143
238	SDC1	SDC1-pY309	-0.0469707	0.0393883	0.0145643	-0.00653277	-0.0346721	-0.0753746	-0.0597932	0.0314476
239	SPTAN1	SPTAN1-pY1020	0.00192065	0.0201716	-0.0443054	0.0857875	0.0573917	-0.0977066	-0.00455685	0.0114829
240	AP2B1	AP2B1-pY737	-0.00878409	-0.0266715	-0.000307255	0.0564147	0.0732253	0.0369416	0.0303958	-0.0483842
241	NME2P1	NME2P1-pY37	-0.034057	-0.0693526	0.112432	-0.124332	-0.0732827	0.0303849	0.0415262	0.0986159
242	KIT	KIT-pY936	0.0216055	-0.0299398	-0.018437	-0.0813491	0.00168504	0.0109407	0.0187244	0.0541677
243	KIT	KIT-pY936-pS943	0.0441726	-0.0200313	-0.0616354	-0.0629106	-0.00659113	0.0802922	-0.0214743	0.0509525
244	ACP1	ACP1-pY132	-0.0267006	-0.0306117	-0.0124562	-0.00466433	0.028867	-0.0110823	0.013278	-0.0164673
245	SPTBN1	SPTBN1-pY1171	-0.0307889	-0.0173709	-0.0324468	-0.0102799	0.0475642	0.00653231	0.00399649	-0.00878883
246	PRRC2A	PRRC2A-pY636	0.0166763	0.0435785	0.0991022	-0.0109968	0.01231	0.0052933	-0.0204994	-0.0646329
247	PLCG2	PLCG2-pY482	0.0279987	0.0487351	-0.00597149	-0.000594366	-0.0491115	0.0853322	-0.0103592	0.0906567
248	PLEC	PLEC-pY3777	0.0165993	-0.0138146	0.0364955	0.00489761	-0.0316991	0.0967861	-0.042052	-0.0561509
249	TNS3	TNS3-pY601	-0.00640537	-0.00224272	-0.0100346	-0.0411119	-0.0213283	-0.0242739	-0.0288681	0.0269252
250	EPHA2	EPHA2-pY575	-0.0149065	-0.0233002	0.0409052	-0.0218699	-0.0612213	0.00201559	-0.0157176	0.0371702
251	CAP1	CAP1-pY354	-0.0375634	-0.0140901	-0.0110442	0.0257834	-0.0264489	0.0334665	-0.00984927	-0.0321789
252	SPTAN1	SPTAN1-pY1073	-0.0419634	-0.0388309	0.00843066	-0.0245268	0.00032122	-0.0112097	0.00602468	-0.0157433
253	LDHA	LDHA-pY239	-0.0182071	-0.0260288	0.017911	0.0598799	0.00551593	0.0557769	0.00546798	0.105601
254	ANXA2	ANXA2-pY188	-0.00509013	0.0227279	0.0186207	-0.00324697	0.0220514	-0.012923	-0.00177475	-0.0337747
255	DLG3	DLG3-pY673	0.0358382	0.132981	-0.0772897	0.0155874	0.0739507	0.000658223	-0.00589682	-0.0950807
256	SLC12A4	SLC12A4-pY17	0.0465538	0.0297947	0.0853388	0.0146541	0.0490416	0.0110132	0.00972479	-0.0373304
257	DSP	DSP-pY56	0.00763326	-0.0815789	-0.0251351	0.0325274	-0.0048043	0.00986131	0.0430887	0.0461867
258	BRK1	BRK1-pY63	-0.0449148	-0.0165172	-0.02005	-0.00150177	0.0179035	-0.0349949	-0.0376893	-0.0208101
259	EGFR	EGFR-pY1110	0.0830416	-0.0237617	0.0432026	-0.0733242	-0.0298674	0.089293	-0.0988768	-0.0492494
260	BCAR1	BCAR1-pY387	0.0255907	-0.0392178	-0.0255759	-0.0386193	-0.0148205	-0.0706584	0.0101727	0.0350747
261	PRKCD	PRKCD-pS304-pY313	0.150071	-0.0896728	-0.142253	-0.0111258	-0.0607122	-0.0258277	-0.0705135	-0.0955341
262	PRKCD	PRKCD-pS307-pY313	0.150816	-0.0874711	-0.118881	-0.00469035	-0.0730811	-0.0126431	-0.0528018	-0.0856331
263	PRKCD	PRKCD-pY313	0.109234	-0.0637924	-0.113999	-0.0628356	-0.0535281	-0.00612808	-0.0670312	-0.0942278
264	PRKCD	PRKCD-pS304-pY313	0.18984	-0.059784	-0.206598	0.0175249	-0.000985797	0.00259385	-0.0613374	-0.0741884
265	PRKCD	PRKCD-pY313	0.143639	-0.0265201	-0.162473	-0.00657284	-0.00209913	0.00645609	-0.0698441	-0.0839685
266	CLDN4	CLDN4-pY208	-0.0203966	0.0239792	0.0312369	-0.0197099	-0.0591022	0.0413348	-0.00939599	-0.015751
267	PRKCD	PRKCD-pS302-pY313	0.130285	-0.0422144	-0.101769	0.0321612	-0.0273215	-0.0369793	-0.0410658	-0.0169119
268	PRKCD	PRKCD-pS304-pY313	0.138305	-0.0790766	-0.120402	0.00634467	-0.0712277	-0.052612	-0.0711092	-0.0754104
269	PRKCD	PRKCD-pY313	0.105298	-0.0559849	-0.107177	-0.051022	-0.0609795	-0.0194916	-0.0701425	-0.0809668
270	PRKCD	PRKCD-pY313	0.135717	-0.0247626	-0.146335	-0.0207179	-0.00959788	0.00358447	-0.0542686	-0.0652639
271	MPZL1	MPZL1-pS260-pY263	0.0138238	-0.00632877	-0.0127203	-0.0249564	-0.0252888	0.0183083	0.0218729	-0.0835618
272	MPZL1	MPZL1-pY263	-0.0065145	-0.0508038	-0.0553453	-0.00985886	0.0659342	-0.0163557	0.0487196	0.0590894
273	VCL	VCL-pY822	-0.0654496	-0.0602501	-0.0194797	-0.0130781	0.0375025	0.00977235	-0.0183985	-0.0265177
274	SRSF1	SRSF1-pY189	-0.0172418	-0.00688505	-0.0405945	-0.0145646	0.0333562	0.0143732	-0.0518338	-0.0563657
275	SLC38A2	SLC38A2-pY41	-0.0412782	0.0237576	0.0171641	-0.00430427	0.000493257	0.0201092	-0.0323413	-0.0244406
276	HSP90AB1	HSP90AB1-pY484	-0.0432545	0.000262852	-0.0105198	0.0348054	-0.0053158	-0.0340625	-0.0173188	0.0244114
277	CILK1	CILK1-pT157-pY159	-0.0306133	-0.00555217	-0.0338948	0.0367546	-0.0678545	0.0340623	0.0248316	-0.0128311
278	LYN	LYN-pY193	0.00748893	-0.0419131	-0.00451635	-0.00253756	-0.0413343	-0.0328204	0.0566687	0.0231232
279	LYN	LYN-pY194	0.00121053	-0.0129124	-0.00559854	-0.0106352	0.00160211	0.0424898	0.0403742	0.0246686
280	ERBB3	ERBB3-pY1328	0.0130361	0.0845298	0.0228311	-0.0763009	0.0436272	0.0559045	-0.0159835	-0.0429004
281	MAPK15	MAPK15-pY177	-0.0260488	0.0384195	-0.0338948	0.0243801	0.049752	0.144023	0.0603255	0.0230954
282	KRT19	KRT19-pY391	0.0114197	0.0232395	-0.0411087	-0.0511624	0.0472087	0.00862966	-0.0496236	0.0144898
283	MPZL1	MPZL1-pY241	-0.0117553	-0.0644164	-0.020259	-0.0599811	0.059575	-0.0747176	0.063245	0.0643451
284	ANXA2P2	ANXA2P2-pY316	-0.0330683	-0.00478153	0.0325635	0.0185572	0.0251861	0.0314667	-0.0304593	0.0267786
285	ANXA2P2	ANXA2P2-pY318	-0.0243595	-0.0316498	0.0078609	0.0157232	-0.00383131	0.0125522	-0.0226949	0.0732509
286	TLN1	TLN1-pY1893	0.021481	0.0167899	-0.00331735	-0.00238599	0.0216306	0.0458752	0.00298873	0.00185199
287	C11orf52	C11orf52-pY78	0.0168579	0.0491228	-0.0335956	-0.0832798	0.0533373	0.0484304	0.0608127	-0.0640359
288	PALMD	PALMD-pY262	0.0132196	0.00967987	-0.0794148	-0.0811065	0.0892249	0.040006	0.0308563	0.0457758
289	TRIM29	TRIM29-pY106	-0.032014	-0.0146458	0.0249796	-0.0358749	-0.0253636	0.0096023	-0.0541878	0.00417588
290	CTNND1	CTNND1-pY865	0.00234254	-0.00889251	0.0136502	-0.0386016	-0.00320858	0.0096818	0.0307833	0.0453128
291	LSR	LSR-pY535	-0.0323982	0.0211374	0.0138878	0.00274801	-0.000316807	-0.0108699	0.000126754	0.00030425
292	LSR	LSR-pY551	0.0212104	-0.0328861	0.0184225	-0.0354901	-0.064862	-0.018895	-0.00147671	-0.0416039
293	PIK3R2	PIK3R2-pY464	-0.0100391	0.135604	-0.0690392	0.0359417	-0.0461196	-0.00588586	0.0789687	0.0257727
294	GAB1	GAB1-pY659	0.2084	0.0526768	0.115221	-0.00926679	0.189448	0.00706429	-0.0136915	0.0857927
295	LSR	LSR-pY372	-0.034311	0.0342163	0.00969619	0.0470853	-0.0374518	0.0361871	-0.000494916	-0.060341
296	AFAP1L2	AFAP1L2-pY56	-0.0445091	-0.00912441	0.00119363	-0.041462	0.0316311	-0.0577129	0.013706	-0.0648711
297	AFAP1L2	AFAP1L2-pY54	-0.0227642	0.00884408	-0.010404	-0.0273318	0.0437101	-0.0509726	0.0102105	-0.0596734
298	PRKCD	PRKCD-pY64	-0.0297129	-0.0218702	-0.0131933	0.00834881	0.0533694	-0.0132597	-0.0589986	0.00790883
299	PKP4	PKP4-pY1168	-0.000799848	0.0915794	0.0674401	-0.118049	-0.0522219	0.0416413	-0.0312826	0.0231075
300	LCK	LCK-pY505	0.0318944	0.0747387	-0.0503617	0.0366108	0.0129945	0.0152621	-0.103495	0.0361995
301	POTEF	POTEF-pY940	-0.0329512	-0.0361012	-0.0483315	0.0789584	-0.0265823	0.00554328	0.01286	-0.0170128
302	ANXA2P2	ANXA2P2-pY238	-0.0483096	-0.0695377	0.0207154	-0.0132654	-0.01066	-0.0380698	-0.0660225	0.0193678
303	MAPK9	MAPK9-pY185	-0.0100581	0.00299557	0.0226191	-0.0365143	0.0438105	-0.052503	0.0396179	-0.053906
304	EFNB2	EFNB2-pY304	-0.023542	0.0185309	0.060817	-0.0401664	-0.0612688	0.0157837	-0.0684347	0.0146224
305	TSG101	TSG101-pY390	-0.053485	-0.0821416	-0.0724405	-0.128519	0.0983288	0.0324559	0.233003	-0.0193557
306	MAPK10	MAPK10-pT221-pY223	-0.00322662	0.0201346	0.00828724	0.0185669	0.0139566	-0.00569467	-0.00995932	0.0108167
307	MAPK10	MAPK10-pY223	0.00390929	-0.0196877	0.036673	-0.0448289	0.0149003	0.00525364	-0.00609784	-0.0220262
308	GDI2	GDI2-pY203	0.0388046	0.0169838	-0.0553181	0.0145223	0.0230843	0.0361603	0.0406522	0.0302072
309	NEDD9	NEDD9-pY166	0.0269964	-0.0292897	-0.0118119	0.010444	-0.0344806	-0.078436	0.0734476	0.0195756
310	PRKCD	PRKCD-pY334	0.112845	-0.0514891	-0.0625544	-0.0470352	-0.108498	-0.0482414	0.0208241	0.00643432
311	PTK2	PTK2-pY397	0.0128052	0.0791193	-0.0553457	0.0141421	0.000958217	0.0233801	0.0544188	0.0994343
312	FLNA	FLNA-pY2198	-0.00973295	-0.0227777	-0.00728077	0.0896245	-0.0221102	0.0189202	0.0841124	-0.0387699
313	FLNA	FLNA-pY1604	-0.0293965	-0.00652971	0.0121666	0.0119986	0.0286955	0.0156135	0.064235	-0.0872973
314	PRPF4B	PRPF4B-pY849	0.0110838	-0.0191134	-0.00236807	0.0284493	0.0125067	0.0122678	-0.0349871	0.0860218
315	DBI	DBI-pY29	-0.0624411	-0.014536	-0.0204977	-0.0599622	0.0273238	-0.0625673	0.0466871	-0.00570388
316	CRKL	CRKL-pY132	0.0237515	0.0356006	0.086024	0.0850525	-0.0506084	-0.0264112	0.0297587	-0.120973
317	TLN1	TLN1-pY26	-0.0275575	0.0715617	-0.0285992	0.000498584	0.0851896	-0.138293	0.013153	0.0600552
318	KIRREL1	KIRREL1-pY721	0.0101997	-0.0088587	0.0231978	0.0147381	-0.0281995	-0.0465733	-0.0357942	-0.0159909
319	CTTN	CTTN-pY421	0.0228799	0.157786	-0.06322	-0.204992	0.1523	0.0524021	0.0344626	-0.0100362
320	CLTC	CLTC-pY1487	-0.0207549	0.00337587	0.0273111	0.0425078	0.00610068	0.0308999	0.0218911	0.00634899
321	FYB1	FYB1-pY571	0.00183655	0.168804	0.0319682	0.00952148	-0.0560232	-0.0269999	0.0891935	-0.076148
322	EFNB1	EFNB1-pY317	-0.0485627	-0.00865984	0.0652394	-0.0775959	-0.0225241	0.00343216	-0.0176312	0.0108286
323	EFNB1	EFNB1-pY313	-0.065685	0.0122729	0.0223382	-0.053023	-0.0019657	0.00737481	-0.0304505	-0.0354123
324	ACTB	ACTB-pY166	-0.0356051	0.0231005	-0.0459053	0.0993966	0.0587602	-0.00154176	0.0639181	-0.0847408
325	HIPK3	HIPK3-pY359	-0.0274677	-0.0161188	-0.0061249	0.0174802	-0.00260836	0.0015409	-0.0227414	-0.013024
326	PKP4	PKP4-pY372	0.0106749	0.0385642	0.0346595	-0.0371104	-0.0397127	-0.0107789	-0.154196	-0.0137807
327	ASAP3	ASAP3-pY733	0.125281	-0.00928117	0.118019	-0.0271865	0.107709	-0.0389703	-0.00665364	0.0475904
328	EPHA4	EPHA4-pY596	-0.00746613	0.022455	0.0444975	-0.106188	0.0328316	0.040727	-0.00537507	0.0143407
329	EPHA4	EPHA4-pY602	0.0165089	0.00353245	0.00468176	-0.0627328	-0.0220171	0.0335752	-0.00669015	0.056673
330	EPHA2	EPHA2-pY588	-0.0597301	0.0435711	0.0712629	-0.0986939	-0.0107788	0.014944	-0.0491448	0.0025004
331	EPHA3	EPHA3-pY596	0.0064652	0.0507463	-0.0174118	-0.0668705	0.00375947	0.05737	0.0293462	-0.0681094
332	MAPK1	MAPK1-pT185-pY187	0.137459	0.0180525	0.149701	0.192147	0.135988	-0.0873514	0.0233672	-0.0308709
333	MAPK1	MAPK1-pT181-pY187	0.0887009	-0.0519675	0.167767	0.0946273	0.0777124	-0.00605729	-0.0212172	-0.0176794
334	MAPK1	MAPK1-pY187	0.130489	-0.0675023	0.22001	0.105579	0.179144	-0.0552283	-0.0516087	-0.0162267
335	ITGB4	ITGB4-pY1207	-0.0219601	-0.010015	-0.0233024	-0.0194842	0.054823	0.00903113	-0.0317413	-0.076747
336	HGS	HGS-pY216	-0.0244949	-0.00718179	0.0217543	0.0164695	-0.00508518	-0.0180293	0.00412892	0.000416995
337	P4HB	P4HB-pY94	-0.0116277	0.0411183	-0.00377483	0.0501314	0.0329298	-0.0130618	0.129988	-0.0450751
338	SDCBP	SDCBP-pY46	-0.0168332	0.0200501	0.0195858	0.0641847	0.014311	0.000631387	0.0139761	-0.0491714
339	SHC4	SHC4-pY465	0.127604	0.0365661	-0.00273159	0.0233268	-0.0547458	-0.0310915	0.0080972	0.0608812
340	SEC62	SEC62-pY46	0.0103529	-0.0744844	0.0458144	0.0479935	-0.00237534	0.0853709	0.0331981	0.00474428
341	GAB1	GAB1-pY659	0.14468	-0.00290595	0.125115	0.00278986	0.12206	0.0141249	0.0404716	0.046731
342	LYN	LYN-pY473	-0.0158651	0.0515741	-0.00812431	-0.00660943	-0.0388454	0.0916095	0.0374555	-0.0443367
343	HBA1	HBA1-pY25	-0.0810457	0.0986181	0.0349726	0.0357017	0.0492418	-0.0976651	-0.0908137	0.138362
344	PXN	PXN-pY118	-0.0592753	-0.00874508	-0.0120081	-0.0746837	0.0624662	-0.0574158	-0.0181817	0.0508206
345	G6PD	G6PD-pY503	-0.0248884	-0.0339914	-0.00151367	0.00136458	-0.00578126	0.0111195	0.039834	0.0316674
346	TUBA3C	TUBA3C-pY357	-0.0138123	-0.0190067	-0.0285943	0.0258131	0.00170332	0.0332751	0.0195658	0.0203138
347	BCAR1	BCAR1-pY234	0.023556	0.0131849	0.0117408	0.0594513	-0.0441604	0.0281669	-0.01281	-0.0460872
348	BCAR1	BCAR1-pY224	0.0281556	0.0107718	0.0286007	0.0306629	-0.0461592	0.0448451	0.0475755	0.0450904
349	DCTN2	DCTN2-pY313	-0.0317006	0.0221943	0.0368674	0.0505205	-0.0580678	0.0746936	0.00182779	-0.0739513
350	FLNA	FLNA-pY2379	-0.00184828	-0.031687	0.0138294	0.0167874	0.0117629	-0.0281085	-0.00342051	0.00699593
351	FLNA	FLNA-pY2388	-0.0430311	-0.00877129	-0.0108214	0.0332122	0.00706131	-0.00390669	0.0240367	-0.0211845
352	SASH1	SASH1-pY570	0.00573432	0.0387581	0.0610546	-0.0508495	-0.026732	0.0395531	0.00488021	-0.0260092
353	LYN	LYN-pY397	0.0412427	-0.0589588	-0.00036563	-0.0557563	-0.168187	-0.0522936	0.129534	0.0754364
354	SDCBP	SDCBP-pY46	-0.0369397	-0.00975915	0.0232736	0.000155829	0.000805926	0.0061686	0.0277192	0.0123714
355	EPHA4	EPHA4-pY779	0.0270365	-0.0336866	-0.0147379	-0.0561797	-0.0241344	0.00841641	0.00446866	0.00984903
356	EPHA2	EPHA2-pY772	0.00136092	0.0149748	0.0764553	-0.0198479	-0.0759725	-0.00356702	0.0206771	0.053422
357	EPHA2	EPHA2-pY772	0.0386984	0.0565295	0.00364314	0.00500399	-0.0181406	0.07888	0.0261287	0.0176619
358	HSPE1	HSPE1-pY76	-0.0395659	0.0262153	-0.0907647	0.0259315	0.0831662	0.0357146	-0.0154253	0.032242
359	CRKL	CRKL-pY251	0.0411743	0.0532321	0.0456793	-0.048381	-0.0361998	0.0165668	-0.0443265	-0.0527069
360	CRK	CRK-pY251	-0.012411	0.0468807	0.0161241	-0.0323404	0.0196063	-0.0505743	-0.0471647	-0.0585803
361	GPRC5C	GPRC5C-pY387	-0.0167163	-0.0570474	0.0133569	-0.0355709	0.0525681	0.0109628	0.040157	-0.0624952
362	EFS	EFS-pY163	0.0322841	-0.0400859	0.0127854	-0.0466329	0.00740055	-0.0026158	-0.0537969	0.0134449
363	SHC4	SHC4-pY403	0.060999	0.0243914	0.000300958	-0.0100906	-0.0137069	-0.0590712	-0.00107945	0.0113406
364	FER	FER-pY402	0.0336192	0.213888	-0.0091413	-0.00322281	-0.0746437	-0.0118659	0.0509609	-0.0700602
365	G6PD	G6PD-pY401	-0.0446558	-0.0272518	0.00826036	0.0100542	-0.0297888	-0.0333591	0.0283777	-0.037684
366	KRT5	KRT5-pY60	-0.0286931	0.046806	-0.0343503	0.0475162	-0.0297063	-0.0164978	-0.0168225	0.00285125
367	SHB	SHB-pY246	0.0741547	0.106221	0.0195979	-0.0792693	-0.0704559	0.0387969	-0.0283517	0.00415933
368	ALDH9A1	ALDH9A1-pY476	0.0161351	-0.0043404	0.00456235	0.0679745	-0.00190967	0.0770625	-0.0933321	0.0261134
369	HGS	HGS-pY132	-0.0252678	0.00172778	0.0160208	0.0697689	-0.081471	0.00754088	0.0698721	-0.0204895
370	PTPRA	PTPRA-pY798	0.0420248	0.0458266	-0.0171627	0.020544	-0.0237683	0.0165077	0.0058021	0.0430983
371	LCP1	LCP1-pY598	-0.0555348	-0.0143224	-0.0254999	0.00924386	0.00951816	-0.0457477	0.0174722	-0.0463527
372	DSG2	DSG2-pY968	-0.0177903	-0.00569797	-0.0139257	-0.0258287	0.0252597	0.0708221	-0.0409152	0.0809837
373	PTPN11	PTPN11-pY580	0.0837497	0.013924	0.0693583	-0.00923271	-0.000905389	-0.0145871	-0.00229404	0.0268461
374	EPHB4	EPHB4-pY596	-0.0750647	0.105879	0.0735403	-0.0229527	-0.0947392	0.0336661	-0.0950786	0.0603574
375	DSC2	DSC2-pY839	-0.0414862	-0.0862097	0.0286369	-0.00964606	-0.0356135	-0.0267556	-0.0422142	0.0188426
376	DYRK1A	DYRK1A-pY145	0.00813618	-0.0257631	0.0220825	-0.00634652	-0.0269878	0.0316684	0.010031	-0.0643133
377	ABL2	ABL2-pY231	-0.0297739	-0.0450406	0.0451145	0.020583	-0.0305159	0.0227328	-0.00165647	0.0522659
378	LCP1	LCP1-pY276	-0.0462188	-0.121298	-0.0193388	-0.053321	0.0389475	-0.111151	0.0586427	0.0772613
379	TNS3	TNS3-pS332-pY354	-0.0612016	-0.0491653	-0.0487379	-0.0192032	-0.024621	-0.0231219	-0.0552816	-0.0216003
380	TNS3	TNS3-pY354	-0.0722503	-0.00209102	-0.02363	-0.000154787	-0.0162572	-0.0331778	-0.0857133	0.0898183
381	ITGB1	ITGB1-pY783	-0.0314361	0.0226015	0.0174063	0.021636	-0.0259051	-0.0522148	-0.0477221	-0.0330052
382	YES1	YES1-pY446	-0.03447	0.0366353	0.0345449	0.020589	-0.0109639	-0.0225179	-0.0496033	0.0748894
383	EPHA6	EPHA6-pY850	-0.0306453	0.00527316	0.038705	0.0227241	-0.027777	0.0173194	-0.0791735	-0.0232925
384	SERINC5	SERINC5-pY345	-0.0298719	-0.0227909	0.0300627	-0.00667998	0.00013149	0.016799	-0.00741839	0.0264171
385	VTA1	VTA1-pY278	-0.0209723	-0.0377914	0.00339175	0.0217715	0.00239756	-0.0102278	-0.0137894	0.00622882
386	CFL1	CFL1-pY85	-0.00955073	-0.0462426	-0.108027	0.139444	0.0127888	0.134571	0.06254	0.0749277
387	TNK2	TNK2-pY827	-0.0251956	0.0137251	0.0157082	-0.0150845	0.0475661	-0.0530433	0.0388413	-0.0152749
388	KRT5	KRT5-pY365	-0.0268128	-0.0981695	-0.0608567	0.0472806	-0.0304977	0.00487526	-0.0815555	0.0596226
389	PDGFRB	PDGFRB-pY692	0.0162974	0.0503781	-0.0175576	-0.0112624	-0.0252268	0.0972787	0.0292412	-0.0839873
390	PTPRK	PTPRK-pY916	-0.00239468	-0.0516594	0.0172039	0.000922306	0.0516279	0.0171609	0.0328288	-0.00587769
391	HSP90AA1	HSP90AA1-pY284	-0.00240185	0.00641416	0.0226057	0.0200448	-0.0140415	0.0193203	-0.0193023	-0.032004
392	PTK2B	PTK2B-pY580	0.00587968	0.0252891	-0.00897641	-0.0519616	-0.1197	-0.158468	0.126306	0.0133851
393	ARHGDIA	ARHGDIA-pY133	-0.0449264	-0.0569165	0.0414799	0.00335487	-0.00273981	-0.038164	0.00391455	-0.0751441
394	GSTP1	GSTP1-pY109	-0.0261866	0.00823362	-0.0507485	-0.00335881	0.0398384	0.0117877	-0.0325285	-0.0126097
395	PPA1	PPA1-pY193	-0.0429439	-0.0490458	-0.00530122	-0.0335998	0.0444291	-0.0462116	0.0147133	0.0307436
396	PSMA6	PSMA6-pY105	-0.0145049	-0.0205108	0.00912221	0.0249569	-0.000591703	0.0144085	-0.0126738	-0.0555445
397	YWHAE	YWHAE-pY131	-0.0251843	-0.028321	-0.0208009	-0.00369448	0.0392876	0.0532808	-0.00459535	-0.0704368
398	YWHAZ	YWHAZ-pY128	-0.041498	-0.055046	-0.0014434	-0.00886007	0.0374163	0.0198564	-0.00113038	-0.00409789
399	YWHAQ	YWHAQ-pY128	-0.0166747	-0.0448472	-0.0285064	-0.0030424	0.0433888	0.0285034	0.0066862	-0.0288855
400	PTPRK	PTPRK-pY858	0.0727026	-0.0481768	-0.00398106	-0.057707	-0.0159769	-0.0129895	0.0141745	-0.0236901
401	APLP2	APLP2-pY757	0.0479776	-0.00589665	-0.0264599	0.057791	0.0262632	-0.0855736	-0.106556	-0.035531
402	EPHB3	EPHB3-pY754	-0.104456	0.0898847	0.0503631	0.0632852	-0.0445135	-0.0285565	-0.0496306	0.0216816
403	PTK2	PTK2-pY570	-0.0269807	-0.0359065	0.0262593	-0.00234992	0.0230021	-0.0142125	-0.00400734	0.0274012
404	PTK2	PTK2-pY576	-0.0320698	-0.0213142	0.0279021	-0.0138621	0.000222506	-0.0216031	0.00561831	0.00619868
405	PTK2	PTK2-pY576	0.0209102	0.0387743	-0.108555	0.0619399	0.133725	0.00163923	0.0236741	-0.0367178
406	LCP1	LCP1-pY374	-0.0535808	-0.0822546	0.0255446	-0.0207708	-0.0154582	-0.0746651	-0.00278851	-0.0301946
407	PEAK1	PEAK1-pY531	0.00631814	0.0613398	0.0111668	0.0340151	0.00390561	0.0278288	0.0518158	0.000412176
408	ABL1	ABL1-pY264	-0.0159035	0.000563874	0.0119883	0.02442	-0.0299385	0.00407778	0.112949	-0.0805588
409	PKP3	PKP3-pY210	0.0492859	0.00231221	-0.0662747	-0.027277	-0.0336378	-0.059717	0.0716791	-0.0882654
410	EGFR	EGFR-pY1092	0.0873887	0.00742683	-0.0264716	-0.0727565	-0.0364299	0.0697052	0.0681691	0.0439852
411	ACTR3	ACTR3-pY231	-0.0412778	-0.0395885	-0.00213146	0.0172909	-0.0062248	-0.02602	0.00744601	-0.0842805
412	MEMO1	MEMO1-pY210	-0.0942072	0.103962	-0.0793034	-0.0700913	0.100121	-0.0274267	-0.10891	0.0210298
413	DSC3	DSC3-pY818	-0.00450614	-0.0654635	-0.0557012	-0.00502706	-0.0172228	-0.00804054	-0.0203335	0.0321828
414	RPSA	RPSA-pY156	-0.043466	0.0228116	0.00281448	0.0149707	0.0371193	-0.0524403	-0.0438509	-0.00950633
415	CAV1	CAV1-pY6	-0.0640165	0.063684	0.00381001	-0.00617478	0.0142787	-0.0957294	-0.0026023	-0.0213611
416	CAV1	CAV1-pY14	-0.0858747	0.119862	-0.0688837	-0.0137717	-0.0526298	-0.168378	-0.0194238	0.0247469
417	AXL	AXL-pY866	0.00820457	0.00490345	0.0814932	-0.0544905	0.0144801	-0.120634	-0.0684061	-0.0199011
418	TEC	TEC-pY519	0.00661374	0.169163	0.0156596	0.0189397	-0.038088	-0.133377	0.0646702	0.0427326
419	LPP	LPP-pY300	0.0156367	0.0024559	0.0221663	0.0165416	-0.0137453	-0.00963292	0.0352248	0.0226714
420	LHPP	LHPP-pY158	-0.0316662	-0.0307263	0.00686654	-0.0326579	0.0238542	0.00392065	-0.0553845	-0.0215935
421	LHPP	LHPP-pY159	-0.0287859	-0.0258481	0.00159524	-0.0308758	0.0235112	0.0295353	-0.0515563	0.00596617
422	GMDS	GMDS-pY324	-0.015741	-0.0255559	-0.0052635	0.0331557	0.0181863	0.0579257	-0.00169946	0.0444807
423	EEF1A1	EEF1A1-pY85	-0.0423048	-0.0691225	-0.00971967	0.0502014	-0.0240096	-0.000464293	0.0546187	0.057089
